# Supplementary material for: Larval-Transcriptome Dynamics of Ectropis grisescens Reveals Differences in Virulence Mechanism between Two EcobNPV Strains
Source: Insects. 2022 Nov 26;13(12):1088. doi: 10.3390/insects13121088 (PMC9781159; doi:10.3390/insects13121088)
Supplement: Supplementary file 1 [file insects-13-01088-s001.zip › Table S1.xlsx]

## Sheet: Table S1
Table S1-1. Summary of Illumina RNA-seq reads generated from the two EcobNPV strain infected Ectropis grisescens.										Table S1-2. Summary of Illumina RNA-seq reads generated from the two EcobNPV strain infected Ectropis grisescens(Average).
sample	raw_reads	clean_reads	clean_bases	error_rate	Q20	Q30	GC_pct			Sample	Raw Reads	Clean Reads	Error(%)	Q20(%)	Q30(%)	GC Content(%)
ck_1	23856995	23378709	7.01G	0.03	97.31	92.47	48.39			QV-0 hpi	23406995	22907165	0.03	97.1925	92.23	48.26
ck_2	22520183	22285872	6.69G	0.03	97.51	92.85	47.14			QV-2 hpi	2.38322e+07	23305674	0.03	97.34	92.5325	48.5175
ck_3	23613305	23142518	6.94G	0.03	97.32	92.49	48.07			QV-6 hpi	2.32244e+07	2.27698e+07	0.03	97.08	92.0825	47.9325
QV-0_1	23436341	22937710	6.88G	0.03	96.96	91.71	48.38			QV-12 hpi	2.50703e+07	2.45121e+07	0.03	97.1025	92.1975	49.63
QV-0_2	23741187	23181787	6.95G	0.03	97.38	92.67	48.1			QV-24 hpi	2.34759e+07	2.30686e+07	0.03	97.2675	92.49	50.8225
QV-0_3	22601656	22158438	6.65G	0.03	97.11	92.01	48.27			QV-36 hpi	2.34224e+07	2.28509e+07	0.03	97.1325	92.285	51.305
QV-0_4	23848796	23350725	7.01G	0.03	97.32	92.53	48.29			QV-48 hpi	2.32165e+07	2.27804e+07	0.03	97.24	92.4725	50.065
QV-2_1	25309175	24669477	7.40G	0.03	97.43	92.72	48.75			QF4-0 hpi	2.3646e+07	2.32006e+07	0.03	97.1625	92.2975	50.3325
QV-2_2	23546729	23152465	6.95G	0.03	97.19	92.19	48.2			QF4-2 hpi	23453196	22965002	0.03	97.445	92.8625	50.035
QV-2_3	23308080	22783302	6.83G	0.03	97.42	92.71	48.38			QF4-6 hpi	24022322	2.371e+07	0.03	97.1575	92.18	47.6425
QV-2_4	23164918	22617452	6.79G	0.03	97.32	92.51	48.74			QF4-12 hpi	24302216	2.38711e+07	0.03	97.2125	92.4375	51.395
QV-6_1	23486471	23057175	6.92G	0.03	97.32	92.48	47.97			QF4-24 hpi	2.39324e+07	23431120	0.03	97.235	92.43	49.8725
QV-6_2	22643422	22136187	6.64G	0.03	97.04	92.05	47.67			QF4-36 hpi	2.20181e+07	2.17879e+07	0.03	97.165	92.2025	51.25
QV-6_3	23243296	22795944	6.84G	0.03	96.92	91.78	48.28			QF4-48 hpi	2.42497e+07	23893155	0.03	97.14	92.2	50.0675
QV-6_4	23524500	23090001	6.93G	0.03	97.04	92.02	47.81
QV-12_1	22648955	22180364	6.65G	0.03	97.06	92.1	50.64
QV-12_2	24035924	23443746	7.03G	0.03	97.15	92.29	48.75
QV-12_3	27430347	26848058	8.05G	0.03	97.04	92.07	49.6
QV-12_4	26165976	25576313	7.67G	0.03	97.16	92.33	49.53
QV-24_1	23650757	23121302	6.94G	0.03	97.4	92.87	53.2
QV-24_2	23656246	23204141	6.96G	0.03	96.98	91.89	49.54
QV-24_3	22830965	22682092	6.80G	0.03	97.53	92.94	51.56
QV-24_4	23765469	23266934	6.98G	0.03	97.16	92.26	48.99
QV-36_1	23642194	23141095	6.94G	0.03	97	92.14	56.08
QV-36_2	24818624	24195987	7.26G	0.03	97.17	92.31	49.24
QV-36_3	22075187	21529020	6.46G	0.03	97.11	92.19	49.38
QV-36_4	23153610	22537543	6.76G	0.03	97.25	92.5	50.52
QV-48_1	23355936	22645377	6.79G	0.03	97.37	92.82	53.24
QV-48_2	23317124	22832250	6.85G	0.03	97.83	93.93	49.6
QV-48_3	22177322	22052299	6.62G	0.03	97.08	91.99	48.66
QV-48_4	24015617	23591561	7.08G	0.03	96.68	91.15	48.76
QF40_1	23576208	23060193	6.92G	0.03	97.32	92.63	50.16
QF40_2	23439202	23032402	6.91G	0.03	97.16	92.28	49.67
QF40_3	23986493	23553695	7.07G	0.03	97.17	92.34	52.24
QF40_4	23581978	23156299	6.95G	0.03	97	91.94	49.26
QF42_1	23066945	22565611	6.77G	0.03	97.64	93.3	51.48
QF42_2	24038506	23574276	7.07G	0.03	97.22	92.46	51.51
QF42_3	22928729	22434515	6.73G	0.03	97.63	93.15	48.37
QF42_4	23778604	23285606	6.99G	0.03	97.29	92.54	48.78
QF46_1	23235343	22865012	6.86G	0.03	97.03	91.96	47.42
QF46_2	27643790	27297432	8.19G	0.03	96.94	91.75	48.25
QF46_3	22146807	21768810	6.53G	0.03	97.22	92.32	47.04
QF46_4	23063348	22908619	6.87G	0.03	97.44	92.69	47.86
QF412_1	23124648	22712861	6.81G	0.03	97.65	93.41	55.34
QF412_2	25816335	25368380	7.61G	0.03	96.98	91.85	46.84
QF4-12_3	25238670	24832563	7.45G	0.03	97.17	92.41	54.34
QF4-12_4	23029211	22570610	6.77G	0.03	97.05	92.08	49.06
QF4-24_1	23881140	23430172	7.03G	0.03	97.22	92.35	48.51
QF4-24_2	24393350	23728299	7.12G	0.03	97.4	92.81	51.51
QF4-24_3	23919454	23495382	7.05G	0.03	97.17	92.27	48.29
QF4-24_4	23535583	23070627	6.92G	0.03	97.15	92.29	51.18
QF4-36_1	20717495	20617279	6.19G	0.03	97.06	91.79	50.19
QF4-36_2	23011156	22674641	6.80G	0.03	97.05	91.97	47.6
QF4-36_3	23958972	23565917	7.07G	0.03	97.25	92.6	55.24
QF4-36_4	20384630	20293754	6.09G	0.03	97.3	92.45	51.97
QF4-48_1	22733212	22622436	6.79G	0.03	97.37	92.71	55.28
QF4-48_2	23686961	23297663	6.99G	0.03	96.99	91.89	48.48
QF4-48_3	26897388	26452099	7.94G	0.03	97	91.89	48.37
QF4-48_4	23681169	23200422	6.96G	0.03	97.2	92.31	48.14
Q20 (the proportion of bases with a mass value greater than 20 to the total number of bases),Q30 (the proportion of bases with a mass value greater than 30 to the total number of bases).
