# Supplementary material for: Larval-Transcriptome Dynamics of Ectropis grisescens Reveals Differences in Virulence Mechanism between Two EcobNPV Strains
Source: Insects. 2022 Nov 26;13(12):1088. doi: 10.3390/insects13121088 (PMC9781159; doi:10.3390/insects13121088)
Supplement: Supplementary file 1 [file insects-13-01088-s001.zip › Table S2.xlsx]

## Sheet: Table S2
Table S2. Read counts of Ectropis grisescens at various times post infection
* For each E. grisescens unigene, biological replicates of EcobNPVC-QV infected E. grisescens at each time point post infection are indicated .
Gene ID	0h				2h				6h				12d				24h				36h				48h
	QV_1	QV_2	QV_3	QV_4	QV_1	QV_2	QV_3	QV_4	QV_1	QV_2	QV_3	QV_4	QV_1	QV_2	QV_3	QV_4	QV_1	QV_2	QV_3	QV_4	QV_1	QV_2	QV_3	QV_4	QV_1	QV_2	QV_3	QV_4
Eg_01_001_0	2	0	0	0	0	3	2	1	3	1	1	0	0	1	0	0	0	0	0	0	0	0	0	0	3	0	0	0
Eg_01_002_0	0	0	0	0	0	0	0	0	1	0	0	0	0	0	0	0	0	0	0	0	0	0	0	0	0	0	0	0
Eg_01_003_0	0	0	0	0	0	0	0	0	0	0	0	0	0	0	0	0	0	0	0	0	0	0	0	0	0	0	0	0
Eg_01_004_0	0	0	0	0	0	0	1	1	1	1	0	0	0	0	0	2	0	0	0	0	0	0	0	0	1	0	0	0
Eg_01_005_0	2	0	0	0	1	0	0	2	0	0	0	0	0	0	0	0	0	0	0	0	0	0	0	0	1	0	0	0
Eg_01_006_0	0	0	0	0	0	0	0	0	0	0	0	0	0	0	0	0	0	0	0	0	0	0	0	0	0	0	0	0
Eg_01_007_0	0	1	0	0	8	1	1	0	0	0	0	0	1	0	1	0	0	0	0	0	0	0	0	1	0	1	0	1
Eg_01_008_0	0	0	0	0	1	1	1	1	0	0	0	0	0	0	0	0	3	0	0	0	0	0	0	0	0	0	0	0
Eg_01_009_0	0	0	0	0	0	0	0	0	0	0	0	0	0	0	0	0	0	0	0	0	0	0	0	0	0	0	0	0
Eg_01_010_1	21	0	7	6	0	7	0	0	0	3	12	18	5	0	5	25	35	0	0	20	44	1	2	0	0	71	0	114
Eg_01_011_1	4	0	4	0	1	1	0	0	0	1	1	4	2	0	2	4	6	0	0	5	8	0	0	0	0	15	0	17
Eg_01_012_1	24	37	23	23	16	23	34	30	12	33	21	22	16	22	16	23	3	11	2	19	6	14	9	1	3	9	3	30
Eg_01_013_1	318	309	312	271	313	303	345	329	388	224	436	220	432	358	432	555	614	327	533	494	305	283	343	388	237	265	153	223
Eg_01_014_0	44	24	25	39	63	28	49	48	402	52	341	216	669	92	669	101	551	34	487	38	280	223	116	415	122	83	55	79
Eg_01_015_0	89	45	107	84	48	128	70	51	60	69	95	164	99	38	99	169	136	45	57	121	36	24	39	47	31	169	30	185
Eg_01_016_1	180	128	151	122	195	148	202	201	188	119	254	135	106	122	106	262	149	143	156	205	29	97	109	118	69	197	94	212
Eg_01_017_1	0	0	0	0	0	0	0	0	0	0	0	0	0	0	0	0	0	0	0	0	0	0	0	0	0	0	0	0
Eg_01_018_0	0	0	0	0	0	0	0	0	1	0	0	1	0	0	0	0	4	0	4	0	0	1	0	0	0	0	0	0
Eg_01_019_1	37	17	14	13	10	7	3	16	27	11	19	47	12	16	12	34	23	9	2	42	13	7	5	7	4	151	13	271
Eg_01_020_0	18	8	15	15	9	30	6	12	18	19	32	31	18	8	18	31	3	9	0	10	6	10	6	5	7	4	5	7
Eg_01_021_1	3	0	2	1	1	0	0	2	2	1	3	0	0	0	0	0	3	0	0	0	0	0	0	1	0	0	0	0
Eg_01_022_0	0	0	0	0	0	0	0	0	0	0	0	0	0	0	0	0	0	0	0	0	0	0	0	0	0	0	0	0
Eg_01_023_1	13	8	20	7	16	6	20	16	5	9	3	1	1	14	1	0	3	6	0	7	0	6	11	3	4	2	1	4
Eg_01_024_1	6	6	6	6	10	5	7	13	5	2	3	6	1	12	1	3	4	3	9	13	0	3	6	0	0	1	1	1
Eg_01_025_1	43	28	28	54	45	47	51	45	23	33	72	33	23	32	23	53	33	16	7	35	31	16	21	32	23	48	22	47
Eg_01_026_1	2116	2788	2693	2693	2581	2929	2765	2294	1594	2246	1854	1427	2735	2301	2735	2880	2042	3876	2907	3018	4067	2143	2114	2847	4233	4173	3548	3577
Eg_01_027_1	0	0	0	0	0	0	0	0	0	0	0	0	0	0	0	0	0	0	0	0	0	0	0	0	0	0	0	0
Eg_01_028_0	39	25	37	40	31	68	55	62	37	47	80	8	1	7	1	32	25	50	19	46	16	1	3	28	62	83	34	92
Eg_01_029_0	26	16	13	22	26	27	15	34	30	24	58	3	0	6	0	15	29	29	1	20	3	1	2	7	18	40	31	55
Eg_01_030_1	5	4	0	1	0	3	0	4	9	1	5	12	2	6	2	0	4	0	0	3	0	2	4	0	0	0	4	2
Eg_01_031_0	27	7	12	25	17	6	7	11	0	7	17	34	12	1	12	8	19	2	2	28	12	0	1	0	0	55	0	103
Eg_01_032_0	12	0	16	13	0	7	0	0	0	3	12	48	14	0	14	27	35	0	0	29	15	0	0	0	0	86	0	113
Eg_01_033_1	166	14	81	172	12	89	10	11	13	39	144	354	202	9	202	287	171	11	6	234	85	4	8	4	7	376	9	537
Eg_01_034_1	0	0	0	0	0	0	0	0	0	0	0	0	0	0	0	0	0	0	0	0	0	0	0	0	0	0	0	1
Eg_01_035_1	173	204	131	122	64	161	81	50	101	138	96	112	11	41	11	6	18	40	0	62	12	33	12	22	12	16	38	31
Eg_01_036_1	59	31	28	47	49	36	43	58	30	32	34	31	6	25	6	36	3	27	0	63	2	14	20	14	10	46	22	61
Eg_01_037_1	0	0	0	0	0	0	0	0	0	0	1	0	0	0	0	2	0	0	0	0	0	0	0	0	0	0	0	0
Eg_01_038_0	103	74	68	88	97	81	95	76	86	71	77	69	40	55	40	73	12	48	21	85	9	19	28	23	6	55	31	74
Eg_01_039_1	5903	6078	6791	6313	7526	7623	7999	6369	2708	6273	3154	3780	5418	3785	5418	5211	4373	11940	4090	8043	8306	4472	4219	8068	11264	11217	8418	11496
Eg_01_040_0	132	121	83	108	189	141	165	164	226	62	185	128	145	281	145	223	80	141	148	156	27	311	270	115	14	59	74	70
Eg_01_041_1	545	369	447	448	506	496	504	463	595	395	567	219	239	292	239	524	396	332	265	475	227	126	166	329	235	431	262	400
Eg_01_042_0	2	2	0	0	3	2	2	3	0	1	1	3	0	1	0	2	2	2	1	4	1	15	4	5	1	0	0	0
Eg_01_043_1	2	0	1	2	0	2	0	0	0	0	4	11	0	0	0	4	3	0	0	7	4	0	0	0	0	15	0	42
Eg_01_044_1	0	0	0	0	0	0	0	0	0	0	0	0	0	0	0	0	0	0	0	0	0	0	0	0	0	0	0	0
Eg_01_045_1	1	1	0	0	0	1	0	0	1	1	1	1	0	0	0	0	0	0	0	0	0	0	0	0	0	0	0	0
Eg_01_046_0	716	1071	805	864	395	592	769	936	20	563	82	4	89	13	89	74	58	767	22	722	818	121	77	232	412	573	647	768
Eg_01_047_0	2	2	0	8	0	0	1	1	0	5	0	0	0	0	0	0	0	0	0	4	0	0	0	1	0	3	1	1
Eg_01_048_1	2	0	2	0	0	1	0	1	0	1	2	0	0	0	0	4	0	3	0	0	0	1	0	2	0	2	0	2
Eg_01_049_0	81	46	65	79	75	83	91	103	67	60	123	23	24	29	24	113	65	90	40	100	4	10	22	46	34	84	62	107
Eg_01_050_1	170	83	89	168	193	135	177	179	201	122	281	65	33	100	33	288	107	124	30	217	32	25	36	63	47	229	121	289
Eg_01_051_1	0	0	0	0	0	0	0	0	0	0	0	0	0	0	0	0	0	0	0	0	0	0	0	0	0	0	0	0
Eg_01_052_1	1	2	1	0	0	2	0	0	0	1	2	1	2	1	2	1	0	0	0	0	0	4	0	0	0	2	0	0
Eg_01_053_0	14	5	14	11	10	4	17	6	5	9	9	15	5	4	5	26	3	17	4	8	6	2	4	5	16	15	11	22
Eg_01_054_0	8	0	4	6	1	4	0	0	0	1	4	9	4	0	4	5	2	0	0	10	14	0	0	0	0	12	0	17
Eg_01_055_0	26	12	21	30	28	18	30	25	16	19	19	23	21	14	21	51	15	2	12	33	8	4	10	20	13	15	9	23
Eg_01_056_0	0	0	0	0	0	0	0	0	0	0	0	0	0	0	0	0	0	0	0	0	0	0	0	0	0	0	0	0
Eg_01_057_0	8	0	4	6	1	4	0	0	0	1	4	9	4	0	4	5	2	0	0	10	14	0	0	0	0	12	0	17
Eg_01_058_1	19	2	10	12	0	8	0	2	0	6	22	33	14	0	14	31	25	0	0	23	33	0	0	0	4	92	2	170
Eg_01_059_1	0	0	0	0	0	0	0	0	0	0	0	0	0	0	0	2	0	0	0	0	0	0	0	0	0	0	0	0
Eg_01_060_1	0	0	0	0	0	0	2	0	0	0	0	0	1	1	1	0	1	0	0	0	0	0	0	0	0	0	0	0
Eg_01_061_1	9	4	2	7	2	1	1	4	0	4	3	5	5	9	5	11	9	5	0	5	0	0	3	10	0	13	0	3
Eg_01_062_1	226	168	216	181	232	216	182	234	2294	183	3027	2374	136	2306	136	1967	2731	288	3206	265	995	59	451	112	537	452	327	446
Eg_01_063_0	87	84	83	82	100	95	86	96	41	62	27	90	78	68	78	38	118	144	63	59	1122	28	61	58	620	283	310	294
Eg_01_064_1	35	3	12	6	3	9	2	1	1	9	17	41	13	2	13	28	40	2	0	32	66	2	5	4	1	105	3	200
Eg_01_065_1	24	11	12	29	32	23	9	33	19	33	35	27	35	18	35	31	14	7	18	37	20	10	12	13	0	16	12	20
Eg_01_066_1	1173	1147	835	972	1199	1043	973	1272	880	956	1094	1210	871	1143	871	1072	770	1006	600	1209	186	628	674	729	364	835	620	875
Eg_01_067_1	3	5	1	3	2	0	2	0	0	1	5	4	11	1	11	4	7	0	0	11	1	2	1	1	0	3	0	4
Eg_01_068_0	0	0	0	0	0	0	0	0	0	0	0	0	0	0	0	0	0	0	0	0	0	0	0	0	0	0	0	0
Eg_01_069_1	0	0	0	0	0	0	0	0	1	0	0	1	0	0	0	1	0	0	0	0	0	0	0	0	0	0	0	0
Eg_01_070_0	10653	7603	6935	8182	12849	7726	8020	10908	8595	7187	11607	4170	4034	7542	4034	7368	7484	6675	4687	8355	10408	2494	4685	4057	6517	6689	5298	10267
Eg_01_071_0	7906	4437	4000	4878	10963	4841	6256	11093	6370	5069	9968	1991	2004	3502	2004	5165	6728	3897	4242	6162	9296	962	1836	2184	4637	6424	4023	10051
Eg_01_072_0	1651	837	692	984	2340	792	1400	2639	1310	945	2291	356	402	580	402	980	1445	661	1083	1233	2069	168	276	349	802	1294	751	1965
Eg_01_073_0	505	226	194	234	897	238	487	811	432	343	1089	55	72	174	72	349	682	217	591	428	719	37	86	179	314	601	351	1068
Eg_01_074_0	47	0	15	18	1	14	0	1	2	7	41	101	20	1	20	64	54	0	0	45	81	4	1	0	0	194	0	354
Eg_01_075_0	20	15	20	33	21	9	14	30	52	23	33	36	9	61	9	19	6	12	4	16	23	11	9	8	7	14	13	27
Eg_01_076_1	1	1	2	0	2	0	0	2	0	0	0	2	0	2	0	0	0	0	1	1	4	6	0	2	4	4	0	14
Eg_01_077_1	7	0	3	2	0	2	0	2	139	2	102	159	1	13	1	6	1230	1	135	3	5	9	5	1	0	6	3	3
Eg_01_078_1	336	222	270	299	286	296	260	349	345	227	406	376	355	336	355	515	350	207	288	351	95	139	198	169	77	171	107	190
Eg_01_079_0	221	120	158	204	163	172	169	176	208	153	270	108	91	103	91	173	169	108	66	178	60	31	61	108	65	185	91	194
Eg_01_080_0	476	556	424	481	626	397	465	658	265	336	249	196	490	440	490	457	302	456	438	598	211	315	426	451	175	252	243	314
Eg_01_081_1	7434	7086	6733	7206	10488	7372	8250	9396	8039	5999	8253	5664	7419	7305	7419	9854	10388	7022	11278	7341	9061	5883	6213	7932	8228	6434	5137	6891
Eg_01_082_0	24	41	35	42	22	39	28	26	36	44	47	24	13	15	13	43	3	29	15	52	10	13	13	14	11	37	16	53
Eg_01_083_0	8	25	19	15	23	14	20	14	12	13	8	17	4	16	4	11	0	1	2	13	1	5	8	3	0	1	5	3
Eg_01_084_1	415	321	276	264	408	353	486	415	735	366	874	157	92	212	92	629	393	309	138	333	68	51	109	245	185	264	234	391
Eg_01_085_0	4	0	0	4	7	5	0	0	0	0	1	0	2	7	2	0	3	0	0	4	0	0	7	0	0	2	0	0
Eg_01_086_0	171	143	128	170	129	124	127	98	113	104	109	68	25	69	25	68	1	59	0	119	14	49	69	42	16	52	62	114
Eg_01_087_1	37	24	35	45	32	31	16	35	32	36	46	20	13	21	13	30	13	16	8	35	5	14	14	10	3	10	12	13
Eg_01_088_1	7	7	1	1	7	3	9	7	25	4	22	7	0	5	0	43	12	9	1	8	0	1	3	1	0	2	0	2
Eg_01_089_1	0	0	0	0	0	0	0	0	0	0	0	0	0	0	0	0	0	0	0	0	0	0	0	0	0	0	0	2
Eg_01_090_0	26	0	11	3	0	6	0	0	1	2	16	31	18	2	18	18	22	1	0	26	36	0	0	0	0	43	0	84
Eg_01_091_0	598	587	512	572	675	592	583	650	745	524	817	411	474	541	474	833	559	486	480	573	318	360	465	521	375	518	424	474
Eg_01_092_0	120	66	97	115	173	137	86	158	105	121	118	54	12	51	12	55	30	43	0	133	14	20	16	38	11	59	51	118
Eg_01_093_1	0	0	0	0	0	0	2	1	0	0	0	0	0	0	0	0	2	1	0	2	0	1	0	0	0	0	0	0
Eg_01_094_1	0	0	0	0	0	0	0	0	0	0	0	0	0	0	0	0	0	0	0	0	0	0	0	0	0	0	0	0
Eg_01_095_0	9	10	6	17	12	8	17	28	175	4	278	37	0	82	0	130	63	9	121	10	2	15	55	40	9	19	4	8
Eg_01_096_0	37	35	35	47	61	37	37	58	42	41	69	52	33	59	33	41	37	34	14	59	14	33	27	27	21	48	22	72
Eg_01_097_1	2	3	0	1	3	1	1	0	1	2	0	1	0	5	0	0	4	0	0	0	0	0	0	1	0	3	5	0
Eg_01_098_1	15	22	4	4	13	8	7	17	13	7	19	16	0	11	0	9	8	4	6	5	2	2	6	4	6	12	2	20
Eg_01_099_1	974	709	694	763	856	661	636	787	972	694	1130	605	1904	1905	1904	2129	2367	604	2988	932	846	2840	2973	1728	512	505	512	387
Eg_01_100_0	210	171	200	202	196	233	159	197	228	221	257	147	179	169	179	158	233	147	172	171	145	121	131	165	135	178	107	167
Eg_01_101_0	18	20	9	12	7	5	13	37	14	17	21	22	3	6	3	1	1	5	8	5	2	4	9	12	6	0	4	9
Eg_01_102_0	141	174	142	129	149	142	146	111	77	139	79	106	128	88	128	96	39	138	79	97	19	138	87	46	26	116	143	136
Eg_01_103_1	19	12	16	21	9	32	16	36	8	32	22	17	7	3	7	12	9	22	0	27	6	3	6	6	6	11	20	18
Eg_01_104_1	393	399	460	340	214	340	289	240	292	322	267	232	124	209	124	294	171	318	132	242	150	68	110	144	275	573	346	505
Eg_01_105_0	28	25	9	15	12	12	30	19	22	10	38	7	3	10	3	18	10	19	12	26	0	4	19	12	2	4	19	17
Eg_01_106_0	22038	20673	23223	21729	21236	26307	18253	15345	11	23707	35	93	29835	204	29835	141	28	25607	52	20587	19389	5105	2215	8265	9360	6010	7477	5372
Eg_01_107_1	111	68	87	81	151	69	105	149	100	80	158	28	39	57	39	73	92	58	53	134	55	25	39	30	31	81	60	136
Eg_01_108_1	52	51	39	60	61	44	81	93	48	49	76	22	11	35	11	39	10	34	5	73	6	18	21	15	33	53	46	92
Eg_01_109_1	182	144	135	141	153	125	163	246	122	115	152	106	39	86	39	156	32	92	3	202	25	34	45	62	45	153	98	265
Eg_01_110_1	0	1	0	1	1	0	1	0	0	0	0	0	0	0	0	0	0	0	0	1	0	0	0	0	0	0	0	1
Eg_01_111_1	0	0	0	0	0	0	0	0	0	0	0	0	0	0	0	0	0	0	0	0	0	0	0	0	0	0	0	0
Eg_01_112_1	0	0	0	0	0	0	0	0	0	0	0	0	0	0	0	0	0	0	0	0	0	0	0	0	0	0	0	0
Eg_01_113_0	0	0	1	0	3	0	1	0	0	0	1	2	4	0	4	0	0	1	0	3	0	0	0	2	0	0	0	0
Eg_01_114_1	0	4	0	0	0	0	1	2	7	0	2	1	4	4	4	0	1	0	4	0	2	0	1	0	0	0	0	0
Eg_01_115_0	1812	1843	1788	2712	1911	3124	3017	2018	2919	1303	4464	1155	1110	2407	1110	3380	2798	2175	2530	1985	989	1006	1469	1218	1089	1848	1735	2056
Eg_01_116_0	0	0	0	1	0	0	1	0	0	0	0	0	0	0	0	0	0	0	0	0	0	0	0	0	0	0	0	0
Eg_01_117_0	0	0	0	0	0	0	0	0	0	0	0	0	0	0	0	0	0	0	0	0	0	0	0	0	0	0	0	0
Eg_01_118_1	300	418	287	282	517	223	372	480	431	277	337	229	99	495	99	227	15	192	40	229	49	358	218	168	46	116	114	155
Eg_01_119_1	22	10	20	26	14	22	12	27	14	15	39	25	11	15	11	19	19	18	16	28	10	5	6	12	6	25	10	41
Eg_01_120_0	0	0	0	0	0	0	0	0	0	0	0	1	0	0	0	0	0	0	0	0	0	0	0	0	0	0	0	0
Eg_01_121_1	13	3	1	6	20	0	10	4	2	1	5	1	1	2	1	0	7	1	0	3	0	0	7	0	0	2	1	4
Eg_01_122_0	2	9	0	4	1	18	18	1	1	2	3	0	0	0	0	3	0	0	3	4	1	0	0	0	0	1	0	3
Eg_01_123_1	1	3	0	1	0	0	0	0	1	1	1	0	0	1	0	4	7	0	0	4	0	0	0	0	0	1	0	0
Eg_01_124_1	90	86	58	77	81	128	95	116	61	85	70	39	21	36	21	212	43	107	32	150	46	19	71	83	58	161	133	205
Eg_01_125_0	86	54	57	61	53	47	49	59	101	37	135	167	60	120	60	155	131	22	69	66	17	63	61	64	25	60	25	65
Eg_01_126_1	0	0	0	0	0	0	0	0	0	0	0	0	0	0	0	0	0	0	0	0	0	0	0	0	0	0	0	0
Eg_01_127_1	1	0	1	0	0	0	0	1	0	0	1	3	0	0	0	0	0	0	0	1	0	0	0	0	0	0	0	0
Eg_01_128_0	0	0	1	0	0	0	1	0	0	2	1	0	0	0	0	1	6	0	0	0	1	0	0	2	0	0	0	0
Eg_01_129_1	10	4	2	2	6	2	0	5	4	6	8	1	20	4	20	8	2	3	9	5	4	6	4	12	0	3	0	0
Eg_01_130_0	2783	2375	2393	918	2454	1460	2215	2225	970	1021	985	331	578	583	578	591	2541	2255	1466	3099	7343	126	330	235	3135	3743	2336	2979
Eg_01_131_1	11	0	9	7	5	8	8	5	0	3	9	8	9	0	9	17	13	0	0	18	13	0	0	0	0	23	1	48
Eg_01_132_0	2919	2180	2525	2763	1835	2381	1698	1887	473	2519	560	862	3502	994	3502	1162	606	2339	676	2183	3746	1914	986	1776	2447	1076	1159	940
Eg_01_133_0	347	264	248	276	238	218	184	216	36	268	64	73	362	121	362	154	97	266	58	265	546	225	98	181	188	102	118	77
Eg_01_134_1	1	1	0	2	0	1	0	2	0	0	2	2	3	1	3	0	0	0	0	3	0	0	0	0	0	0	0	0
Eg_01_135_0	0	0	0	0	0	0	0	1	0	0	0	0	0	0	0	0	0	0	0	0	0	0	0	0	0	0	0	0
Eg_01_136_1	0	0	0	0	0	0	0	0	0	0	0	0	0	0	0	0	0	0	0	0	0	0	0	0	0	0	0	0
Eg_01_137_0	151	313	82	128	388	118	321	333	244	104	84	97	164	366	164	83	112	254	244	108	69	288	309	319	143	58	175	65
Eg_01_138_1	4	7	3	2	15	2	4	14	24	0	23	20	3	35	3	4	31	7	10	3	14	6	10	15	9	1	1	0
Eg_01_139_0	3	2	2	2	2	2	9	3	13	4	0	0	5	4	5	3	0	5	0	2	2	10	1	0	0	5	2	2
Eg_01_140_0	2	0	0	0	2	0	4	0	5	0	26	10	0	3	0	5	55	3	46	0	2	5	6	5	1	10	6	20
Eg_01_141_1	0	0	0	1	0	0	0	0	0	0	0	0	0	0	0	0	0	0	0	0	0	0	0	0	0	0	0	0
Eg_01_142_1	1	4	0	1	5	2	0	2	9	0	9	3	0	8	0	4	34	1	2	1	0	6	13	4	2	2	0	6
Eg_01_143_1	8	9	7	2	9	7	3	5	7	11	12	15	23	6	23	17	15	2	6	8	13	5	11	12	4	5	3	1
Eg_01_144_1	0	0	0	0	0	0	0	0	0	0	0	0	0	0	0	0	0	0	0	0	0	0	0	0	0	0	0	0
Eg_01_145_0	1175	1411	1429	1559	1361	1368	2091	1199	661	1012	600	687	830	590	830	589	575	1480	476	1121	215	1071	730	720	856	1076	1078	1629
Eg_01_146_1	38	28	19	25	26	20	19	29	27	50	13	16	3	16	3	19	12	32	2	32	32	2	8	17	20	47	22	47
Eg_01_147_0	1	0	0	0	0	0	0	0	0	0	0	0	0	0	0	0	0	1	0	0	0	0	0	0	0	0	1	0
Eg_01_148_0	0	1	0	0	1	0	0	0	0	0	0	0	0	0	0	0	0	0	0	0	0	0	0	0	0	0	0	0
Eg_01_149_1	11	7	15	6	19	9	8	12	8	12	10	10	1	5	1	8	5	8	1	10	14	2	1	2	9	17	12	27
Eg_01_150_0	37	14	23	29	50	28	29	40	4522	39	3297	1101	10	530	10	76	1198	5	1040	46	11	26	18	28	2	15	8	49
Eg_01_151_0	0	0	0	0	1	0	0	0	4	0	1	1	0	1	0	0	0	0	0	1	0	0	0	0	0	0	0	0
Eg_01_152_1	59	42	30	49	34	43	29	40	56	48	49	45	14	17	14	32	31	18	5	56	34	4	7	12	27	36	19	60
Eg_01_153_1	0	0	0	1	0	0	0	0	1	0	0	0	0	0	0	0	0	0	0	1	0	0	0	0	0	0	0	0
Eg_01_154_0	118	148	125	120	225	139	95	205	353	106	319	350	79	184	79	195	414	93	380	90	143	93	127	30	47	137	100	166
Eg_01_155_0	36	24	19	24	23	28	43	32	132	45	154	10	4	38	4	93	89	44	85	25	33	5	18	16	43	89	47	112
Eg_01_156_0	3181	3948	1981	2981	5775	2675	5032	5486	5824	1590	3228	1546	394	3445	394	2112	1172	3309	1389	3212	1262	652	1023	847	1537	3117	3363	5189
Eg_01_157_0	1723	1914	1010	1496	3626	1303	2879	3737	3208	822	2197	804	157	1724	157	1194	950	1696	973	1977	904	244	342	401	887	2218	1987	3544
Eg_01_158_0	7	6	9	3	10	7	3	8	2	11	11	12	7	3	7	17	17	3	2	10	5	1	3	2	2	7	7	12
Eg_01_159_1	137	70	61	113	160	107	90	113	134	91	200	121	71	170	71	214	65	99	23	145	36	68	127	60	40	148	70	107
Eg_01_160_1	360	298	368	350	507	396	277	424	485	336	723	190	169	338	169	730	488	324	375	715	247	134	317	282	197	618	427	717
Eg_01_161_0	21	14	14	35	29	20	23	34	28	22	43	20	21	15	21	26	34	8	14	21	18	4	3	5	6	12	8	12
Eg_01_162_1	467	247	264	457	435	452	341	392	419	405	689	310	281	295	281	582	427	255	259	449	200	107	146	223	160	376	183	396
Eg_01_163_1	309	155	189	256	240	233	193	229	199	245	334	196	137	190	137	319	189	119	71	316	154	68	130	149	86	185	133	245
Eg_01_164_0	686	941	713	972	355	455	726	533	67	371	116	63	129	63	129	97	18	370	53	366	34	127	97	92	40	309	498	729
Eg_01_165_1	0	0	0	0	0	0	0	0	0	0	0	0	0	0	0	3	0	0	0	1	0	0	0	0	0	2	0	0
Eg_01_166_0	249	256	183	205	289	222	323	331	442	198	394	131	71	173	71	236	48	104	57	258	19	55	88	60	11	96	74	141
Eg_01_167_1	935	823	785	877	834	813	847	794	830	717	942	729	204	628	204	452	103	403	99	643	128	440	304	184	54	381	365	632
Eg_01_168_0	166	106	105	110	143	149	136	152	224	120	339	107	78	123	78	288	127	89	56	164	21	56	59	67	22	118	82	110
Eg_01_169_1	0	0	0	0	0	0	0	0	0	0	0	0	0	0	0	0	0	0	0	0	0	0	0	0	0	0	0	0
Eg_01_170_1	0	0	0	0	0	0	0	0	0	0	0	0	0	0	0	0	0	0	0	0	0	0	0	0	0	0	0	0
Eg_01_171_1	3	0	0	6	6	0	0	0	5	11	0	7	0	6	0	0	0	0	0	0	0	0	0	0	0	7	7	5
Eg_01_172_0	7	16	5	11	26	13	8	7	8	3	23	30	6	7	6	6	0	7	0	8	0	0	0	4	3	0	0	2
Eg_01_173_1	0	0	0	0	0	0	0	0	1	0	0	0	0	0	0	0	0	0	0	0	0	0	0	0	0	0	0	0
Eg_01_174_1	2827	3112	2958	2816	3226	3261	3511	3083	3049	2474	2992	3305	4004	3469	4004	4665	4720	3624	5818	3474	261	4393	4249	4092	1975	2933	2496	2847
Eg_01_175_0	16	29	21	30	47	23	20	45	24	29	33	15	12	19	12	14	17	20	4	27	2	14	15	18	10	19	23	22
Eg_01_176_0	0	0	0	0	0	0	0	0	0	0	0	0	0	0	0	0	0	0	0	0	0	0	0	0	0	0	0	0
Eg_01_177_1	66	58	58	60	57	59	33	41	33	54	38	26	7	46	7	20	0	44	0	37	1	13	14	12	4	36	36	52
Eg_01_178_1	0	0	0	0	0	0	0	1	0	0	0	0	0	1	0	0	0	0	0	0	0	0	0	0	1	0	0	0
Eg_01_179_1	8	24	17	28	18	25	12	20	18	26	24	33	21	24	21	19	12	22	8	19	32	13	10	8	13	14	30	21
Eg_01_180_0	21	33	28	34	26	29	25	14	27	18	27	55	34	50	34	43	21	20	21	12	12	29	30	16	11	22	17	16
Eg_01_181_1	13	15	18	7	50	22	17	25	14	11	10	0	6	13	6	31	11	21	0	80	6	6	26	15	17	28	16	14
Eg_01_182_0	0	0	0	0	0	0	0	1	3	0	0	0	1	0	1	0	0	0	0	0	1	2	0	0	0	0	0	0
Eg_01_183_1	24	30	22	16	28	11	17	34	20	13	17	21	13	26	13	17	5	6	4	21	0	11	6	2	0	6	10	14
Eg_01_184_1	0	0	0	0	3	0	0	0	0	0	0	0	0	0	0	0	0	0	0	0	0	0	0	0	0	0	0	0
Eg_01_185_0	46	35	28	26	68	34	28	45	70	26	96	23	10	38	10	33	22	23	1	37	7	8	8	21	11	22	12	25
Eg_01_186_0	5	2	0	5	3	4	2	5	0	0	1	1	0	2	0	1	1	2	1	3	0	0	0	0	0	0	1	1
Eg_01_187_1	69	29	46	50	85	50	86	99	57	48	83	25	24	39	24	61	68	63	53	51	10	19	24	35	26	76	32	57
Eg_01_188_0	392	358	392	423	503	384	480	583	401	371	484	28	38	100	38	271	105	395	106	611	139	28	113	277	267	613	324	770
Eg_01_189_0	25	21	11	15	13	20	35	50	140	18	137	3	0	20	0	67	35	13	19	35	13	0	15	11	12	35	35	78
Eg_01_190_1	0	0	0	0	0	0	0	0	1	1	0	0	0	0	0	0	0	0	3	0	6	0	0	2	6	11	0	10
Eg_01_191_1	15	4	7	11	22	12	10	7	11	20	23	47	19	16	19	29	11	12	10	12	17	17	5	14	5	7	15	11
Eg_01_192_1	0	0	0	0	0	0	0	0	0	0	0	0	0	0	0	0	0	0	0	0	0	0	0	0	0	0	0	0
Eg_01_193_1	715	620	563	594	1001	290	937	751	24408	468	16958	8933	380	13681	380	11185	12568	725	9712	477	4949	1525	5317	1235	1519	750	1922	955
Eg_01_194_0	37	22	10	35	29	8	28	27	39	16	36	35	3	27	3	33	4	14	1	20	0	9	7	11	3	19	4	19
Eg_01_195_1	0	0	0	0	0	0	0	0	0	0	0	0	0	0	0	0	0	0	0	0	0	0	0	0	0	1	0	0
Eg_01_196_1	9	3	10	13	1	4	4	7	29	1	50	31	3	17	3	79	48	1	19	14	7	5	4	2	0	54	7	74
Eg_01_197_1	16	14	8	7	9	5	4	9	3	10	3	6	8	8	8	10	3	4	0	8	5	2	10	3	0	3	3	5
Eg_01_198_0	248	166	192	182	213	208	169	203	225	188	216	154	158	128	158	263	204	184	191	310	37	79	120	147	92	242	136	250
Eg_01_199_0	0	0	0	0	0	0	0	0	0	0	0	0	0	0	0	0	0	0	0	0	0	0	0	0	0	0	0	0
Eg_01_200_0	83	52	45	71	67	75	50	55	116	85	98	78	25	58	25	36	39	42	15	48	45	30	37	54	18	36	30	30
Eg_01_201_0	312	197	132	260	332	287	184	281	361	217	379	136	64	156	64	151	176	140	38	194	147	48	91	201	146	178	99	188
Eg_01_202_1	9	0	12	6	0	15	1	2	4	6	7	22	5	0	5	15	8	0	0	4	8	0	0	0	0	30	0	63
Eg_01_203_1	14	7	6	6	21	5	9	2	10	12	9	8	6	10	6	10	6	10	2	10	0	3	3	6	2	13	13	17
Eg_01_204_0	45	41	34	47	49	26	43	66	40	33	34	25	29	27	29	44	13	20	12	50	6	13	25	22	6	37	18	52
Eg_01_205_1	1	1	1	2	1	6	4	10	0	3	1	0	2	1	2	4	3	2	1	10	0	3	1	2	0	1	1	7
Eg_01_206_1	3	4	2	1	4	2	0	8	2	5	2	9	7	8	7	2	1	2	0	6	0	0	0	1	0	1	4	0
Eg_01_207_1	151	85	41	71	245	69	225	196	174	58	87	46	21	44	21	42	136	53	41	50	11	11	38	64	56	49	71	54
Eg_01_208_0	0	0	0	0	1	0	0	0	0	0	0	2	0	0	0	0	1	0	0	0	0	0	0	0	0	0	0	0
Eg_01_209_0	528	515	565	506	894	566	667	596	1876	463	3490	3286	4147	4906	4147	16800	2099	327	1867	429	811	6296	8965	6009	229	279	270	248
Eg_01_210_1	101	66	74	75	70	66	56	82	150	62	190	113	35	82	35	103	76	51	42	86	32	19	27	42	24	80	29	90
Eg_01_211_1	0	0	0	0	0	0	0	0	0	0	0	0	0	0	0	0	0	0	0	0	0	0	0	0	0	0	0	0
Eg_01_212_1	11	0	2	3	0	2	0	0	0	1	11	21	8	0	8	21	16	0	0	9	16	1	4	0	1	23	0	50
Eg_01_213_1	12	0	1	10	0	3	0	0	2	2	4	17	3	0	3	10	4	0	0	9	14	0	0	0	0	23	0	55
Eg_01_214_0	4	1	5	2	2	5	4	1	11	4	1	7	4	9	4	7	2	2	2	4	25	3	4	0	13	22	14	9
Eg_01_215_1	1	1	0	0	0	0	1	0	0	0	0	1	0	0	0	0	0	0	0	0	0	0	0	0	0	0	0	0
Eg_01_216_1	9822	8874	9100	8837	10639	11013	9997	9899	5738	11298	9056	2754	10157	9976	10157	19005	10658	17938	13530	17928	7003	7466	12247	20419	20090	25600	18768	21318
Eg_01_217_1	7	0	10	11	0	1	0	0	0	1	6	27	2	0	2	13	2	0	0	20	16	0	0	0	0	19	0	32
Eg_01_218_1	1020	988	962	918	1244	1006	877	1445	200	615	209	178	1732	451	1732	791	209	751	247	986	232	1396	826	1165	238	241	353	171
Eg_01_219_0	3	1	1	1	6	3	2	0	0	2	0	0	0	0	0	0	0	0	0	6	0	1	0	0	0	0	0	0
Eg_01_220_0	2	5	6	2	4	2	2	0	5	2	2	6	5	8	5	4	9	1	3	5	4	3	3	0	2	2	2	1
Eg_01_221_1	381	336	276	270	387	270	478	428	1753	266	2107	571	133	995	133	1446	424	344	451	377	227	141	470	277	223	551	538	686
Eg_01_222_0	3	5	7	7	6	11	4	2	4	5	7	15	10	8	10	4	9	3	2	3	0	2	11	1	7	1	2	9
Eg_01_223_1	358	313	260	263	343	242	400	375	1653	261	1870	802	178	1134	178	1380	472	287	403	374	225	133	466	192	134	333	305	437
Eg_01_224_0	4	0	0	0	0	1	0	0	0	1	0	1	2	0	2	0	0	0	0	1	0	0	0	0	0	2	0	0
Eg_01_225_0	0	0	0	0	0	0	0	0	0	0	0	0	0	0	0	0	0	0	0	0	0	0	0	0	0	0	0	0
Eg_01_226_1	0	0	0	0	0	0	0	0	0	0	0	0	0	0	0	0	0	0	0	0	0	0	0	0	0	0	0	0
Eg_01_227_1	0	0	0	0	0	0	0	0	0	0	0	0	0	0	0	0	0	0	0	0	0	0	0	0	0	0	0	0
Eg_01_228_1	3	9	3	4	12	8	3	4	12	6	12	8	3	8	3	10	3	4	8	2	3	10	3	6	10	6	1	15
Eg_01_229_1	0	13	1	7	4	2	1	3	1	1	8	8	2	9	2	4	1	1	0	2	2	0	2	0	0	3	2	3
Eg_01_230_1	0	0	0	0	0	0	0	0	0	0	0	0	0	0	0	0	0	0	0	0	0	0	0	0	0	0	0	0
Eg_01_231_1	0	0	0	0	0	0	0	0	0	0	0	0	0	0	0	0	0	0	0	0	0	0	0	0	0	0	0	0
Eg_01_232_1	3	0	0	0	0	0	4	0	0	0	1	0	0	0	0	0	1	1	3	1	0	0	3	0	0	1	0	0
Eg_01_233_1	6	0	3	0	2	2	7	0	0	0	3	2	0	0	0	0	5	5	5	0	0	0	0	2	0	0	0	1
Eg_01_234_1	3	2	5	6	4	5	1	5	4	3	0	0	0	1	0	1	1	1	0	0	0	3	0	7	0	0	2	3
Eg_01_235_1	1	2	1	1	1	5	0	1	1	0	1	1	0	0	0	0	1	0	0	4	0	0	0	0	0	5	0	4
Eg_01_236_0	70	33	49	47	64	62	39	80	73	46	83	49	14	69	14	69	13	41	1	85	23	53	56	70	17	35	34	46
Eg_01_237_1	137	107	102	102	100	115	131	109	738	82	1344	462	39	416	39	341	97	87	83	162	18	31	82	41	13	74	43	89
Eg_01_238_1	7	0	8	10	0	7	0	0	0	0	1	41	11	0	11	21	12	0	0	19	18	0	0	0	0	41	0	77
Eg_01_239_1	1713	1168	1594	1537	1495	1688	1524	1429	1131	1554	1565	1040	1361	801	1361	1761	1050	1310	794	1858	422	540	628	882	487	969	544	1280
Eg_01_240_0	1	0	0	0	0	0	0	0	0	1	0	4	1	0	1	0	0	0	0	1	0	0	0	0	0	3	0	4
Eg_01_241_0	0	1	0	0	0	0	0	0	0	0	0	0	0	0	0	0	0	0	0	1	0	0	0	0	0	0	0	0
Eg_01_242_0	0	0	0	0	0	0	0	0	0	0	0	1	1	0	1	2	0	0	0	1	1	0	0	0	0	1	0	0
Eg_01_243_0	46	36	39	35	67	38	42	35	43	46	67	34	31	17	31	58	41	37	24	49	12	13	27	28	11	45	40	44
Eg_01_244_1	38	22	15	47	29	37	22	17	24	34	26	42	3	22	3	5	0	5	0	23	2	7	4	2	0	5	1	2
Eg_01_245_1	34	7	21	12	14	20	7	11	27	15	43	10	2	9	2	16	1	2	3	13	0	0	0	6	4	2	1	8
Eg_01_246_1	26	37	18	19	26	27	26	23	21	23	49	34	5	23	5	9	10	3	0	24	0	1	6	2	5	5	6	11
Eg_01_247_0	247	249	247	239	264	298	315	296	221	210	307	161	147	210	147	318	129	288	180	289	40	125	133	158	61	312	218	339
Eg_01_248_1	1067	1182	1336	1156	1241	1391	1378	1077	1106	1196	882	902	1265	1334	1265	1315	1139	1594	1532	1211	585	1647	1412	1260	1260	1467	1464	1280
Eg_01_249_0	80	36	70	95	52	93	35	61	185	46	311	119	13	53	13	44	744	66	256	98	13	8	4	3	52	245	125	186
Eg_01_250_0	3424	3272	3425	3165	4812	3742	4647	3427	2678	3659	3076	2067	2378	2973	2378	4853	2222	5462	2731	3976	1457	1785	2640	3498	2597	4859	3363	4587
Eg_01_251_1	51	24	28	47	24	36	23	24	60	13	74	51	10	11	10	60	21	27	5	34	2	7	9	3	4	42	1	66
Eg_01_252_0	250	157	138	173	201	183	219	228	227	173	212	81	58	81	58	322	80	176	42	252	61	63	116	158	54	252	160	266
Eg_01_253_0	14	0	3	6	0	4	0	0	0	1	10	20	11	0	11	12	11	0	0	22	29	0	0	0	0	51	0	89
Eg_01_254_0	1	0	0	1	0	0	0	0	0	0	4	11	0	0	0	4	8	0	0	6	7	0	0	0	0	11	0	29
Eg_01_255_0	6	0	4	5	0	2	0	0	0	2	9	28	11	0	11	21	10	0	0	15	9	0	0	0	0	23	0	47
Eg_01_256_0	100	0	58	52	0	56	0	0	0	7	66	249	46	0	46	134	88	0	0	143	113	0	0	0	0	401	0	626
Eg_01_257_1	42	29	20	23	100	87	36	51	73	33	93	43	7	15	7	38	8	21	5	67	3	10	14	10	11	10	10	42
Eg_01_258_0	6	3	5	6	3	2	5	7	36451	14	28505	32235	8	11650	8	288	123764	10	76086	4	2139	3	175	2	43	34	6	5
Eg_01_259_1	3	1	7	1	5	3	3	0	5	8	1	6	1	3	1	6	1	0	0	1	0	0	0	3	0	0	1	0
Eg_01_260_0	0	0	0	0	0	0	0	0	1876	0	1235	1331	0	291	0	6	827	0	1716	0	0	0	0	0	0	0	0	1
Eg_01_261_1	12	2	0	5	3	2	4	8	1	4	7	9	0	2	0	9	1	2	0	7	0	1	0	4	0	4	1	7
Eg_01_262_0	177	177	159	182	180	202	179	245	209	147	273	145	101	156	101	232	107	178	156	289	23	89	120	120	66	243	158	238
Eg_01_263_0	0	2	2	1	0	3	2	0	0	1	0	0	3	0	3	0	0	0	0	0	0	0	0	0	1	2	0	4
Eg_01_264_1	0	0	0	1	0	0	0	0	0	0	0	1	1	0	1	0	0	2	0	3	0	0	0	0	0	0	0	0
Eg_01_265_0	13	11	12	7	1	6	4	5	4	4	7	11	1	4	1	3	7	1	0	5	0	0	0	0	0	1	1	8
Eg_01_266_0	8	9	6	5	4	13	2	4	5	6	5	8	0	5	0	9	0	10	0	2	0	0	2	1	0	4	5	11
Eg_01_267_0	8	1	1	1	3	3	7	5	4	8	4	4	0	2	0	2	0	2	0	4	0	0	0	0	0	2	1	3
Eg_01_268_1	16	12	14	20	15	24	15	8	15	15	27	6	19	5	19	17	8	7	3	27	1	14	3	5	6	17	17	28
Eg_01_269_0	0	0	0	0	0	0	0	0	0	0	0	0	0	0	0	0	0	0	0	0	0	0	0	0	0	0	0	0
Eg_01_270_1	132	313	100	112	395	110	363	427	264	84	161	73	14	257	14	117	45	194	26	118	13	50	62	191	68	89	203	148
Eg_01_271_1	1101	1018	1190	1010	863	647	805	873	5339	621	5168	3631	547	977	547	268	6948	621	3598	534	3297	467	347	531	4971	3412	2705	3365
Eg_01_272_1	4483	2609	2882	2305	3583	3244	3819	2246	1445	4021	2140	712	4222	1728	4222	5039	1604	4307	2493	3403	636	2270	3380	3444	2228	2255	2092	2086
Eg_01_273_0	275	164	210	293	151	154	115	204	2512	180	2352	2525	219	1062	219	917	5059	177	3430	197	1101	482	699	289	631	1382	596	1335
Eg_01_274_1	250	214	254	274	209	267	256	257	385	199	314	223	64	150	64	234	68	134	111	245	58	108	121	91	58	211	136	293
Eg_01_275_1	300	162	212	248	233	200	251	239	182	247	257	163	150	117	150	196	165	224	136	301	110	83	85	145	233	398	166	377
Eg_01_276_0	3	3	1	4	4	0	0	1	6	0	2	5	1	2	1	6	1	0	0	3	0	0	0	2	0	0	1	0
Eg_01_277_0	2	0	0	0	0	0	0	0	1	0	3	0	0	0	0	0	0	0	0	0	0	0	0	0	0	0	0	0
Eg_01_278_0	0	0	0	4	0	0	0	0	3	1	1	1	0	0	0	0	0	0	0	0	0	0	0	0	0	0	0	1
Eg_01_279_0	11	6	10	13	13	26	10	9	49	8	50	52	10	28	10	11	14	10	16	7	1	19	2	6	14	30	3	18
Eg_01_280_0	0	0	0	0	0	0	0	0	0	0	0	0	0	0	0	0	0	0	0	0	0	0	0	0	0	0	0	0
Eg_01_281_0	0	0	0	0	0	0	0	0	0	0	0	0	0	0	0	0	0	0	0	0	0	0	0	0	0	0	0	0
Eg_01_282_0	5	0	4	0	0	6	0	2	10	6	0	1	2	0	2	0	6	0	0	0	0	4	0	6	0	0	0	0
Eg_01_283_0	106	69	74	94	87	88	98	98	59	51	65	37	4	55	4	31	2	71	0	63	4	15	8	13	7	26	29	42
Eg_01_284_0	20	12	8	21	15	11	19	15	9	22	5	10	1	14	1	5	1	12	0	10	0	1	2	1	0	8	8	8
Eg_01_285_1	333	345	381	472	352	360	299	371	317	347	342	474	548	358	548	458	263	405	234	464	264	383	358	536	614	526	192	723
Eg_01_286_0	376	234	327	300	215	401	227	224	217	376	269	249	139	205	139	378	49	210	44	323	64	146	177	125	35	210	121	320
Eg_01_287_0	16	15	36	19	36	21	27	43	16	24	24	25	10	23	10	32	42	12	43	8	4	9	12	11	5	11	15	3
Eg_01_288_0	6	2	3	6	3	8	4	4	6	7	4	7	4	3	4	10	4	1	0	11	1	4	4	5	1	6	3	3
Eg_01_289_1	95	80	100	129	61	90	117	77	80	106	85	87	49	49	49	74	15	54	38	109	7	60	37	28	12	60	35	104
Eg_01_290_1	2	0	0	1	5	2	2	3	0	3	0	1	0	0	0	5	2	0	0	1	0	0	2	0	0	0	0	2
Eg_01_291_1	64	27	26	21	60	41	40	86	37	49	62	19	1	22	1	32	0	16	0	56	14	2	6	6	4	23	10	47
Eg_01_292_0	9	1	7	2	1	6	2	0	2	0	2	14	5	3	5	12	6	3	1	10	3	0	0	1	0	19	0	44
Eg_01_293_1	1	1	0	1	0	1	0	0	1	0	0	0	0	2	0	0	0	0	0	0	0	0	1	0	0	0	0	0
Eg_01_294_1	0	0	1	0	0	0	0	0	1	0	1	1	0	3	0	0	0	0	0	0	0	0	0	0	0	0	0	0
Eg_01_295_1	212	128	96	162	259	221	170	169	922	135	983	750	58	492	58	292	310	122	217	280	78	76	118	67	61	147	104	163
Eg_01_296_0	0	0	0	0	0	0	0	0	0	0	0	0	0	0	0	0	0	0	0	0	0	0	0	0	0	0	0	1
Eg_01_297_0	54	40	24	47	44	52	32	48	37	40	53	37	7	26	7	17	9	12	0	28	5	16	7	26	8	23	10	36
Eg_01_298_0	0	0	0	0	0	0	0	1	0	0	0	0	0	0	0	0	0	0	0	0	0	0	0	0	0	0	0	0
Eg_01_299_0	0	0	0	0	0	0	0	0	0	0	0	0	0	0	0	0	0	0	0	0	0	0	0	0	0	0	0	0
Eg_01_300_0	84	82	47	73	73	98	57	65	58	87	69	50	9	51	9	44	15	23	4	43	5	28	45	20	5	31	19	31
Eg_01_301_0	6	12	3	9	5	8	7	4	6	13	2	11	0	7	0	1	1	1	0	5	0	1	1	3	0	3	0	0
Eg_01_302_0	59	69	27	54	53	61	53	67	43	65	95	88	7	72	7	28	4	22	3	70	5	21	24	23	5	30	15	53
Eg_01_303_1	18	17	9	5	20	11	66	4	9	3	16	19	1	17	1	6	0	0	0	6	1	0	6	1	0	2	1	6
Eg_01_304_1	0	2	0	3	1	4	7	2	2	2	0	2	0	2	0	2	0	0	0	1	0	2	1	0	0	2	0	0
Eg_01_305_1	6	7	2	0	5	1	14	10	2	12	4	13	1	6	1	8	4	0	0	0	0	2	3	1	0	4	5	17
Eg_01_306_1	0	0	0	0	0	0	0	0	0	0	0	0	0	0	0	0	1	0	0	0	0	0	1	0	0	0	0	0
Eg_01_307_0	0	0	0	0	0	0	0	0	0	1	0	0	0	0	0	0	0	0	0	0	0	0	0	0	0	0	1	3
Eg_01_308_0	42	17	22	18	24	31	23	16	50	17	85	20	11	29	11	64	33	11	12	52	5	9	13	20	6	37	8	45
Eg_01_309_1	289	120	174	171	202	258	209	198	232	168	357	151	82	125	82	392	63	128	15	312	25	97	92	89	16	177	127	334
Eg_01_310_0	1	1	5	5	4	3	1	9	4	0	9	9	1	5	1	3	6	4	0	9	6	2	0	1	1	0	1	6
Eg_01_311_1	0	0	1	0	0	3	0	0	0	0	0	5	0	1	0	6	0	0	0	5	1	0	0	0	0	3	0	6
Eg_01_312_1	53	73	52	45	86	40	45	78	67	57	38	60	14	58	14	30	13	25	6	99	2	43	54	16	3	23	25	28
Eg_01_313_1	121	121	123	80	97	100	127	105	93	71	79	42	30	72	30	76	24	61	24	65	5	53	42	37	21	59	66	73
Eg_01_314_0	36	4	12	13	42	20	16	28	11	13	42	17	18	10	18	19	21	17	5	29	2	4	2	8	10	54	16	59
Eg_01_315_0	118	50	60	65	166	91	107	146	72	52	200	37	41	43	41	76	108	65	49	171	34	15	43	36	50	285	68	253
Eg_01_316_1	305	414	248	277	531	282	477	376	240	294	263	83	70	243	70	256	22	348	52	364	80	134	190	176	68	394	525	361
Eg_01_317_0	33	33	21	39	43	31	26	54	28	23	32	15	11	16	11	29	3	10	0	34	1	3	7	8	4	6	13	29
Eg_01_318_1	111	22	26	80	73	49	23	35	53	57	97	10	5	11	5	15	27	2	0	2	1	1	5	12	13	12	3	7
Eg_01_319_0	986	550	630	749	1031	952	788	848	16	1288	81	60	821	197	821	420	91	1319	81	1381	731	414	435	1050	903	2580	1346	2268
Eg_01_320_0	54	10	16	34	24	25	27	28	50	32	56	34	7	26	7	32	18	16	5	41	2	9	18	16	8	11	10	21
Eg_01_321_1	0	0	0	0	0	0	0	0	0	0	0	0	0	0	0	0	0	0	0	0	0	0	0	0	0	0	0	0
Eg_01_322_0	0	0	1	0	0	2	0	0	3	0	0	3	0	1	0	0	1	3	0	0	0	3	0	0	0	0	0	1
Eg_01_323_1	531	469	522	510	507	531	562	593	413	411	430	385	301	454	301	384	106	421	146	572	40	314	253	204	45	385	278	385
Eg_01_324_1	1	0	0	1	0	1	0	0	2	1	0	0	0	2	0	0	1	0	0	0	0	0	0	0	1	0	3	0
Eg_01_325_1	320	122	191	241	253	202	137	253	233	210	382	185	57	119	57	147	226	109	41	178	121	43	67	119	131	204	116	199
Eg_01_326_1	35	25	22	31	31	19	15	30	32	20	40	28	15	23	15	25	39	15	3	32	17	11	6	32	20	16	13	22
Eg_01_327_1	2	0	0	1	0	0	0	0	0	0	2	1	0	0	0	1	4	0	0	0	2	0	0	0	0	3	0	9
Eg_01_328_0	13	16	5	4	7	10	5	9	11	13	9	13	2	12	2	6	2	2	0	7	0	5	6	4	1	6	0	4
Eg_01_329_1	0	0	0	0	0	0	0	0	0	0	0	0	0	0	0	0	0	0	0	0	0	0	0	0	0	0	0	0
Eg_01_330_0	0	0	0	0	0	0	0	0	0	0	0	0	0	0	0	0	0	0	0	0	0	0	0	0	0	0	0	0
Eg_01_331_1	106	122	85	89	68	90	146	78	118	52	94	86	93	86	93	111	122	103	139	87	57	97	143	75	71	101	81	113
Eg_01_332_1	258	256	228	222	200	266	368	234	298	198	268	330	253	268	253	300	264	291	377	233	110	365	318	311	198	201	214	237
Eg_01_333_1	686	481	512	690	717	553	401	633	476	501	464	317	132	300	132	262	77	279	56	411	42	98	96	145	106	473	249	555
Eg_01_334_1	81	58	44	63	92	61	53	90	66	48	96	54	23	74	23	59	34	45	19	79	24	38	43	35	11	45	33	30
Eg_01_335_0	0	0	0	0	0	0	0	0	0	0	0	0	0	0	0	0	0	0	0	0	0	0	0	0	0	0	0	0
Eg_01_336_0	0	0	0	0	0	0	0	0	0	0	0	0	0	0	0	0	0	0	0	0	0	0	0	0	0	0	0	0
Eg_01_337_0	0	0	0	0	0	0	0	0	0	0	0	0	0	0	0	0	0	0	0	0	0	0	0	0	0	0	0	0
Eg_01_338_0	58	54	54	51	60	69	65	47	28	37	26	83	53	80	53	51	61	142	67	57	545	75	52	67	371	218	212	177
Eg_01_339_0	2874	3146	3350	3046	3881	4151	3506	3167	2239	2678	2034	3294	2259	3229	2259	2253	1587	4172	2036	3080	1238	3862	2059	1755	1394	4061	3685	4208
Eg_01_340_1	14	1	1	3	0	3	0	0	0	0	4	24	1	0	1	11	0	0	0	15	0	0	0	0	0	30	0	77
Eg_01_341_0	8	0	2	2	0	0	0	1	0	0	4	2	0	0	0	0	0	0	0	0	4	0	0	0	0	6	0	27
Eg_01_342_1	1	0	0	0	0	0	1	0	0	1	0	0	0	0	0	0	0	3	0	1	1	0	0	0	1	1	1	6
Eg_01_343_0	0	0	0	0	0	0	0	0	0	0	0	0	0	0	0	0	0	0	0	0	0	0	0	0	0	0	0	0
Eg_01_344_0	0	0	0	0	0	0	0	0	0	0	0	1	0	0	0	0	0	0	0	0	1	0	0	0	0	0	0	0
Eg_01_345_1	9	3	6	2	1	4	1	2	5	4	4	6	1	4	1	0	2	3	0	0	2	0	0	0	1	3	1	2
Eg_01_346_0	118	56	67	66	91	75	61	80	96	68	78	51	24	36	24	70	17	30	0	87	3	11	17	30	3	26	16	42
Eg_01_347_0	18	0	15	14	0	2	0	0	0	0	11	27	9	0	9	25	15	0	0	23	21	0	0	0	0	59	0	122
Eg_01_348_1	13	1	2	5	1	4	4	4	78	5	39	43	7	3	7	14	80	5	51	3	7	6	8	9	0	5	4	3
Eg_01_349_0	318	150	184	176	249	171	272	279	324	153	470	132	44	145	44	274	30	109	4	329	13	28	57	57	20	224	133	259
Eg_01_350_1	227	125	110	195	139	130	106	165	251	151	276	345	59	293	59	293	74	80	19	188	13	88	108	104	35	111	78	267
Eg_01_351_0	55	30	38	61	49	55	43	45	44	32	71	47	49	27	49	54	9	18	9	63	1	28	17	23	8	25	15	38
Eg_01_352_1	0	0	0	2	2	0	0	1	0	0	0	0	0	0	0	0	1	0	0	0	0	0	0	0	0	0	0	0
Eg_01_353_0	0	0	0	0	0	0	0	0	0	0	0	0	0	0	0	0	0	0	0	1	0	0	0	0	0	0	0	0
Eg_01_354_1	827	655	719	1028	731	854	592	692	1120	735	871	1054	851	1153	851	1106	1189	859	1068	1054	944	721	803	641	479	1465	889	1279
Eg_01_355_1	0	0	0	3	1	1	0	0	0	0	0	0	0	2	0	0	0	1	2	0	0	4	2	0	0	0	0	0
Eg_01_356_0	27	18	15	25	17	28	31	24	21	20	35	24	10	12	10	20	2	18	3	27	2	13	25	2	0	11	9	13
Eg_01_357_0	24	16	20	10	18	13	18	17	11	21	19	22	4	3	4	9	14	9	0	21	0	1	7	8	1	22	4	12
Eg_01_358_0	4	4	0	0	2	3	2	4	10	2	1	1	1	4	1	1	0	1	0	4	0	3	0	0	0	1	2	2
Eg_01_359_1	5	2	1	1	5	2	3	0	1	1	0	1	1	1	1	2	6	0	2	2	0	1	0	4	0	4	0	2
Eg_01_360_1	38	38	36	40	39	44	33	62	48	36	79	33	38	26	38	47	53	33	15	58	4	7	27	28	12	32	27	32
Eg_01_361_0	4	6	0	7	2	4	6	9	0	3	7	4	0	2	0	1	5	4	0	4	0	4	3	1	0	5	0	0
Eg_01_362_0	4	0	0	0	0	0	3	0	34	1	7	21	0	70	0	23	8	0	16	0	2	14	37	10	3	1	1	1
Eg_01_363_0	2179	1555	2018	2805	1416	2634	1306	1610	548	2724	555	1536	1588	2676	1588	1951	130	2040	241	2996	4319	849	519	918	2870	4428	3123	3732
Eg_01_364_0	383	329	430	538	364	418	248	361	281	321	342	414	114	318	114	223	103	203	58	248	346	80	84	66	265	564	330	510
Eg_01_365_0	1	0	0	0	0	0	0	0	0	0	1	0	0	0	0	0	1	0	0	1	0	0	0	0	0	0	0	3
Eg_01_366_1	13	16	9	9	11	16	14	20	31	13	66	14	1	3	1	68	8	4	3	9	0	4	13	2	5	5	3	9
Eg_01_367_1	19	0	5	8	0	3	3	0	1280	1	897	2051	11	993	11	192	1404	1	1973	20	9	8	286	9	1	33	1	47
Eg_01_368_0	88	109	81	106	102	92	116	61	38	65	53	37	34	36	34	83	45	130	72	126	23	27	23	33	114	181	172	217
Eg_01_369_1	1343	1003	995	1281	1160	1263	904	1211	826	1063	1123	849	450	699	450	910	209	594	284	1079	157	411	462	395	210	769	542	946
Eg_01_370_0	401	331	386	453	288	387	307	278	274	327	309	418	190	280	190	243	226	214	157	333	140	177	188	116	146	330	264	391
Eg_01_371_1	3076	2471	3354	3520	2723	3945	3360	2238	839	4319	1601	481	2596	1446	2596	4008	1257	4498	1319	5761	564	2138	2972	6294	4319	4559	2752	4770
Eg_01_372_0	120	128	106	130	153	96	140	172	237	67	171	119	25	127	25	75	73	65	62	88	43	19	28	19	46	152	102	195
Eg_01_373_0	148	65	90	114	185	130	140	162	163	128	223	110	59	82	59	213	75	79	38	220	42	44	57	61	35	101	51	146
Eg_01_374_0	10	0	5	10	0	11	0	0	0	5	8	33	0	0	0	1	0	0	0	7	12	0	0	0	0	27	0	66
Eg_01_375_0	219	175	207	164	203	199	150	183	196	192	219	108	159	225	159	305	188	198	139	373	212	136	171	127	115	474	240	424
Eg_01_376_0	0	0	0	0	0	0	0	0	0	0	0	0	0	0	0	0	1	0	0	0	0	0	0	0	0	0	0	0
Eg_01_377_0	3	2	0	4	2	2	1	4	5	2	5	2	0	1	0	0	2	0	0	0	0	0	0	1	0	1	0	0
Eg_01_378_0	0	0	0	0	0	0	0	0	0	0	0	0	0	0	0	0	0	0	0	0	0	0	0	0	0	0	0	0
Eg_01_379_1	1	7	2	4	0	7	5	1	6	3	7	6	1	3	1	3	0	3	1	2	0	2	0	0	1	1	0	4
Eg_01_380_1	290	356	279	294	313	278	358	278	213	246	232	150	78	205	78	152	20	146	18	204	58	136	70	76	30	137	83	165
Eg_01_381_1	21	1	11	17	0	8	0	0	0	13	17	39	1	1	1	12	1	0	0	27	13	0	0	0	2	27	1	86
Eg_01_382_1	153	72	93	163	175	160	101	147	141	111	215	113	56	72	56	127	191	70	48	139	81	42	39	83	53	132	61	132
Eg_01_383_0	0	0	0	0	0	0	1	0	0	0	0	0	0	0	0	0	0	0	0	0	0	0	0	0	0	0	0	0
Eg_01_384_0	4	4	2	1	3	2	0	2	0	3	0	0	0	2	0	0	0	1	0	0	0	1	0	0	0	2	1	2
Eg_01_385_0	0	0	0	0	0	0	0	0	0	0	0	0	0	0	0	0	0	0	0	0	0	0	0	0	0	0	0	0
Eg_01_386_0	0	0	0	0	0	0	0	0	0	0	0	0	0	0	0	0	0	0	0	0	0	0	0	0	0	0	0	0
Eg_01_387_0	0	0	0	0	0	0	0	0	0	0	0	1	0	0	0	0	0	0	0	0	0	0	0	0	0	0	0	0
Eg_01_388_0	271	217	202	215	255	200	225	267	189	207	237	165	118	114	118	304	91	186	66	267	25	102	119	95	36	223	143	297
Eg_01_389_1	207	151	157	191	155	197	191	162	123	190	143	75	18	61	18	74	19	93	0	145	45	20	13	35	40	175	85	283
Eg_01_390_0	50	32	46	60	40	76	52	70	40	91	88	61	8	23	8	51	19	32	4	79	27	6	7	18	22	122	27	187
Eg_01_391_0	232	126	103	178	178	176	141	179	174	166	264	170	54	150	54	155	156	95	14	174	18	51	57	87	49	116	82	138
Eg_01_392_1	4	0	0	2	0	0	0	0	0	0	1	3	0	0	0	0	1	0	0	0	2	0	0	0	0	8	0	10
Eg_01_393_0	98	75	66	72	88	69	103	74	131	60	167	71	56	110	56	144	41	58	36	102	11	52	102	47	6	95	42	62
Eg_01_394_1	444	303	291	295	345	429	296	343	340	283	416	241	46	185	46	260	95	184	9	378	112	83	94	117	68	259	116	432
Eg_01_395_1	2	0	3	8	0	2	0	0	0	0	10	13	16	0	16	22	27	0	0	8	22	0	0	0	0	56	0	86
Eg_01_396_1	6	0	0	1	1	0	0	0	0	1	3	6	0	2	0	1	0	1	0	1	0	0	1	2	0	2	0	7
Eg_01_397_1	0	0	0	0	0	0	0	0	0	0	0	0	0	0	0	0	0	0	0	0	0	0	0	0	0	0	0	0
Eg_01_398_1	0	0	0	0	0	0	0	0	0	2	0	0	0	0	0	0	0	0	0	0	0	0	0	0	0	0	0	0
Eg_01_399_1	0	0	0	0	0	0	0	0	0	0	0	0	0	0	0	0	0	0	0	0	0	0	0	0	0	0	0	0
Eg_01_400_1	0	0	0	0	0	0	0	0	0	0	0	0	0	0	0	0	0	0	0	0	0	0	0	0	0	0	0	0
Eg_01_401_0	124	91	69	97	113	87	101	113	87	77	126	64	41	69	41	79	70	75	23	92	17	17	35	26	29	114	78	133
Eg_01_402_0	97	68	74	98	76	71	83	63	69	67	90	84	63	55	63	85	55	55	19	100	42	76	41	40	44	96	73	162
Eg_01_403_1	116	86	87	125	117	102	105	96	262	91	420	230	46	212	46	316	41	44	15	83	3	51	85	36	0	26	10	26
Eg_01_404_0	515	240	375	488	481	524	366	440	237	404	358	289	340	244	340	551	123	192	94	438	82	225	259	236	59	168	104	181
Eg_01_405_0	218	109	120	181	250	206	155	201	86	140	111	82	119	92	119	216	36	66	41	182	44	78	76	94	30	66	23	53
Eg_01_406_1	980	504	687	499	395	743	574	597	3	990	2	15	101	22	101	22	6	226	6	176	94	117	58	98	64	330	165	257
Eg_01_407_1	0	0	0	0	0	0	0	0	0	0	0	1	0	0	0	0	0	0	0	0	0	0	0	0	0	0	0	0
Eg_01_408_1	22054	19473	18619	22436	32230	30121	19681	25303	17260	19735	18601	27143	22511	29141	22511	20493	25191	27141	28041	21245	34763	30548	17759	24576	40776	23444	25000	25360
Eg_01_409_1	169	110	103	133	145	164	151	186	983	147	1419	900	39	570	39	364	152	97	50	131	67	53	139	166	59	76	57	98
Eg_01_410_0	63	34	41	77	71	55	66	85	56	48	94	38	22	39	22	71	20	54	8	66	9	16	22	30	25	40	18	35
Eg_01_411_0	2	3	3	1	2	1	5	3	2	2	2	2	1	0	1	8	2	1	0	2	0	0	2	0	2	0	0	0
Eg_01_412_0	49	38	42	48	48	57	47	48	32	44	76	18	17	10	17	43	45	22	7	57	4	26	12	25	13	44	13	50
Eg_01_413_1	96	71	64	100	76	66	71	96	32	74	54	22	28	32	28	27	16	46	2	62	3	21	18	10	2	18	9	22
Eg_01_414_0	53	16	14	61	71	58	13	25	36	25	57	13	1	12	1	5	5	0	0	14	2	3	3	6	0	6	3	7
Eg_01_415_1	231	190	110	129	283	150	247	380	234	133	285	68	26	86	26	204	88	82	32	203	72	30	55	77	37	184	107	336
Eg_01_416_0	204	231	182	235	169	221	222	220	178	204	188	197	109	205	109	160	55	106	79	158	36	212	135	88	35	70	102	106
Eg_01_417_1	47	26	21	31	50	47	41	28	32	36	67	15	9	23	9	38	31	27	7	50	3	5	13	18	5	41	24	53
Eg_01_418_0	54	42	44	38	31	58	47	55	94	39	113	159	46	146	46	77	124	50	143	41	4	30	60	28	28	48	48	58
Eg_01_419_1	1487	1504	1391	1467	1960	1241	2019	1767	2928	1364	3619	2815	1410	2419	1410	2979	3963	1648	3948	1593	546	1015	1398	1444	1151	1759	1475	1827
Eg_01_420_1	25	15	20	6	25	24	10	13	17	12	24	6	5	12	5	13	5	11	3	22	0	0	10	3	0	9	6	14
Eg_01_421_1	5	20	6	3	21	6	8	28	43	9	40	29	8	59	8	29	6	4	16	4	3	24	26	10	0	0	3	0
Eg_01_422_1	66	40	65	82	38	85	48	66	29	48	71	82	84	82	84	85	107	27	74	68	19	57	67	21	13	61	34	49
Eg_01_423_1	53	0	100	62	0	46	0	0	0	19	39	192	102	0	102	77	147	0	0	113	83	0	0	0	0	109	0	159
Eg_01_424_1	0	3	1	6	1	0	6	0	1	0	4	5	0	0	0	2	0	0	0	0	0	0	0	0	1	3	0	2
Eg_01_425_0	17	9	8	13	19	3	8	9	12	10	1	1	1	6	1	6	1	11	0	13	0	6	3	8	4	8	10	7
Eg_01_426_0	122	88	86	108	102	103	112	118	77	89	100	74	30	77	30	98	9	59	21	108	4	50	54	44	14	41	32	77
Eg_01_427_0	0	3	2	5	4	1	1	1	0	2	0	1	0	1	0	0	0	4	0	4	0	0	1	0	0	0	2	0
Eg_01_428_1	178	132	98	132	242	168	149	201	184	112	220	60	12	83	12	70	22	52	9	137	12	22	35	59	15	89	77	147
Eg_01_429_1	5	26	20	14	34	26	6	53	9	21	9	5	6	27	6	3	5	6	6	16	2	18	4	8	6	15	22	17
Eg_01_430_0	118	127	145	135	125	130	108	113	618	129	851	644	186	689	186	620	388	132	514	114	22	160	220	109	40	36	68	54
Eg_01_431_0	0	0	0	0	0	0	0	0	0	1	0	0	0	0	0	0	0	0	0	0	0	0	0	0	0	0	0	0
Eg_01_432_0	0	0	0	1	0	0	0	0	0	1	2	0	1	1	1	0	0	0	0	0	4	0	0	0	0	0	0	0
Eg_01_433_0	150	44	62	66	56	57	48	45	56	169	252	285	219	31	219	88	241	225	24	192	85	26	86	46	13	50	17	48
Eg_01_434_1	849	772	644	722	842	685	839	957	1045	636	954	462	539	693	539	866	662	666	1070	833	111	384	751	303	130	530	568	585
Eg_01_435_0	15	0	1	6	0	8	0	0	0	5	17	35	2	0	2	9	13	0	0	5	4	0	0	0	0	15	0	39
Eg_01_436_0	0	0	0	0	0	0	0	0	0	0	0	0	0	0	0	0	0	0	0	0	0	0	0	0	0	1	0	0
Eg_01_437_1	3	0	0	0	0	0	0	0	0	0	1	0	0	0	0	1	0	0	0	1	0	0	0	0	0	4	0	23
Eg_01_438_1	405	0	296	250	0	194	0	0	0	74	401	1023	448	0	448	952	961	0	0	787	751	1	0	0	0	2292	0	3337
Eg_01_439_1	0	0	0	0	0	0	0	0	0	0	0	0	0	0	0	0	0	0	0	0	0	0	0	0	0	0	0	0
Eg_01_440_1	14	4	8	6	7	4	5	2	5	15	4	23	1	6	1	4	0	5	0	5	0	2	3	3	4	8	4	3
Eg_01_441_0	102	134	110	115	130	96	102	118	97	74	98	110	45	119	45	78	13	65	28	84	7	112	61	28	13	43	51	65
Eg_01_442_1	668	589	513	573	734	623	572	785	553	478	505	330	216	397	216	496	102	436	41	675	68	208	249	205	61	409	285	484
Eg_01_443_1	0	0	0	0	0	0	0	0	0	0	0	0	0	0	0	0	0	0	0	0	0	0	0	0	0	0	0	0
Eg_01_444_0	177	172	137	152	328	163	235	261	155	74	197	90	59	176	59	287	23	152	31	203	22	61	114	179	46	141	171	154
Eg_01_445_1	32	18	18	31	33	8	20	28	29	12	28	27	15	26	15	30	14	12	8	32	0	3	13	13	1	5	11	12
Eg_01_446_1	38	8	12	12	30	5	28	38	28	1	16	6	3	22	3	49	2	6	2	10	0	0	9	3	2	0	2	1
Eg_01_447_0	109	49	66	66	65	86	110	91	35	55	67	29	36	32	36	81	29	86	16	105	4	16	26	23	41	68	42	101
Eg_01_448_1	58	85	75	53	42	53	65	78	68	40	75	68	38	36	38	76	53	41	37	75	8	29	36	33	18	91	41	87
Eg_01_449_0	25	19	13	12	13	10	31	13	13	6	10	1	6	7	6	6	3	6	0	24	0	5	5	2	0	18	16	18
Eg_01_450_1	0	0	0	0	0	1	0	0	0	0	0	3	0	0	0	0	0	0	0	2	0	0	0	0	0	0	0	0
Eg_01_451_1	25	6	14	24	23	23	26	22	44	18	27	27	6	23	6	26	7	9	6	24	0	24	25	9	0	21	14	39
Eg_01_452_1	0	0	0	0	0	0	0	0	0	0	0	0	0	0	0	0	0	0	0	0	0	0	0	0	0	0	0	0
Eg_01_453_0	0	0	0	0	0	0	0	0	0	0	0	0	0	0	0	0	0	0	0	0	0	0	0	0	0	0	0	0
Eg_01_454_1	188	45	30	84	161	185	49	112	110	31	122	16	5	4	5	16	70	7	1	5	40	2	3	19	20	18	6	4
Eg_01_455_1	381	151	96	227	438	473	67	281	402	114	321	33	17	39	17	35	120	17	10	24	127	21	14	61	77	45	24	13
Eg_01_456_1	299	165	120	215	333	324	127	254	386	161	319	364	113	289	113	159	87	113	49	110	169	202	100	105	92	85	74	64
Eg_01_457_1	0	0	0	0	0	0	0	0	0	0	0	0	0	0	0	0	0	0	0	0	0	0	0	0	0	0	0	0
Eg_01_458_1	1	0	0	2	0	0	0	0	1	0	0	1	0	3	0	0	0	0	0	0	0	0	1	0	0	0	0	0
Eg_01_459_0	3	3	0	4	2	5	1	3	0	1	0	0	1	0	1	2	0	1	0	2	0	0	2	0	0	0	1	7
Eg_01_460_1	173	0	75	89	0	60	0	0	0	37	149	397	30	0	30	219	38	0	0	257	171	0	0	0	0	510	0	1248
Eg_01_461_0	3	1	4	9	7	7	4	7	2	1	12	6	0	0	0	11	2	3	0	11	0	0	0	0	0	8	3	6
Eg_01_462_1	154	85	96	138	149	142	111	148	306	93	459	229	36	216	36	237	201	84	76	104	48	31	58	76	56	105	70	147
Eg_01_463_1	33	26	27	29	42	38	22	45	74	40	95	60	10	47	10	73	64	15	16	35	7	10	17	17	13	34	12	55
Eg_01_464_0	0	0	0	0	0	0	0	0	0	0	0	0	0	0	0	0	0	0	0	0	0	0	0	0	0	0	0	0
Eg_01_465_0	303	121	115	133	97	105	229	251	1300	124	1955	894	88	1013	88	1501	858	180	601	218	16	96	349	194	64	159	127	211
Eg_01_466_1	63	44	27	66	55	68	48	75	73	31	66	45	13	21	13	36	17	19	3	49	4	12	11	25	12	27	27	47
Eg_01_467_0	504	301	252	303	395	464	515	411	392	438	634	199	237	244	237	477	132	195	63	540	39	66	156	201	43	403	197	351
Eg_01_468_1	27	13	14	5	16	34	35	26	66	12	18	26	4	37	4	13	6	27	27	26	7	76	26	12	2	11	11	8
Eg_01_469_1	71	24	33	45	113	63	40	93	49	45	113	28	0	35	0	42	17	29	0	109	7	14	9	9	1	30	40	47
Eg_01_470_1	9	0	8	16	0	7	0	0	0	1	2	8	2	0	2	4	4	0	0	4	5	0	0	0	0	9	0	27
Eg_01_471_1	0	0	0	0	0	0	0	0	494	0	161	119	0	19	0	0	2578	0	277	0	0	0	1	0	0	0	0	0
Eg_01_472_0	1	0	0	2	0	1	0	0	0	0	1	4	0	0	0	1	5	0	0	4	0	0	0	0	0	13	0	32
Eg_01_473_0	2	0	3	0	0	0	0	0	0	0	0	2	0	0	0	0	0	0	0	1	0	0	0	0	0	4	0	5
Eg_01_474_0	6	0	0	3	0	1	0	0	0	1	7	5	2	0	2	9	10	0	0	3	11	0	0	0	0	19	0	42
Eg_01_475_1	0	0	0	0	0	0	0	0	0	0	0	0	0	0	0	0	0	0	0	0	0	0	0	0	0	0	0	0
Eg_01_476_1	0	0	0	0	0	0	0	0	0	0	0	0	0	0	0	0	0	0	0	0	0	0	0	0	0	0	0	0
Eg_01_477_0	0	1	2	1	0	1	0	0	1	0	0	3	2	2	2	0	0	0	0	0	0	0	0	0	0	0	0	0
Eg_01_478_0	17	6	2	2	39	9	13	18	12817	8	7642	3914	2	1110	2	6	2921	10	2431	19	10	6	13	6	6	6	6	10
Eg_01_479_1	4	3	0	3	2	1	1	2	1	0	2	3	0	3	0	0	0	3	0	0	0	0	0	2	0	4	0	4
Eg_01_480_0	125	152	122	119	185	81	144	174	143	118	127	65	24	152	24	90	16	77	4	152	39	71	71	45	27	110	99	212
Eg_01_481_0	583	618	408	409	926	455	692	920	611	406	750	210	78	575	78	489	76	495	31	817	404	200	331	201	163	703	465	1127
Eg_01_482_0	41	30	30	36	38	42	34	43	64	58	63	31	11	37	11	39	23	28	0	30	12	14	10	20	13	21	15	27
Eg_01_483_0	94	65	36	75	75	59	78	63	70	59	85	61	16	57	16	60	35	43	19	49	12	19	31	37	29	44	40	45
Eg_01_484_1	61	49	48	51	50	37	86	60	59	49	53	33	15	39	15	42	6	38	5	42	0	13	8	17	7	26	29	53
Eg_01_485_1	3	1	1	3	3	0	3	13	155	1	89	192	3	246	3	129	44	2	101	4	0	44	189	11	3	5	5	5
Eg_01_486_0	3	1	2	1	3	3	1	2	3	0	5	3	2	3	2	3	0	0	3	1	0	1	3	0	0	0	8	1
Eg_01_487_1	0	0	0	0	0	0	0	0	0	0	0	1	0	1	0	0	0	0	0	0	0	0	0	0	0	0	0	0
Eg_01_488_1	0	0	0	0	0	0	0	0	1	0	0	0	0	0	0	0	3	0	0	0	0	0	1	0	0	0	0	0
Eg_01_489_0	0	0	0	0	0	0	0	0	0	0	0	0	0	0	0	0	0	0	0	0	0	0	0	0	0	0	0	0
Eg_01_490_1	0	0	0	0	0	0	0	0	0	0	0	0	0	0	0	0	0	0	0	0	0	0	0	0	0	0	0	0
Eg_01_491_0	0	0	0	0	0	0	0	0	4	0	12	6	0	6	0	1	1	1	1	0	6	0	0	0	0	2	0	0
Eg_01_492_1	10	0	4	5	0	3	0	0	0	2	14	24	3	0	3	4	5	0	0	17	12	0	0	0	0	16	0	79
Eg_01_493_0	22	19	17	20	26	14	25	14	14	14	14	7	16	16	16	29	9	20	7	29	2	6	11	16	1	14	12	19
Eg_01_494_1	98	49	53	49	95	53	44	58	31	55	82	50	29	36	29	64	20	42	9	63	19	19	25	25	6	96	43	106
Eg_01_495_1	2	4	5	0	1	1	0	2	7	1	0	3	2	2	2	1	6	0	6	0	0	18	8	3	0	5	8	0
Eg_01_496_0	1	0	0	0	0	0	0	0	0	0	0	1	0	0	0	2	0	0	0	1	0	0	0	0	0	0	0	0
Eg_01_497_0	5	3	10	9	10	6	12	8	6	7	15	18	5	4	5	26	7	2	0	8	2	6	13	6	1	12	11	9
Eg_01_498_0	7	1	5	9	10	6	3	2	12	7	16	7	10	18	10	13	8	3	3	13	0	4	8	1	0	7	7	2
Eg_01_499_1	16	0	5	4	0	1	0	0	1	0	24	20	3	1	3	13	6	0	0	13	9	0	0	0	0	85	0	201
Eg_01_500_0	4535	3996	3650	3870	4985	3943	3849	5434	3791	3126	4465	2768	3449	2969	3449	5144	4490	3335	4314	4262	2634	2020	2549	3366	2979	3860	2674	4117
Eg_01_501_0	317	229	233	225	355	253	340	415	218	230	290	170	195	156	195	286	326	193	331	316	208	107	114	245	178	347	195	344
Eg_01_502_0	289	256	267	222	238	261	292	310	238	200	280	168	86	159	86	175	43	126	51	235	22	163	152	75	17	120	122	163
Eg_01_503_0	1	0	0	0	0	0	0	0	0	0	2	3	1	0	1	0	1	0	0	1	0	0	0	0	0	0	0	0
Eg_01_504_0	4	4	3	6	2	1	1	2	8	7	5	1	0	2	0	4	0	2	0	5	3	1	4	4	2	4	2	5
Eg_01_505_0	30	1	17	10	0	7	0	0	0	4	28	76	16	0	16	36	12	0	0	46	35	0	0	0	0	175	0	354
Eg_01_506_0	19	0	19	13	0	10	0	0	0	1	14	41	19	0	19	20	32	0	0	33	17	1	0	0	0	92	0	150
Eg_01_507_1	1346	799	642	1127	1121	1393	608	1300	1684	969	2188	1911	342	1544	342	854	725	821	175	847	1642	601	469	600	1157	1140	1119	1499
Eg_01_508_1	4	0	0	3	4	0	5	3	9	0	2	4	0	2	0	1	8	0	0	6	0	0	1	0	2	3	0	2
Eg_01_509_0	1658	1317	1228	1742	1399	1571	1158	1356	1484	1463	1726	2133	1470	1786	1470	1974	629	1216	649	1863	982	1600	1174	1176	684	1256	971	1348
Eg_01_510_0	0	0	0	0	0	0	0	0	0	0	0	0	0	0	0	0	0	0	0	0	0	0	0	0	0	0	0	0
Eg_01_511_1	84	68	103	91	88	69	84	81	45	57	42	56	62	100	62	53	49	73	44	59	76	63	64	53	82	82	100	75
Eg_01_512_0	453	308	344	387	367	421	361	428	206	334	358	204	164	173	164	289	100	304	89	409	120	119	179	196	106	453	263	546
Eg_01_513_1	533	322	373	546	434	587	420	482	454	513	705	390	423	283	423	676	629	249	264	563	140	143	188	384	275	455	225	537
Eg_01_514_0	17	20	26	21	26	12	5	13	9	12	18	28	10	18	10	13	14	8	13	28	3	11	12	16	7	23	2	21
Eg_01_515_1	4	5	4	6	10	1	3	8	3	3	8	4	5	5	5	15	13	2	0	3	2	0	3	6	4	0	3	7
Eg_01_516_1	31	12	21	34	18	22	13	17	10	20	36	21	3	19	3	22	12	9	0	18	7	4	6	13	7	18	3	20
Eg_01_517_1	0	0	0	0	0	0	0	0	0	0	0	0	0	0	0	0	1	0	0	0	0	0	0	0	0	0	0	0
Eg_01_518_1	0	0	0	0	0	0	0	0	0	0	0	0	0	0	0	0	0	0	0	0	0	0	0	0	0	0	0	0
Eg_01_519_1	11	4	6	20	13	6	8	7	6	16	16	10	6	6	6	4	2	2	0	7	0	0	3	2	0	2	0	10
Eg_01_520_1	18	18	14	17	20	6	6	20	8	22	16	11	5	11	5	27	7	8	6	5	0	7	0	3	4	12	10	4
Eg_01_521_1	111	80	98	85	92	124	62	78	24	80	20	31	60	46	60	89	84	86	22	129	198	44	47	31	112	308	159	252
Eg_01_522_0	174	75	108	155	129	163	135	96	150	192	225	108	34	66	34	83	7	79	9	110	26	30	36	50	24	48	37	94
Eg_01_523_1	56	36	41	44	81	51	53	75	272	48	234	75	40	63	40	35	17	15	13	50	10	31	16	22	4	4	8	7
Eg_01_524_0	159	111	123	129	188	165	175	169	186	103	241	166	75	147	75	242	123	104	126	181	53	105	148	118	64	117	90	134
Eg_01_525_1	53	0	41	31	6	25	2	3	0	17	36	97	21	1	21	67	49	2	0	53	26	1	2	6	1	116	1	179
Eg_01_526_1	0	0	0	0	0	0	0	0	0	0	0	0	0	0	0	0	0	0	0	0	0	0	0	0	0	0	0	0
Eg_01_527_1	24	15	21	32	12	16	13	7	25	10	25	72	14	8	14	53	26	26	15	47	8	3	28	19	13	89	45	117
Eg_01_528_0	21	4	16	40	0	11	8	3	7	10	47	89	28	4	28	26	22	5	0	43	25	3	2	5	7	109	2	222
Eg_01_529_0	2	0	4	3	0	2	0	0	0	0	3	3	0	0	0	3	0	0	0	2	0	0	0	0	0	4	0	16
Eg_01_530_0	7	0	3	4	0	5	0	0	1	6	9	14	3	0	3	5	8	0	0	10	1	0	0	0	1	43	0	90
Eg_01_531_0	0	0	1	0	0	0	0	0	0	0	1	2	0	0	0	0	0	0	0	0	2	0	0	0	13	2	2	1
Eg_01_532_0	0	0	0	0	0	0	0	0	0	0	0	0	0	0	0	0	0	0	0	0	0	0	0	0	0	0	0	0
Eg_01_533_0	152	146	169	106	93	116	113	105	362	117	302	246	67	216	67	195	87	79	165	107	5	103	114	57	18	84	63	111
Eg_01_534_0	0	0	1	0	0	0	0	0	0	0	0	0	0	0	0	0	0	0	0	0	0	0	0	0	0	0	0	0
Eg_01_535_0	0	0	0	0	0	0	0	0	0	0	0	0	0	0	0	0	0	0	0	0	0	0	0	0	0	0	0	0
Eg_01_536_0	18	31	29	36	71	37	21	21	39	25	25	35	19	30	19	14	9	38	10	60	39	28	13	14	22	72	59	35
Eg_01_537_0	1	0	0	0	0	0	1	0	17	0	12	2	0	0	0	0	30	0	9	0	0	0	0	0	0	0	0	0
Eg_01_538_0	2548	2385	2163	2552	2663	2682	3026	2965	2611	2321	3131	2254	2409	2123	2409	3244	2265	2140	2623	2568	1447	2161	2025	2651	1491	2259	1838	2541
Eg_01_539_0	131	74	70	68	112	115	106	156	123	60	140	65	46	89	46	141	70	98	75	130	8	34	34	48	28	106	48	92
Eg_01_540_0	64	41	37	47	81	57	53	47	65	51	67	38	43	35	43	78	55	44	44	59	13	11	31	20	13	43	27	55
Eg_01_541_1	359	256	286	281	336	268	368	496	533	222	550	219	162	265	162	461	408	298	586	317	121	158	178	186	121	272	247	314
Eg_01_542_0	216	99	88	138	173	148	142	168	211	195	306	145	79	115	79	224	177	82	55	211	91	37	59	80	47	148	75	219
Eg_01_543_1	0	0	0	0	0	0	0	0	0	0	0	0	0	1	0	1	0	0	0	0	4	0	0	0	0	0	0	0
Eg_01_544_0	146	74	94	124	133	109	96	164	125	113	210	96	56	64	56	154	146	43	52	124	72	17	44	40	26	147	48	147
Eg_01_545_1	617	528	595	550	687	986	871	692	1539	599	1530	717	254	907	254	1062	351	596	388	889	94	395	667	496	154	708	480	814
Eg_01_546_0	36	0	23	19	0	13	0	0	0	0	20	70	15	0	15	51	36	0	0	50	45	0	0	0	0	155	0	356
Eg_01_547_1	1	0	1	0	1	1	0	3	0	0	1	1	0	0	0	0	0	0	0	0	0	0	0	0	1	0	0	0
Eg_01_548_0	2	2	0	1	1	2	1	1	0	3	1	1	2	6	2	3	0	0	0	3	0	0	1	1	2	3	1	0
Eg_01_549_1	202	131	136	201	102	151	119	109	38	132	70	107	37	88	37	57	7	105	3	80	61	70	42	62	22	102	72	142
Eg_01_550_0	0	9	2	0	0	0	0	2	0	0	0	2	0	0	0	0	0	0	0	0	0	0	0	0	0	0	0	0
Eg_01_551_0	4	3	1	2	5	6	0	0	1	2	1	4	0	3	0	0	0	0	0	1	0	0	0	0	0	0	0	1
Eg_01_552_0	0	0	0	0	0	0	0	0	0	0	0	0	0	0	0	0	0	0	1	0	0	0	0	0	0	0	0	0
Eg_01_553_1	0	0	0	0	0	0	0	0	0	0	0	1	2	0	2	0	4	0	0	0	0	0	0	0	0	0	1	0
Eg_01_554_0	8	9	6	3	3	5	7	0	4	2	10	8	1	13	1	2	1	4	0	6	0	1	4	2	0	3	1	3
Eg_01_555_0	5	13	4	8	8	0	8	1	0	13	11	8	4	1	4	2	7	2	0	0	1	2	2	0	1	1	1	3
Eg_01_556_0	0	0	0	0	0	0	0	0	0	0	0	0	0	0	0	0	0	0	0	0	0	0	0	0	0	0	0	0
Eg_01_557_1	1	2	4	5	2	4	2	2	1	2	4	9	0	2	0	4	0	2	0	0	0	0	2	0	0	0	0	0
Eg_01_558_0	37	22	18	20	28	35	27	22	18	12	21	12	2	11	2	11	8	13	1	38	2	13	4	10	2	19	14	18
Eg_01_559_1	45	81	26	65	76	29	56	55	80	48	72	23	8	36	8	25	3	20	0	53	1	19	18	19	6	25	50	32
Eg_01_560_1	379	354	247	353	427	340	331	353	295	296	329	314	355	346	355	409	305	351	297	344	357	336	336	447	421	286	286	345
Eg_01_561_1	915	929	722	1112	1177	933	847	981	732	803	874	959	1120	986	1120	1090	784	854	714	913	870	1062	899	1345	1139	623	649	725
Eg_01_562_1	22010	23142	16500	22238	27428	22772	23063	20684	9316	17149	14736	6473	33918	19370	33918	19950	12249	22818	13127	36654	10467	27897	40447	29077	14355	13135	25942	14441
Eg_01_563_1	2	0	4	6	0	3	0	0	0	2	0	14	0	3	0	7	4	0	0	6	0	0	1	0	0	8	0	34
Eg_01_564_0	0	0	0	0	0	0	0	0	0	0	0	0	0	0	0	0	0	0	0	0	0	0	0	0	0	0	0	0
Eg_01_565_1	31	7	14	29	35	26	15	11	23	15	25	15	9	19	9	25	6	14	2	14	5	15	21	12	2	13	9	14
Eg_01_566_0	6	6	43	56	46	45	24	6	3	62	9	33	4	11	4	9	3	3	3	212	4	8	8	5	5	7	1	5
Eg_01_567_1	2	0	0	0	1	1	0	3	5	0	0	0	1	0	1	0	3	0	0	0	0	0	0	1	0	0	0	0
Eg_01_568_1	170	103	107	129	130	109	89	111	82	87	134	73	31	58	31	102	13	37	11	124	0	42	29	32	8	30	34	57
Eg_01_569_0	2	5	4	1	3	6	2	1	0	0	3	5	0	7	0	0	3	2	0	1	0	1	2	2	0	0	0	2
Eg_01_570_0	79	25	39	50	109	90	48	66	100	54	176	42	13	43	13	62	46	27	12	118	11	10	16	22	6	81	43	93
Eg_01_571_1	4	0	3	10	1	6	0	0	0	1	13	40	0	0	0	10	0	0	0	8	7	0	0	0	0	24	0	63
Eg_01_572_0	350	269	293	354	423	418	200	347	368	274	340	416	269	568	269	508	1097	236	720	336	10177	262	203	105	3374	2084	1298	1140
Eg_01_573_0	1	0	1	2	2	0	1	0	1	0	0	0	0	0	0	0	0	0	1	0	0	0	0	0	0	0	0	0
Eg_01_574_1	5	0	0	0	0	0	0	0	0	0	0	0	0	0	0	0	2	0	0	0	0	0	0	0	0	0	0	0
Eg_01_575_1	0	0	0	1	1	0	1	2	5	0	0	5	0	1	0	1	2	0	0	1	0	0	18	1	0	0	0	0
Eg_01_576_0	0	0	0	2	0	0	4	3	2	1	6	3	0	5	0	2	0	0	0	1	0	1	1	1	0	0	0	0
Eg_01_577_0	9	2	0	4	31	4	8	3	0	1	5	0	9	1	9	2	7	7	1	10	3	3	4	1	3	8	0	1
Eg_01_578_0	20	12	20	30	23	25	29	20	17	10	39	32	24	15	24	14	18	14	15	32	7	18	9	15	3	18	11	23
Eg_01_579_1	0	0	0	0	0	0	0	0	0	0	0	0	0	0	0	0	0	0	0	0	0	0	0	0	0	0	0	0
Eg_01_580_0	0	3	0	0	0	0	2	2	0	0	0	0	0	0	0	0	2	0	0	0	0	0	0	0	0	0	0	0
Eg_01_581_1	0	0	0	0	0	0	0	0	0	0	0	0	0	0	0	0	0	0	0	0	0	0	0	0	0	0	0	0
Eg_01_582_0	2	0	1	3	0	0	0	0	0	0	3	1	0	0	0	0	0	0	0	2	0	0	0	2	0	0	0	0
Eg_01_583_1	0	2	3	1	0	2	0	2	0	0	0	0	0	0	0	1	0	0	0	3	0	0	0	0	0	2	3	0
Eg_01_584_1	91	70	65	73	72	71	48	64	164	58	140	28	31	47	31	32	40	42	14	81	23	15	25	32	14	40	54	25
Eg_01_585_1	82	59	75	66	87	46	59	66	100	55	132	48	44	44	44	35	32	25	35	88	25	10	15	20	22	41	43	19
Eg_01_586_1	2	0	2	2	6	0	3	1	1	2	4	1	0	0	0	3	3	1	0	2	0	0	0	0	0	0	0	1
Eg_01_587_1	23	16	30	23	23	16	18	10	10	21	31	10	10	9	10	32	3	2	0	35	0	8	11	10	2	10	20	23
Eg_01_588_0	153	119	82	115	148	104	84	108	103	103	118	93	100	83	100	82	65	78	26	103	97	62	45	64	31	39	28	58
Eg_01_589_1	0	0	0	0	0	0	0	0	0	0	0	0	0	0	0	0	0	0	0	0	0	0	0	0	0	0	0	0
Eg_01_590_0	0	0	0	2	0	0	3	3	2	0	0	0	0	0	0	0	0	0	0	0	0	0	0	0	0	0	0	1
Eg_01_591_0	33	31	30	34	61	31	79	58	40	20	80	18	12	15	12	52	29	38	12	35	6	10	23	16	16	37	15	24
Eg_01_592_0	39	46	45	43	54	50	81	52	44	46	56	42	14	31	14	21	1	39	13	49	11	29	30	16	13	28	23	51
Eg_01_593_1	112	121	60	64	102	110	119	89	98	93	97	41	50	94	50	71	29	62	52	111	17	58	91	47	1	68	82	55
Eg_01_594_1	16	21	18	18	20	11	23	24	12	17	19	25	18	20	18	27	13	14	16	25	4	11	15	12	9	15	8	2
Eg_01_595_0	773	512	845	857	609	922	461	501	520	603	757	957	195	1291	195	749	114	289	114	651	142	375	413	148	70	452	376	603
Eg_01_596_1	97	6	86	86	7	62	3	3	1	25	98	262	67	10	67	131	59	1	1	184	83	5	2	2	4	385	4	771
Eg_01_597_0	222	108	126	169	168	185	133	179	175	221	214	287	76	171	76	98	28	171	50	188	101	120	58	82	58	200	137	244
Eg_01_598_0	0	0	0	0	0	0	0	0	0	0	0	0	0	0	0	0	0	0	0	0	0	0	0	0	0	0	0	0
Eg_01_599_1	16	22	8	23	15	17	28	28	11	18	15	12	16	15	16	21	36	18	2	21	44	19	13	18	25	54	19	31
Eg_01_600_1	5	2	0	1	1	0	2	1	0	0	7	1	4	0	4	1	2	0	0	3	0	1	3	0	4	0	0	1
Eg_01_601_1	0	0	0	0	0	0	0	0	0	0	0	0	0	0	0	0	0	0	0	0	0	0	0	0	0	0	0	0
Eg_01_602_1	2	3	5	0	0	1	1	4	4	2	4	2	0	3	0	6	0	1	0	1	0	0	0	0	0	0	3	1
Eg_01_603_1	1	0	0	0	0	0	0	0	0	0	0	0	0	0	0	0	0	0	0	0	0	0	0	0	0	0	0	0
Eg_01_604_1	1	0	0	0	0	0	0	0	0	0	0	0	0	0	0	0	0	0	0	0	0	0	0	0	0	0	0	0
Eg_01_605_1	0	2	0	0	4	0	0	1	7	1	0	0	0	3	0	0	2	5	0	0	0	0	2	4	4	0	0	0
Eg_01_606_0	0	0	0	0	0	2	0	0	0	0	0	0	0	0	0	0	0	0	0	0	0	0	0	0	0	0	0	0
Eg_01_607_0	17	0	5	3	0	8	0	0	0	1	6	35	4	0	4	14	15	0	0	19	7	0	0	0	0	38	0	88
Eg_01_608_1	0	0	0	0	2	0	0	0	876	1	634	856	0	221	0	5	4088	0	2747	1	3	0	1	0	1	0	0	1
Eg_01_609_1	1	0	0	0	0	0	1	0	497	0	337	541	0	194	0	3	2257	0	486	0	0	0	4	0	0	0	0	0
Eg_01_610_0	1	0	1	0	0	0	0	0	0	0	0	2	0	0	0	1	2	0	0	2	0	0	1	0	0	0	0	0
Eg_01_611_1	1	1	0	2	0	0	1	0	105	0	83	157	0	14	0	2	148	5	110	1	1	0	0	0	0	2	2	4
Eg_01_612_0	0	0	0	1	1	0	1	0	264	0	192	260	1	5	1	7	1060	1	528	0	1	0	0	2	0	0	0	1
Eg_01_613_0	2	0	0	1	0	0	0	0	0	0	0	1	0	0	0	5	0	0	0	1	0	0	0	0	0	25	0	39
Eg_01_614_0	0	2	2	0	0	0	0	1	0	1	0	0	1	3	1	0	0	0	0	0	0	3	0	2	3	0	0	0
Eg_01_615_0	10	8	19	18	16	26	17	11	29	8	33	18	10	9	10	3	59	51	23	15	4	6	4	6	7	25	14	32
Eg_01_616_0	27	11	19	36	31	21	26	23	24	10	60	22	12	30	12	46	20	21	23	26	7	8	11	19	6	26	8	28
Eg_01_617_1	416	311	434	420	330	409	404	283	224	347	277	283	203	206	203	305	139	241	118	284	48	226	230	115	72	232	178	395
Eg_01_618_1	65	78	56	64	67	88	47	45	47	42	39	79	24	26	24	19	208	70	34	50	81	17	11	13	56	38	32	43
Eg_01_619_0	11	1	5	2	12	1	1	8	1	7	4	0	2	0	2	5	0	1	0	12	0	1	0	1	0	10	0	8
Eg_01_620_0	8	7	5	8	7	2	4	9	4302	3	3753	2133	0	438	0	30	629	2	331	10	11	1	17	4	2	5	4	2
Eg_01_621_0	154	161	170	238	189	156	172	207	86	247	129	79	75	133	75	149	49	175	24	138	80	70	59	139	168	220	183	205
Eg_01_622_1	0	0	0	2	0	0	0	0	3	7	0	1	0	0	0	0	5	0	0	3	0	0	5	0	1	0	0	0
Eg_01_623_1	0	6	3	4	8	9	2	5	1	2	2	2	3	2	3	0	2	2	0	1	1	0	0	3	0	3	0	0
Eg_01_624_1	499	298	286	332	305	367	407	269	70	361	145	39	91	97	91	267	23	240	32	589	11	133	130	87	12	200	179	268
Eg_01_625_1	73	50	62	46	91	45	67	67	51	46	57	29	2	27	2	22	3	32	4	91	32	8	17	6	9	64	32	111
Eg_01_626_1	2	7	0	2	0	0	3	4	1	1	3	0	0	3	0	1	0	0	2	1	0	2	0	0	5	1	1	0
Eg_01_627_0	0	0	0	0	0	2	0	0	0	0	1	1	0	0	0	2	0	1	0	0	0	1	0	0	0	1	0	0
Eg_01_628_1	5	0	0	0	0	0	0	0	0	0	2	4	0	0	0	1	0	0	0	2	3	0	0	0	0	2	0	14
Eg_01_629_1	33	17	28	28	43	19	27	33	11	18	23	8	1	17	1	11	3	26	9	23	1	3	4	6	4	22	8	17
Eg_01_630_0	0	0	3	0	0	0	0	0	0	0	0	0	0	0	0	1	0	0	0	0	0	0	0	0	0	0	0	0
Eg_01_631_1	0	0	0	0	0	0	0	1	0	0	0	0	0	3	0	0	0	0	0	0	0	0	0	0	0	0	0	0
Eg_01_632_0	42	23	18	23	40	25	69	31	40	18	34	9	10	10	10	20	0	12	5	37	1	5	28	5	5	38	18	61
Eg_01_633_1	1	0	0	0	1	0	0	0	0	0	1	2	1	0	1	1	0	0	3	0	1	0	5	3	0	3	0	26
Eg_01_634_1	6	0	4	3	0	0	0	0	1	1	6	6	1	0	1	1	0	0	0	2	2	0	1	0	0	7	0	18
Eg_01_635_1	6	3	9	6	7	5	1	7	0	1	0	0	3	3	3	0	0	4	0	5	0	0	0	0	4	0	0	9
Eg_01_636_1	4	0	0	1	2	0	0	0	0	4	5	12	0	0	0	6	7	0	0	5	8	0	0	0	0	14	0	32
Eg_01_637_1	0	0	0	0	0	0	0	0	0	0	0	0	0	0	0	0	0	0	0	0	0	0	0	0	0	0	0	0
Eg_01_638_0	16	0	9	3	0	1	0	0	0	2	1	24	5	0	5	16	1	0	0	15	11	0	0	0	0	45	0	91
Eg_01_639_0	376	294	261	327	423	352	451	480	238	291	342	177	212	145	212	403	91	280	69	485	42	158	161	154	39	223	105	364
Eg_01_640_1	54	20	32	23	36	46	27	45	36	29	56	29	4	13	4	42	10	23	0	40	0	4	6	11	2	9	1	22
Eg_01_641_0	23	11	9	11	14	2	13	14	10	9	4	2	8	10	8	8	11	7	10	7	11	10	12	6	6	2	2	3
Eg_01_642_1	51	57	27	27	92	39	46	53	64	31	49	22	20	50	20	29	28	28	50	32	60	25	43	59	42	24	41	28
Eg_01_643_1	56	44	14	24	104	34	56	84	45	23	30	28	18	51	18	24	11	30	14	45	25	22	33	21	8	24	27	24
Eg_01_644_0	1241	997	1162	1121	1088	1010	977	1087	994	865	1249	1221	1449	1274	1449	1691	2253	870	1583	1098	2105	744	964	894	941	1215	686	1195
Eg_01_645_0	0	0	0	0	0	0	0	0	0	0	0	0	0	0	0	0	0	0	0	0	0	0	0	0	1	0	0	0
Eg_01_646_0	75	75	70	96	94	108	82	79	145	85	164	139	141	107	141	176	307	89	250	106	146	116	106	104	102	81	74	58
Eg_01_647_0	14	11	18	12	22	6	11	8	28	18	23	12	26	19	26	23	39	6	34	19	22	12	18	10	8	7	10	7
Eg_01_648_0	410	445	441	378	361	476	513	363	422	329	454	366	468	396	468	543	492	442	715	370	103	366	427	383	270	448	370	386
Eg_01_649_1	0	0	0	0	0	0	0	0	0	0	0	0	0	0	0	0	0	0	0	0	0	0	0	0	0	0	0	0
Eg_01_650_1	238	212	186	212	186	188	225	159	251	207	316	176	223	246	223	318	318	175	245	164	100	84	106	118	54	97	78	96
Eg_01_651_1	0	0	3	0	0	0	5	0	0	2	0	1	0	0	0	0	0	0	0	0	0	0	1	0	0	0	0	2
Eg_01_652_0	143	225	216	152	197	154	185	206	183	164	198	146	171	190	171	231	295	182	301	109	163	101	133	156	209	145	116	122
Eg_01_653_0	31	23	16	10	10	8	16	9	15	18	20	13	19	10	19	12	34	16	14	8	13	10	14	10	26	19	8	17
Eg_01_654_1	8	3	0	4	9	12	8	7	7	3	14	12	6	0	6	6	10	3	0	4	0	1	0	0	7	3	1	5
Eg_01_655_1	24	31	12	29	30	21	38	26	21	27	17	19	11	22	11	25	14	34	5	17	27	14	15	10	11	15	3	16
Eg_01_656_0	38	79	30	49	73	79	68	63	43	29	69	57	18	60	18	70	53	63	24	31	17	25	49	41	22	34	6	33
Eg_01_657_0	29	34	23	14	30	15	27	31	29	21	22	30	24	18	24	25	23	20	53	21	29	22	38	31	25	13	24	29
Eg_01_658_1	3	3	0	1	4	4	0	6	0	0	4	2	2	10	2	8	0	2	0	6	0	3	5	2	0	0	0	3
Eg_01_659_0	59	38	32	24	39	42	32	40	67	54	68	73	45	50	45	52	154	44	65	76	58	27	17	31	29	38	38	38
Eg_01_660_1	16	3	8	9	14	16	17	12	6	10	24	11	14	7	14	13	163	3	32	11	3	4	4	3	12	7	5	3
Eg_01_661_0	75	51	77	62	59	67	65	70	106	78	126	87	75	68	75	78	333	64	104	119	81	26	30	57	72	100	55	81
Eg_01_662_1	16	5	19	12	10	7	3	6	6	3	11	14	9	3	9	7	2	11	2	11	0	1	2	7	0	17	8	23
Eg_01_663_0	78	59	66	66	76	68	76	61	85	52	86	62	68	57	68	97	73	68	44	85	61	34	58	30	38	77	33	85
Eg_01_664_0	103	70	96	94	98	111	96	134	88	113	130	70	90	71	90	161	134	57	65	134	94	40	52	83	72	165	57	140
Eg_01_665_1	20	3	12	10	7	11	1	1	17	5	27	48	4	14	4	26	16	2	8	19	4	4	9	3	3	8	0	12
Eg_01_666_0	88	0	43	33	1	22	0	0	0	4	49	163	42	0	42	104	134	1	1	77	130	0	0	2	1	314	0	506
Eg_01_667_1	0	0	0	0	1	0	0	0	0	0	0	0	0	0	0	0	0	0	0	0	0	0	0	0	0	0	0	0
Eg_01_668_0	1952	1504	1798	1645	2280	1852	1889	2427	1168	1408	1498	760	1860	1073	1860	2206	2159	1387	1900	1717	2053	618	761	1107	1451	1689	1235	1460
Eg_01_669_0	641	681	649	363	418	385	485	323	490	712	679	856	706	831	706	924	604	642	796	514	1060	477	492	302	448	488	580	467
Eg_01_670_0	45	59	60	53	39	41	42	36	50	48	41	68	77	50	77	108	52	57	40	56	15	70	86	65	36	49	42	47
Eg_01_671_0	4	4	1	4	1	2	0	1	4	0	0	2	0	1	0	0	0	0	0	3	2	0	4	0	0	7	0	13
Eg_01_672_0	46	26	23	33	28	32	17	24	33	19	16	31	27	28	27	39	26	28	44	38	25	35	13	4	30	53	44	51
Eg_01_673_0	196	84	84	113	192	143	165	229	159	130	223	71	45	53	45	130	73	67	13	164	32	17	19	47	31	132	78	104
Eg_01_674_0	0	0	0	0	0	0	4	0	0	0	0	0	0	0	0	0	3	2	0	0	0	0	0	0	0	0	0	3
Eg_01_675_0	116	90	97	107	109	123	111	122	100	81	49	97	29	139	29	79	22	119	25	92	94	50	64	52	57	77	119	162
Eg_01_676_1	12	0	12	14	1	7	0	0	0	5	9	38	13	1	13	24	26	0	0	25	36	0	0	0	0	60	0	93
Eg_01_677_1	12	16	3	11	11	16	14	13	20	7	9	16	3	13	3	9	1	15	1	18	1	20	11	2	3	5	6	9
Eg_01_678_1	106	59	85	137	45	125	90	59	179	92	259	109	30	129	30	159	162	62	160	113	55	60	64	26	62	228	133	213
Eg_01_679_0	0	0	0	0	0	0	0	0	0	0	0	0	0	0	0	0	0	0	0	0	0	0	0	0	0	0	0	0
Eg_01_680_0	144	69	116	119	77	119	57	76	136	125	223	97	168	71	168	236	203	81	127	163	57	81	91	78	26	99	38	108
Eg_01_681_0	146	93	147	143	99	157	144	145	91	120	100	57	73	57	73	159	71	111	61	112	45	62	60	41	45	65	44	86
Eg_01_682_0	0	0	0	0	0	0	0	0	0	0	0	0	0	0	0	0	0	0	0	0	0	0	0	0	0	0	0	0
Eg_01_683_1	23	18	14	16	20	17	29	15	14	21	19	11	18	9	18	27	5	13	14	24	8	13	7	5	6	26	11	13
Eg_01_684_1	16	10	9	7	12	19	8	8	11	16	22	6	12	12	12	19	6	9	5	13	2	1	2	13	1	12	1	9
Eg_01_685_1	0	0	0	0	0	0	0	0	0	0	0	0	0	0	0	0	0	0	0	0	0	0	0	0	0	0	0	0
Eg_01_686_1	2	1	2	2	4	5	1	7	0	1	4	1	0	0	0	0	0	1	0	2	4	1	0	0	0	8	5	3
Eg_01_687_1	5	7	3	3	8	8	6	13	1	4	3	1	0	0	0	2	0	0	0	1	0	4	0	0	0	12	12	4
Eg_01_688_0	361	214	175	181	587	294	445	390	60	277	66	64	260	96	260	163	46	340	85	392	310	76	98	130	198	513	382	689
Eg_01_689_1	1	0	0	1	2	17	2	0	4	1	2	1	0	2	0	0	1	2	0	1	0	4	2	0	0	0	0	0
Eg_01_690_1	58	39	34	44	25	19	44	29	36	57	57	14	1	14	1	30	6	23	2	35	7	4	10	25	6	30	27	70
Eg_01_691_1	114	84	92	93	75	108	113	112	153	96	136	124	37	93	37	167	90	59	47	130	22	52	83	77	57	158	56	134
Eg_01_692_0	0	0	0	0	0	0	0	3	1	0	0	0	0	0	0	0	0	0	1	0	0	0	0	0	0	0	0	0
Eg_01_693_1	0	0	0	0	0	0	0	0	0	0	0	0	0	0	0	0	0	0	0	0	0	0	0	0	0	0	0	0
Eg_01_694_0	170	121	143	133	202	172	163	157	1118	118	1430	414	132	285	132	315	559	102	628	214	73	49	89	89	50	151	88	162
Eg_01_695_1	160	141	135	122	103	135	134	138	133	127	138	89	73	81	73	137	80	90	33	103	52	29	56	38	54	183	76	181
Eg_01_696_1	310	190	293	319	314	359	275	268	301	180	451	272	237	401	237	763	121	260	168	412	119	194	199	128	115	440	278	323
Eg_01_697_0	0	0	0	0	0	0	0	0	0	0	0	0	0	0	0	0	0	0	0	0	0	0	0	0	0	0	0	0
Eg_01_698_0	215	134	118	146	196	146	142	235	363	161	466	112	112	191	112	513	354	115	194	163	53	29	84	156	70	145	124	99
Eg_01_699_1	117	72	94	75	91	51	69	89	112	70	145	146	79	83	79	103	136	65	104	92	43	19	33	49	76	119	47	105
Eg_01_700_1	26	31	23	29	29	33	47	26	40	36	51	57	18	62	18	50	25	32	46	29	1	46	31	25	16	32	32	17
Eg_01_701_0	187	175	136	166	139	153	138	176	495	143	592	541	82	427	82	611	386	113	431	140	195	94	208	49	87	164	113	113
Eg_01_702_0	0	0	0	0	1	0	0	0	0	0	0	0	0	0	0	0	0	0	0	0	0	0	0	0	0	0	0	0
Eg_01_703_0	0	0	0	0	0	0	0	0	0	0	0	0	0	0	0	0	0	0	0	0	0	0	0	0	0	0	0	0
Eg_01_704_0	2	1	3	2	0	0	0	0	0	0	3	0	0	0	0	1	0	0	0	2	0	0	0	0	0	0	2	1
Eg_01_705_1	50	33	26	48	26	49	48	28	70	37	50	51	36	48	36	54	54	23	56	60	13	26	30	25	19	51	25	55
Eg_01_706_0	16	0	7	5	0	5	0	0	0	0	11	35	11	0	11	27	5	0	0	24	27	0	0	0	0	44	0	82
Eg_01_707_0	42	17	48	23	46	53	44	49	28	29	46	23	17	20	17	31	2	17	1	48	1	13	21	16	2	42	18	46
Eg_01_708_0	4	1	1	2	11	0	2	0	9	4	12	9	0	15	0	6	16	6	14	5	3	5	10	5	1	4	5	8
Eg_01_709_0	0	0	0	0	0	0	0	0	0	0	0	0	0	0	0	0	0	1	0	0	0	0	0	0	0	0	0	0
Eg_01_710_1	0	0	0	0	0	0	0	0	0	0	0	0	0	0	0	0	0	0	0	0	0	0	0	0	0	0	0	0
Eg_01_711_1	212	169	192	230	387	197	261	765	439	176	425	360	132	365	132	537	445	235	319	267	144	150	387	165	208	209	139	164
Eg_01_712_0	2	0	0	0	3	0	2	0	7	0	3	5	0	0	0	1	0	0	0	1	1	1	0	0	1	1	0	2
Eg_01_713_0	383	249	159	207	250	247	240	209	284	176	361	142	61	165	61	325	150	181	110	428	203	84	138	84	96	239	141	295
Eg_01_714_0	0	0	1	2	0	0	0	0	0	0	1	0	0	0	0	2	0	0	0	0	0	0	0	0	0	0	0	0
Eg_01_715_0	0	1	0	0	1	0	0	0	0	0	0	0	0	0	0	0	0	0	0	0	0	0	0	0	0	0	0	0
Eg_01_716_0	0	0	0	0	0	0	0	0	1	0	0	0	0	0	0	0	0	0	0	0	0	0	0	0	0	0	0	0
Eg_01_717_0	104	90	63	61	72	66	45	66	77	64	47	90	113	72	113	85	113	34	57	87	92	46	46	56	31	59	72	76
Eg_01_718_1	0	0	0	0	0	0	0	0	0	0	0	0	0	0	0	0	0	0	0	0	0	0	0	0	0	0	0	0
Eg_01_719_0	1	0	0	5	3	1	3	0	0	0	0	3	1	0	1	0	2	0	0	0	0	0	0	1	0	0	0	0
Eg_01_720_0	0	0	0	0	0	0	0	1	0	0	0	0	0	1	0	1	4	0	0	0	0	0	0	0	0	0	0	0
Eg_01_721_1	179	198	155	195	185	168	145	231	379	170	322	428	248	546	248	368	481	126	509	111	193	492	641	206	183	138	130	95
Eg_01_722_0	2590	1180	848	2414	2682	2522	651	1688	2207	2079	1658	3185	400	1568	400	420	470	581	169	614	883	1660	535	717	657	452	464	635
Eg_01_723_0	2878	435	274	1467	2010	1595	164	1142	1512	502	1010	55	31	55	31	83	1061	29	16	33	271	37	64	414	566	160	40	62
Eg_01_724_0	1597	612	666	1187	1345	1728	623	860	753	819	1071	1104	498	902	498	567	1406	783	420	607	1038	975	458	736	1234	791	556	1076
Eg_01_725_0	378	362	250	309	655	282	515	813	692	250	628	294	133	407	133	472	153	296	221	380	65	118	207	153	92	342	254	391
Eg_01_726_1	302	280	219	261	280	310	291	311	378	251	378	270	231	226	231	292	299	180	249	262	172	135	167	187	131	211	129	223
Eg_01_727_1	8	0	6	7	0	3	0	0	0	2	6	15	4	0	4	8	5	0	0	10	3	0	0	0	0	26	0	45
Eg_01_728_0	27	12	12	16	19	17	21	25	21	12	37	16	8	10	8	16	16	8	7	24	5	0	9	4	0	18	3	21
Eg_01_729_1	24	22	16	15	15	20	14	19	18	12	14	12	16	3	16	16	32	19	5	10	0	1	9	8	3	15	5	21
Eg_01_730_0	2035	1177	1095	1369	1905	1014	1397	1946	3747	1395	4160	1122	659	2068	659	2129	1758	816	1781	1541	1097	419	927	564	333	832	554	1082
Eg_01_731_0	3915	2144	1891	2418	4107	1727	2999	4880	7499	2326	10026	1291	1146	2504	1146	3849	4970	1409	4806	2933	2435	561	1084	966	657	2085	1037	2736
Eg_01_732_1	4325	2570	2457	3222	4438	3272	3773	4439	9903	3541	10279	3208	3463	8254	3463	10099	10918	3606	11457	6001	3194	1958	5151	3474	2275	3257	2532	4030
Eg_01_733_1	0	0	0	0	0	3	0	0	0	0	0	0	0	0	0	0	0	0	0	0	0	0	0	0	0	0	0	0
Eg_01_734_1	0	0	0	0	1	0	0	0	0	0	0	0	0	0	0	0	0	0	0	0	0	0	0	0	0	0	0	0
Eg_01_735_0	2584	2001	2050	2223	2427	2240	2214	2634	1879	1859	2172	1199	891	1199	891	1728	872	1322	936	1860	700	684	673	904	1040	2048	1226	2488
Eg_01_736_1	2	0	0	0	2	0	0	0	1	0	0	3	0	0	0	1	0	1	0	0	1	0	0	1	0	0	0	1
Eg_01_737_0	80	54	92	75	76	74	51	86	45	76	94	46	61	44	61	66	77	34	87	100	43	21	36	68	37	77	35	96
Eg_01_738_1	2	0	0	0	0	0	0	0	0	0	2	3	1	0	1	1	0	0	0	1	0	0	0	0	0	16	0	14
Eg_01_739_0	0	0	0	0	0	0	0	0	0	0	0	0	0	0	0	0	0	0	0	0	0	0	0	0	0	0	0	0
Eg_01_740_1	15	8	7	17	20	14	8	9	8	12	17	21	2	1	2	9	4	5	0	14	2	2	1	3	0	8	1	8
Eg_01_741_1	4	4	4	1	2	1	0	7	0	0	1	3	0	8	0	4	0	0	0	4	1	1	0	0	0	0	0	0
Eg_01_742_1	0	0	0	0	0	0	0	0	0	0	0	0	0	0	0	0	0	0	0	0	0	0	0	0	0	0	0	0
Eg_01_743_1	4	1	2	3	5	8	2	7	4	4	11	3	4	5	4	7	4	3	1	9	3	1	9	0	0	9	5	22
Eg_01_744_1	7	0	0	5	0	0	0	0	0	2	10	14	0	0	0	9	0	0	0	6	5	0	0	0	0	9	0	55
Eg_01_745_1	0	0	0	0	0	0	0	0	0	0	0	0	0	0	0	0	0	0	0	0	0	0	0	0	0	0	0	0
Eg_01_746_1	0	0	0	0	0	0	0	0	0	0	0	2	2	0	2	1	0	0	0	0	0	0	1	0	0	0	0	0
Eg_01_747_1	0	0	0	0	0	0	0	0	0	0	0	0	0	0	0	0	0	0	0	0	0	0	0	0	0	0	0	1
Eg_01_748_0	0	0	0	2	0	0	1	0	0	2	0	0	2	1	2	2	0	0	0	2	2	0	0	3	1	0	0	0
Eg_01_749_1	0	0	0	0	0	0	0	0	0	0	0	0	0	0	0	0	0	0	0	0	0	0	0	0	0	0	0	1
Eg_01_750_1	4	0	0	1	0	2	0	0	2	0	0	0	1	0	1	2	0	0	0	0	0	1	0	0	0	0	0	0
Eg_01_751_1	0	0	0	0	0	0	0	0	0	0	0	0	0	0	0	0	0	0	0	0	0	0	0	0	0	0	0	0
Eg_01_752_1	0	0	0	0	0	0	0	0	0	0	0	0	0	0	0	0	0	0	0	0	0	0	0	0	0	0	0	0
Eg_01_753_0	0	0	0	0	0	0	0	0	0	0	0	0	0	0	0	0	0	0	0	0	0	0	0	0	0	0	0	0
Eg_01_754_0	0	0	2	0	3	0	0	0	0	0	0	0	0	0	0	0	0	0	0	0	0	0	0	0	0	0	0	0
Eg_01_755_0	0	0	0	0	0	0	0	0	0	0	0	0	0	0	0	0	0	0	0	0	0	0	0	0	0	0	0	0
Eg_01_756_1	0	0	0	0	0	0	0	0	0	0	0	0	0	0	0	0	0	0	0	0	0	0	0	0	0	2	0	0
Eg_01_757_1	0	0	0	0	0	1	0	2	0	0	0	4	0	0	0	0	0	0	0	0	0	0	0	0	0	0	0	0
Eg_01_758_1	0	0	0	0	0	0	0	0	4	0	0	0	0	0	0	0	0	0	0	0	0	0	0	0	0	0	0	0
Eg_01_759_1	0	0	0	0	0	0	0	0	0	0	0	0	0	0	0	0	0	0	0	0	0	0	0	0	0	0	0	0
Eg_01_760_0	0	0	0	0	0	0	0	0	0	0	0	3	1	0	1	1	1	0	0	0	0	1	0	0	0	0	0	0
Eg_01_761_0	0	0	0	0	0	0	0	0	0	0	0	0	0	0	0	0	0	0	0	0	0	0	0	0	0	0	0	0
Eg_01_762_0	0	0	0	0	0	0	0	0	0	0	0	0	0	0	0	0	0	1	0	0	0	0	0	0	0	0	0	0
Eg_01_763_1	1	0	0	0	0	0	0	0	0	0	0	0	1	0	1	0	0	0	0	0	0	0	0	0	0	0	0	0
Eg_01_764_1	18	10	5	9	21	5	13	9	0	8	0	2	3	11	3	7	7	20	1	33	0	31	6	6	12	19	14	45
Eg_01_765_1	0	0	0	0	0	0	0	0	0	0	0	0	0	0	0	0	0	0	0	0	0	0	0	0	0	0	0	0
Eg_01_766_0	0	0	0	0	0	0	0	0	0	0	0	0	0	0	0	0	0	0	0	0	0	0	0	0	0	0	0	0
Eg_01_767_0	0	0	0	0	0	0	0	0	0	0	0	0	0	0	0	0	0	0	0	0	0	0	0	0	0	0	0	0
Eg_01_768_0	0	0	0	0	0	0	0	0	0	0	0	0	0	0	0	0	0	0	0	0	0	0	0	0	0	0	0	0
Eg_01_769_0	0	0	0	0	0	0	0	0	0	0	0	0	0	0	0	0	0	0	0	0	0	0	0	0	0	0	0	0
Eg_01_770_1	0	5	4	1	5	3	0	16	2	6	0	0	9	7	9	5	0	2	0	7	0	6	6	1	1	7	1	3
Eg_01_771_0	13	5	6	0	3	0	10	6	4	7	7	1	4	0	4	0	2	3	0	2	2	2	0	0	3	6	0	1
Eg_01_772_1	22	1728	19	17	2150	8	992	2311	1773	16	15	18	17	1915	17	34	3	629	71	8	29	918	932	1176	179	11	281	20
Eg_01_773_1	0	0	0	0	1	1	0	0	0	0	0	0	0	0	0	0	0	0	0	0	0	0	0	0	0	0	0	0
Eg_01_774_0	0	0	0	0	0	0	0	0	0	0	0	0	0	0	0	0	0	0	0	0	0	0	0	0	0	0	0	0
Eg_01_775_0	70	77	29	42	36	64	29	53	15	40	5	13	28	6	28	10	4	40	13	83	2	81	48	30	10	41	26	177
Eg_01_776_0	0	0	0	0	0	0	0	0	0	0	0	0	0	0	0	0	0	0	0	0	0	0	0	0	0	0	0	0
Eg_01_777_0	0	0	0	0	0	0	0	0	0	0	0	0	0	0	0	0	0	0	0	0	0	0	0	0	0	0	0	0
Eg_01_778_0	0	0	0	0	0	0	0	0	0	0	0	0	0	0	0	0	0	0	0	0	0	0	0	0	0	0	0	0
Eg_01_779_1	0	0	2	0	0	0	0	0	0	0	0	0	0	0	0	0	0	0	0	0	0	0	0	0	0	0	0	0
Eg_01_780_0	0	3	0	0	1	4	3	0	1	0	1	0	0	0	0	0	0	0	0	0	0	0	0	0	0	0	0	0
Eg_01_781_0	0	0	0	0	0	0	0	0	0	0	0	0	0	0	0	0	0	0	0	0	0	0	0	0	0	0	0	0
Eg_01_782_0	0	0	0	0	0	0	0	0	0	0	0	0	0	0	0	0	0	0	0	0	0	0	0	0	0	0	0	0
Eg_02_001_1	229	90	144	82	86	211	73	211	6	132	93	112	66	6	66	19	10	240	1	221	59	63	45	72	19	95	130	90
Eg_02_002_0	116	121	154	116	158	186	197	167	65	155	62	0	23	23	23	105	10	76	9	87	5	5	17	28	6	67	74	75
Eg_02_003_0	16	32	8	20	21	7	18	8	5	15	7	1	24	7	24	30	9	24	11	11	2	7	12	7	4	7	3	10
Eg_02_004_1	39	63	27	36	100	58	37	41	63	23	62	49	32	101	32	85	54	17	22	27	28	42	21	38	31	13	14	6
Eg_02_005_1	749	699	601	675	660	619	677	526	882	606	921	1073	993	982	993	1035	1040	602	922	581	188	1050	837	641	368	386	357	409
Eg_02_006_0	0	0	0	0	0	0	1	0	0	2	0	0	0	0	0	1	0	0	0	0	0	0	1	1	0	1	0	0
Eg_02_007_0	213	192	200	190	235	253	234	225	139	280	129	73	189	162	189	270	112	405	107	374	54	241	185	172	116	348	251	366
Eg_02_008_1	4	3	1	0	2	1	3	1	6	0	0	2	0	1	0	0	0	1	4	2	0	0	0	2	0	1	3	1
Eg_02_009_1	3	5	1	0	3	0	0	1	1	1	0	0	3	1	3	2	0	1	0	2	0	3	0	0	0	3	0	3
Eg_02_010_0	7	9	27	16	1	7	4	17	4	11	11	2	6	7	6	4	11	6	3	7	0	0	3	8	0	5	7	1
Eg_02_011_1	2209	2055	1877	2210	2033	1958	1883	1883	3832	1870	3448	4109	3048	4742	3048	4497	5003	1990	4332	1935	2854	3040	3318	3028	1876	1311	1609	1463
Eg_02_012_1	1080	707	137	186	1397	525	607	691	216	466	147	373	1774	669	1774	1042	474	704	401	764	189	2171	1253	220	508	354	173	555
Eg_02_013_1	11	0	18	11	0	9	0	0	0	8	17	42	5	0	5	18	4	0	0	27	36	0	0	0	0	37	0	71
Eg_02_014_0	2	6	0	1	2	2	2	1	3	0	3	3	2	0	2	2	3	2	7	2	0	0	0	1	0	6	0	4
Eg_02_015_1	0	0	0	0	0	0	0	0	0	2	0	0	0	0	0	1	0	0	0	0	0	0	1	0	0	0	0	0
Eg_02_016_0	0	0	0	4	0	0	4	4	3	0	0	14	0	5	0	5	0	2	0	1	0	0	2	0	0	1	2	3
Eg_02_017_0	478	539	510	725	695	486	662	530	280	310	247	41	281	225	281	259	94	220	100	584	16	400	278	174	115	345	201	369
Eg_02_018_1	373	451	313	358	405	300	406	430	226	326	287	264	187	321	187	296	148	301	186	443	31	336	258	148	91	199	230	259
Eg_02_019_0	9	5	7	4	13	3	1	14	11	15	4	7	2	2	2	5	16	8	9	10	1	11	2	10	0	2	0	11
Eg_02_020_0	727	568	551	555	732	665	540	660	728	546	907	344	434	437	434	806	854	603	559	729	159	255	344	535	399	518	389	597
Eg_02_021_1	119	110	86	71	95	106	97	140	150	91	189	88	28	111	28	131	79	41	41	94	21	13	34	59	29	85	55	88
Eg_02_022_1	6	8	5	19	7	4	8	6	11	9	24	20	2	6	2	26	3	3	4	4	2	3	6	3	1	5	1	9
Eg_02_023_0	73	0	9	20	0	29	0	0	0	5	61	30	2	0	2	14	30	0	0	16	53	0	0	0	0	87	0	136
Eg_02_024_1	86	2	17	38	0	26	0	0	1	9	66	114	3	0	3	40	4	0	0	53	62	1	0	0	0	100	0	263
Eg_02_025_1	218	163	121	195	584	367	238	263	426	184	614	266	195	310	195	313	299	154	175	428	199	209	171	212	48	247	111	173
Eg_02_026_1	43	43	28	37	63	8	64	65	19	36	18	2	0	2	0	7	0	34	0	43	4	0	2	1	19	49	27	55
Eg_02_027_0	0	0	0	0	0	0	0	0	0	0	0	0	0	0	0	0	0	0	0	0	0	0	0	0	0	0	0	0
Eg_02_028_0	286	156	170	224	530	239	200	308	392	178	570	398	198	336	198	459	435	182	258	338	198	144	177	213	189	190	151	263
Eg_02_029_1	162	133	142	155	259	211	179	193	190	149	226	183	149	187	149	239	141	150	107	214	79	114	137	108	61	88	102	106
Eg_02_030_0	157	104	102	100	127	126	112	113	98	107	141	70	73	54	73	104	126	83	47	126	31	40	51	77	57	116	59	103
Eg_02_031_0	248	148	164	219	254	223	206	267	291	197	404	308	160	202	160	289	207	141	89	283	133	122	142	183	132	249	128	340
Eg_02_032_1	242	188	158	166	212	181	243	220	305	155	273	147	131	182	131	302	72	158	85	270	54	147	172	193	82	175	97	221
Eg_02_033_1	169	103	51	132	128	143	75	132	133	122	146	51	7	65	7	44	23	17	0	67	12	7	10	26	7	33	22	43
Eg_02_034_1	144	105	74	97	125	111	70	110	146	105	151	71	0	74	0	46	24	30	7	65	11	8	19	40	14	37	27	42
Eg_02_035_0	81	36	52	49	49	53	29	45	67	47	53	31	26	43	26	67	34	45	20	51	44	30	18	46	62	30	31	55
Eg_02_036_1	0	0	0	0	0	0	0	0	0	0	0	0	0	0	0	0	0	0	0	0	0	0	0	0	0	0	0	0
Eg_02_037_1	0	0	0	0	0	0	0	0	0	0	0	0	0	0	0	0	0	0	0	0	0	0	0	0	0	0	0	0
Eg_02_038_1	21	16	6	31	18	18	7	18	25	14	21	5	0	0	0	5	0	6	0	7	2	2	2	5	1	4	2	5
Eg_02_039_1	0	0	0	0	0	0	0	0	0	0	0	0	2	0	2	0	0	0	0	0	0	0	0	0	0	0	0	1
Eg_02_040_0	415	347	297	357	471	408	380	483	502	400	484	326	257	329	257	446	287	403	243	431	776	144	200	259	324	448	336	424
Eg_02_041_1	25	0	9	18	0	13	0	0	0	5	17	35	0	0	0	0	0	0	0	11	15	0	0	0	0	18	0	40
Eg_02_042_1	253	232	165	220	287	208	217	237	194	223	255	110	43	107	43	156	28	116	8	251	29	41	46	73	25	160	106	175
Eg_02_043_1	0	0	0	0	0	0	0	0	0	0	0	0	0	0	0	0	0	0	0	0	0	0	0	0	0	0	0	0
Eg_02_044_0	2550	2724	1063	475	2562	2952	3529	1395	2541	2567	2587	110	702	376	702	40	191	79	76	960	351	147	674	454	68	1197	424	546
Eg_02_045_0	544	435	342	432	528	442	558	614	689	384	694	353	177	447	177	575	197	418	153	821	98	153	235	180	185	671	465	799
Eg_02_046_0	30	35	21	37	37	27	38	31	35	30	17	38	5	17	5	18	1	13	7	17	20	21	30	10	3	14	11	19
Eg_02_047_0	0	0	0	0	0	0	0	0	0	0	0	0	0	0	0	0	0	0	0	0	0	0	0	0	0	0	0	0
Eg_02_048_1	1	0	0	1	2	1	1	0	1	0	0	3	0	5	0	1	0	0	0	0	0	0	0	1	0	0	0	2
Eg_02_049_1	228	120	99	169	239	222	210	280	388	191	439	144	72	128	72	249	333	169	84	298	35	32	62	120	102	318	168	380
Eg_02_050_1	0	0	0	0	0	0	0	0	0	0	0	0	0	0	0	0	0	0	0	0	0	0	0	0	0	0	0	0
Eg_02_051_0	1006	297	121	354	236	329	103	191	106	330	252	107	8	134	8	65	15	33	0	48	21	14	18	38	6	18	4	46
Eg_02_052_1	1022	1082	914	930	1115	1083	1370	923	1395	975	1207	227	306	407	306	937	2331	1346	2586	1377	1253	112	291	681	2033	1847	1316	1776
Eg_02_053_0	74	68	55	69	118	69	90	112	89	58	119	52	34	54	34	80	85	74	40	81	15	29	34	58	50	90	27	85
Eg_02_054_0	2527	2843	2516	2371	2975	4256	3396	2793	15	2991	16	47	8513	118	8513	365	12	8511	8	5082	9627	4393	1103	4102	6581	4902	4629	4378
Eg_02_055_1	3	0	2	2	0	0	1	0	0	1	1	1	0	0	0	3	0	0	0	0	1	0	0	0	0	0	0	0
Eg_02_056_1	2	0	1	0	2	7	0	1	0	1	1	0	0	0	0	2	0	0	0	4	0	0	1	0	0	0	0	0
Eg_02_057_0	34	1	16	7	2	7	5	1	0	14	42	108	35	0	35	97	55	3	0	50	119	0	1	2	0	389	0	686
Eg_02_058_1	0	0	0	0	3	0	0	0	0	0	0	0	0	0	0	0	0	0	0	0	0	0	0	0	0	0	0	0
Eg_02_059_1	0	0	0	0	0	0	0	0	0	0	0	0	0	0	0	0	0	0	0	0	0	0	0	0	0	0	0	0
Eg_02_060_1	0	0	0	0	0	0	0	0	0	3	0	0	0	0	0	0	0	0	0	0	0	0	0	0	0	0	0	0
Eg_02_061_1	907	991	756	985	1236	653	1127	874	720	807	637	1351	1148	1331	1148	1095	1219	804	929	929	782	1898	949	975	938	555	551	576
Eg_02_062_0	4	0	0	4	0	1	0	0	0	1	7	8	2	0	2	7	7	0	0	6	4	0	0	0	0	1	0	6
Eg_02_063_0	22	1	20	9	2	8	3	3	2	5	7	45	16	4	16	16	16	0	0	22	32	0	1	0	0	48	0	140
Eg_02_064_0	62	62	69	60	106	74	80	94	182	57	220	116	66	93	66	128	119	42	62	94	56	56	50	44	35	61	38	74
Eg_02_065_1	115	133	95	142	143	187	170	150	196	125	204	152	203	201	203	280	188	122	180	200	75	208	158	146	68	135	105	97
Eg_02_066_1	6	8	9	8	11	7	6	2	2	10	11	15	14	14	14	14	13	4	6	8	12	14	13	5	6	3	6	6
Eg_02_067_1	1	2	0	2	0	1	0	2	0	0	0	0	0	0	0	1	0	0	0	0	0	0	0	0	0	2	0	0
Eg_02_068_1	20	11	14	17	19	18	8	10	9	26	16	27	11	7	11	14	15	7	0	17	8	2	6	14	2	21	5	24
Eg_02_069_0	2105	1424	1146	1587	2405	2128	1436	2352	2028	1438	2624	1172	505	1348	505	1480	995	940	250	1463	983	434	453	619	637	1130	854	1508
Eg_02_070_1	14	0	4	5	0	3	0	0	0	1	14	25	0	0	0	11	9	0	0	0	1	0	0	0	0	41	0	75
Eg_02_071_0	6	0	9	2	0	1	0	0	0	3	8	19	2	0	2	23	10	0	0	10	10	0	0	0	0	45	0	85
Eg_02_072_0	2628	3013	2078	2680	3102	1971	1915	3419	74	1670	116	231	1948	252	1948	529	33	2159	84	1860	8423	1414	799	1082	5838	6788	3770	5929
Eg_02_073_0	0	0	1	0	0	0	0	0	0	0	0	0	0	0	0	0	0	0	0	0	0	0	4	0	0	0	0	0
Eg_02_074_0	40	20	23	39	38	42	22	30	29	39	34	15	0	22	0	14	0	4	0	25	14	2	4	3	2	10	0	23
Eg_02_075_0	1	0	2	6	2	0	0	2	0	0	1	0	0	1	0	1	1	0	0	0	0	0	0	0	0	0	1	1
Eg_02_076_1	35	21	7	18	25	27	8	24	17	29	41	33	7	20	7	15	43	11	7	22	7	6	6	10	13	32	11	22
Eg_02_077_0	25	50	29	31	40	50	61	41	44	50	71	214	35	71	35	59	51	39	68	67	5	35	43	35	9	19	31	10
Eg_02_078_0	194	177	140	192	194	189	182	193	141	193	189	124	222	177	222	238	74	200	159	238	17	188	150	109	33	155	123	165
Eg_02_079_1	2888	2930	2601	2806	3667	2912	3794	3570	2851	2450	2920	2288	3215	2778	3215	3926	2255	3230	3492	3497	841	2735	2900	2948	1451	2409	2139	2776
Eg_02_080_1	8	4	7	6	4	4	1	1	3	7	6	17	2	9	2	0	0	0	0	10	0	0	5	1	0	0	0	1
Eg_02_081_1	359	584	326	308	627	315	450	503	37	208	50	34	307	46	307	123	31	318	29	223	601	128	117	114	547	593	510	468
Eg_02_082_1	88	74	89	93	197	102	117	211	174	97	275	90	128	168	128	349	52	67	100	193	14	160	234	139	19	101	53	50
Eg_02_083_0	95	81	77	44	164	77	177	383	20	66	33	4	49	54	49	258	9	75	3	138	5	57	54	58	5	24	29	29
Eg_02_084_0	17	7	4	1	4	4	2	5	2	2	3	0	2	0	2	1	2	3	4	5	0	1	4	1	1	2	3	7
Eg_02_085_0	7	7	8	10	5	8	9	10	7	4	6	1	7	5	7	9	5	2	0	8	0	0	2	0	0	7	0	6
Eg_02_086_1	10	30	12	20	5	15	19	22	15	13	12	15	2	7	2	2	0	8	0	13	1	6	7	5	0	9	5	9
Eg_02_087_0	0	0	0	0	1	4	1	2	2	0	0	0	2	1	2	0	0	0	0	2	0	4	1	0	1	1	0	0
Eg_02_088_0	622	499	452	554	680	552	587	645	801	476	1012	344	143	366	143	398	233	280	89	506	266	107	178	193	180	344	232	461
Eg_02_089_0	38	0	1	4	0	6	0	0	0	2	28	27	0	1	0	17	12	0	0	15	8	0	0	0	0	55	0	108
Eg_02_090_1	1	0	0	0	0	0	0	0	0	0	1	0	0	0	0	2	0	0	0	0	0	0	0	0	0	0	0	2
Eg_02_091_0	60	0	9	16	7	12	1	1	6	4	56	16	1	0	1	4	8	0	0	8	13	0	0	0	0	29	0	21
Eg_02_092_1	19	7	0	6	8	11	4	5	21	5	18	0	0	2	0	5	1	0	0	1	0	0	0	0	0	2	0	2
Eg_02_093_0	20	8	9	34	0	15	4	4	18	29	39	36	6	7	6	24	8	2	0	21	21	0	0	0	0	36	3	12
Eg_02_094_1	108	63	67	114	102	73	87	85	276	40	190	58	2	100	2	37	12	28	0	44	2	7	18	14	2	21	8	23
Eg_02_095_0	68	113	93	63	52	72	57	72	67	85	53	38	39	34	39	71	10	58	21	79	39	41	36	30	23	56	17	35
Eg_02_096_1	122	94	73	110	129	77	97	122	1525	144	1828	1008	101	1135	101	1141	243	39	71	74	8	282	391	412	3	0	2	5
Eg_02_097_1	31	19	12	13	30	17	23	19	299	21	421	330	18	290	18	245	43	16	7	8	0	128	142	78	2	2	0	0
Eg_02_098_0	292	394	269	342	626	394	496	490	516	533	855	1499	1850	2552	1850	3053	238	76	701	289	0	3326	2372	1818	0	0	2	3
Eg_02_099_0	60	81	44	48	114	49	90	89	86	115	146	289	323	434	323	490	28	22	86	49	0	483	319	248	0	0	0	0
Eg_02_100_1	0	0	4	0	0	0	0	0	0	0	0	0	1	0	1	4	0	0	0	0	2	1	0	0	0	3	0	16
Eg_02_101_1	0	0	0	0	1	0	0	0	0	0	0	0	0	0	0	0	0	0	3	0	0	0	0	0	0	0	0	0
Eg_02_102_1	4	0	3	0	0	3	0	0	0	0	1	12	0	0	0	0	2	0	0	5	0	0	0	0	0	12	0	8
Eg_02_103_0	41	3	3	17	27	25	6	6	31	14	54	12	0	1	0	10	7	0	0	8	12	0	1	4	4	16	0	60
Eg_02_104_0	160	226	51	69	308	159	214	131	139	157	170	36	68	266	68	317	42	153	88	334	65	47	148	62	44	229	129	437
Eg_02_105_0	98	81	67	90	108	62	51	78	80	66	67	85	30	74	30	58	17	60	15	88	17	77	41	28	12	47	32	38
Eg_02_106_0	1363	567	417	1240	1693	1271	571	1070	565	1264	596	26	113	156	113	586	355	388	17	714	1024	93	224	762	1528	559	363	1078
Eg_02_107_0	0	0	0	0	0	0	0	0	0	0	0	0	0	0	0	0	0	0	0	0	0	0	0	0	0	0	0	0
Eg_02_108_0	39	44	26	46	53	29	44	33	36	35	41	52	25	27	25	40	18	30	9	44	17	36	43	22	23	39	29	74
Eg_02_109_0	0	0	0	1	0	0	0	0	0	1	0	0	0	0	0	2	0	0	0	0	0	0	0	0	0	1	0	0
Eg_02_110_1	153	89	109	159	149	145	118	151	133	106	246	180	76	101	76	214	147	95	25	162	18	59	87	109	31	106	56	161
Eg_02_111_1	113	104	68	101	150	123	134	142	178	88	140	102	48	109	48	149	24	94	26	138	25	80	81	57	20	78	54	160
Eg_02_112_1	108	90	97	109	104	130	113	110	133	76	142	95	135	121	135	175	68	92	83	151	46	95	80	101	47	108	113	110
Eg_02_113_0	543	683	500	671	599	470	702	426	600	606	429	205	799	598	799	700	513	487	761	492	185	644	551	385	256	315	395	356
Eg_02_114_1	5	0	0	3	2	2	1	2	1	2	0	1	2	0	2	3	0	5	0	0	0	1	0	0	0	0	0	3
Eg_02_115_1	37	11	12	26	24	22	13	20	27	12	17	11	1	11	1	6	3	0	0	7	0	3	0	6	4	5	4	3
Eg_02_116_0	49	111	37	88	90	48	89	37	194	136	77	2	22	121	22	52	7	31	42	44	14	49	41	22	12	21	19	65
Eg_02_117_1	0	2	0	0	0	2	0	2	2	0	1	1	0	0	0	2	0	0	0	2	0	0	5	0	2	0	0	4
Eg_02_118_1	19	17	9	18	12	48	25	13	6	7	6	6	3	1	3	6	0	13	0	21	132	0	0	1	42	153	101	37
Eg_02_119_0	1	6	1	1	2	5	1	0	3	0	0	0	0	2	0	1	0	0	0	1	0	0	0	1	0	0	0	0
Eg_02_120_0	155	182	89	141	226	83	192	174	200	86	79	7	17	47	17	36	5	86	5	124	26	16	60	7	44	133	114	345
Eg_02_121_1	2055	1568	1820	1773	2599	1647	2614	2035	50	3313	81	101	3056	858	3056	748	86	3834	277	5046	745	3329	1481	2628	1749	4057	2168	5101
Eg_02_122_1	571	913	500	1027	1085	1258	1117	446	92	825	117	77	426	86	426	125	88	713	49	428	1173	190	50	215	1844	1953	1882	681
Eg_02_123_0	0	0	0	0	0	0	0	0	0	0	0	0	0	0	0	0	0	0	0	0	0	0	0	0	0	0	0	0
Eg_02_124_1	3708	4951	2673	2386	2239	3776	5975	5149	4641	3200	2737	1104	4147	2477	4147	6048	7383	4626	5641	3639	519	2365	3687	1921	1668	2044	3700	2739
Eg_02_125_1	199	89	84	123	72	125	79	139	0	138	27	40	49	22	49	40	7	157	2	139	53	104	20	37	29	67	69	86
Eg_02_126_0	4277	4790	3876	3002	2951	3478	4861	4329	2176	3140	2063	719	4014	1379	4014	5496	3871	4129	2972	3422	325	1796	2478	1902	1262	1663	2926	1944
Eg_02_127_0	27	40	28	36	42	33	46	65	64	30	59	20	28	26	28	42	33	18	10	44	6	9	12	15	7	33	12	71
Eg_02_128_1	21	13	7	12	18	20	9	26	8	20	16	31	7	20	7	13	2	7	1	21	3	7	11	11	1	6	3	8
Eg_02_129_0	20	9	15	28	29	20	19	23	15	11	18	19	20	19	20	27	0	13	1	17	0	13	10	11	4	9	8	8
Eg_02_130_0	71	88	43	51	105	73	89	95	128	84	122	40	22	65	22	113	5	39	6	88	11	27	33	31	18	44	37	82
Eg_02_131_1	243	191	200	190	198	239	117	227	369	199	448	198	175	166	175	316	166	206	94	219	48	53	109	143	75	282	226	222
Eg_02_132_0	1489	1536	1406	1780	1560	1481	1532	1381	1391	1514	1358	1395	2471	1715	2471	2002	2281	1741	2602	1368	1945	2127	1696	1941	2516	1421	1308	1440
Eg_02_133_1	25	0	20	5	0	12	0	1	1	9	22	53	20	3	20	24	4	1	0	23	14	0	0	0	0	89	0	155
Eg_02_134_0	28	10	14	12	53	17	9	24	32	15	56	7	0	7	0	1	4	1	0	4	11	0	1	3	0	0	3	2
Eg_02_135_0	0	0	0	0	0	0	0	0	0	0	0	0	0	1	0	0	0	0	0	0	0	0	0	2	0	0	0	0
Eg_02_136_1	0	0	0	0	0	0	0	0	0	0	0	0	0	0	0	0	0	0	0	0	0	0	0	0	0	0	0	0
Eg_02_137_0	133	53	82	58	61	82	49	82	111	63	125	60	15	44	15	113	49	45	33	63	1	12	31	24	13	61	34	66
Eg_02_138_1	0	0	2	2	4	0	0	0	1	0	1	4	6	6	6	14	0	0	2	1	0	2	0	0	0	7	0	0
Eg_02_139_0	21	17	13	9	41	25	25	24	77	30	93	27	24	21	24	66	38	19	22	37	4	10	24	18	1	26	21	44
Eg_02_140_0	17	14	24	22	13	14	26	13	4	25	10	5	0	2	0	3	1	26	3	23	0	0	3	5	0	3	5	6
Eg_02_141_1	614	422	448	558	811	576	708	597	126	1111	130	38	323	224	323	676	10	563	25	559	336	173	278	506	437	584	444	677
Eg_02_142_1	5	2	2	4	3	5	0	0	1762	9	1299	917	1	442	1	30	87	0	39	3	4	1	13	0	0	0	0	3
Eg_02_143_1	1000	802	737	760	723	794	774	860	253	613	186	146	791	167	791	377	188	651	282	708	178	564	331	406	241	770	579	585
Eg_02_144_0	106	58	56	81	172	92	100	130	96	63	144	33	59	50	59	75	93	75	118	94	103	35	43	39	89	141	55	118
Eg_02_145_0	11	17	9	14	12	13	7	15	15	9	10	8	7	11	7	19	13	9	1	8	1	7	17	7	5	13	7	19
Eg_02_146_0	656	638	601	668	787	533	823	765	592	625	627	380	881	698	881	1212	960	629	885	932	839	936	1009	1207	862	564	526	605
Eg_02_147_1	267	249	193	258	205	243	261	232	323	297	331	296	256	363	256	664	197	210	186	307	64	249	347	250	35	293	115	383
Eg_02_148_0	5	0	1	10	0	4	0	0	0	1	13	6	1	0	1	0	0	0	0	4	5	0	0	0	0	4	0	7
Eg_02_149_1	137	76	112	115	73	127	99	84	59	82	118	178	70	43	70	156	82	84	63	143	61	32	34	23	31	315	65	479
Eg_02_150_0	14392	15151	13783	15270	15202	15258	16871	16202	17024	15240	15146	19366	19459	17923	19459	15998	17309	16537	17852	13443	10004	23874	15327	13832	12770	12212	13458	11408
Eg_02_151_1	2664	2339	2551	2852	2314	3052	2678	2204	2779	2703	2569	3988	5214	3635	5214	4184	4207	2784	4591	2645	1752	6566	4922	5661	2318	1686	1557	1611
Eg_02_152_0	19	31	11	34	17	11	28	47	1809	25	2648	1125	19	1952	19	1156	183	8	57	9	3	70	363	82	1	1	0	0
Eg_02_153_1	780	691	495	805	981	607	475	687	625	634	571	423	75	428	75	226	42	283	31	416	365	163	146	144	219	348	311	715
Eg_02_154_0	308	177	119	207	247	232	135	228	227	182	318	147	153	162	153	276	245	104	37	195	42	80	117	191	67	119	75	112
Eg_02_155_0	8	3	2	11	11	5	6	5	11	10	11	10	6	15	6	10	12	11	5	12	1	0	5	5	3	1	0	1
Eg_02_156_1	4	0	0	10	0	0	0	1	5	0	0	2	1	3	1	0	7	2	0	1	3	1	1	0	2	0	1	2
Eg_02_157_1	0	0	0	1	0	0	0	0	0	0	0	1	0	3	0	0	0	0	0	0	0	1	2	0	0	0	0	0
Eg_02_158_1	14	50	20	9	72	9	94	45	6800	160	6527	4083	5259	6302	5259	14750	2132	7	4232	14	0	10306	12534	8027	1	5	4	8
Eg_02_159_1	45	64	81	50	53	88	46	26	26	24	10	22	15	23	15	12	10	164	15	55	325	21	9	9	173	240	297	193
Eg_02_160_1	50	46	56	60	35	48	35	46	23	44	40	40	8	66	8	37	4	36	2	36	9	44	36	22	18	28	38	28
Eg_02_161_1	18	25	20	44	20	25	19	32	160	14	113	173	9	186	9	144	36	26	104	40	1	227	186	63	2	6	14	16
Eg_02_162_1	57	93	81	73	79	97	123	80	27	80	41	36	59	37	59	39	1	55	4	40	9	109	44	55	12	37	32	74
Eg_02_163_1	1	2	1	7	10	7	6	11	9	7	21	15	0	52	0	20	3	1	3	4	41	1	3	0	6	6	1	18
Eg_02_164_1	0	1	0	1	0	0	0	0	0	0	0	1	0	0	0	0	0	0	0	0	4	1	0	0	2	0	0	1
Eg_02_165_0	8	3	4	19	2	9	1	1	5692	8	7796	5261	0	5428	0	2490	468	5	332	6	0	15	802	1	0	0	1	8
Eg_02_166_1	2	0	0	0	1	0	0	0	1	0	2	0	1	0	1	1	0	0	0	0	0	0	0	0	0	2	0	1
Eg_02_167_0	28	24	6	24	25	16	16	20	12	15	21	25	17	79	17	73	0	6	0	11	20	31	47	65	6	7	2	10
Eg_02_168_0	48	40	28	44	53	36	17	59	16	34	37	52	38	192	38	212	1	14	2	19	41	130	102	137	5	11	9	12
Eg_02_169_0	13	7	8	8	18	11	6	10	9	15	12	26	9	45	9	75	1	3	0	3	1	29	41	45	0	1	0	0
Eg_02_170_0	23	17	8	21	23	16	24	21	42	18	20	29	4	36	4	10	0	4	0	15	7	26	15	19	9	7	0	13
Eg_02_171_0	183	152	133	209	223	171	104	171	210	220	250	135	44	146	44	90	34	62	10	114	116	134	81	141	66	64	58	89
Eg_02_172_0	188	190	133	173	150	147	108	123	223	177	157	172	8	118	8	44	9	41	7	52	71	47	47	31	37	44	48	78
Eg_02_173_1	0	0	0	0	0	0	0	0	0	0	0	0	0	0	0	0	0	0	0	0	0	0	0	0	0	0	0	0
Eg_02_174_1	19	10	8	5	4	13	4	13	7	6	13	1	3	11	3	1	0	3	0	1	2	3	1	5	0	1	6	1
Eg_02_175_0	11	11	21	26	19	27	7	14	1065	7	757	282	8	133	8	24	258	13	383	11	1	11	5	5	0	1	1	6
Eg_02_176_1	5	3	0	12	11	4	3	13	274	2	408	216	2	311	2	300	12	4	16	6	0	5	74	7	3	5	1	4
Eg_02_177_1	973	813	897	1044	790	935	870	829	759	664	679	804	884	760	884	1012	692	1010	864	918	701	802	716	632	578	1087	945	853
Eg_02_178_0	0	1	2	0	0	1	0	0	0	1	0	0	0	2	0	1	0	0	0	0	105	0	0	0	7	3	4	1
Eg_02_179_0	20	14	17	14	18	23	9	16	41	9	30	17	1	23	1	44	6	12	17	25	3	5	14	17	4	16	1	7
Eg_02_180_0	21	10	18	30	18	13	20	18	39	21	38	19	12	19	12	47	16	17	9	26	0	10	20	8	5	16	13	24
Eg_02_181_1	51	20	21	36	50	50	28	31	33	18	73	26	8	28	8	18	33	11	0	20	7	3	10	6	9	16	7	19
Eg_02_182_0	95	60	52	68	105	103	164	96	60	80	103	13	58	48	58	173	62	85	39	161	14	21	24	100	32	120	51	106
Eg_02_183_1	5072	5552	5253	5842	5470	5811	4866	4848	4485	5153	3917	5785	6805	5000	6805	5196	7018	6753	7893	5056	3808	7862	6109	6918	8599	6596	5844	6727
Eg_02_184_0	3562	3659	3770	3671	3896	3733	3686	3595	2863	3189	2899	2444	3548	2481	3548	3461	4157	3579	4039	3016	1967	2169	2029	2513	3621	3226	2819	3466
Eg_02_185_0	248	345	241	269	268	230	285	264	269	231	183	225	72	224	72	140	21	123	40	235	41	185	176	132	29	102	108	136
Eg_02_186_0	55	72	51	38	81	38	44	49	22	53	39	61	38	58	38	62	31	44	19	39	14	103	43	17	25	28	15	19
Eg_02_187_0	119	96	88	96	130	73	98	101	51	101	84	65	89	105	89	93	24	76	24	38	11	105	28	30	28	49	27	48
Eg_02_188_1	874	901	778	816	776	788	963	777	785	598	877	535	174	566	174	876	94	481	60	526	91	239	227	131	64	406	337	511
Eg_02_189_1	8	20	14	18	4	25	13	20	25	16	13	17	2	9	2	26	34	1	0	7	2	1	9	28	6	23	1	15
Eg_02_190_0	0	5	3	0	0	2	6	6	2	2	0	3	0	5	0	0	0	0	0	2	7	0	2	0	0	1	0	4
Eg_02_191_1	0	0	0	0	0	0	0	0	0	0	0	0	0	0	0	0	0	0	0	0	0	0	0	0	0	1	0	0
Eg_02_192_0	1	2	0	0	0	0	0	1	1	0	1	0	0	1	0	0	0	0	0	0	0	0	0	0	0	0	0	0
Eg_02_193_1	124	96	62	123	155	76	102	170	104	96	145	109	22	83	22	56	5	40	1	95	34	38	34	33	17	35	30	58
Eg_02_194_0	67	80	21	77	95	62	47	90	56	47	64	48	13	39	13	12	4	16	0	35	21	12	10	37	7	14	13	23
Eg_02_195_0	38	28	34	48	48	28	61	55	59	31	56	54	11	32	11	8	10	8	0	26	14	9	5	12	4	11	10	15
Eg_02_196_1	132	101	100	97	183	128	161	159	201	94	193	113	158	158	158	256	152	109	171	192	46	150	172	165	46	161	115	169
Eg_02_197_0	1133	1177	1028	1306	1065	1015	1159	772	655	1232	730	856	1422	833	1422	1094	888	1270	1171	1218	252	1373	1022	1072	601	722	784	920
Eg_02_198_1	3	1	1	0	0	1	0	2	0	0	0	0	1	3	1	0	0	1	0	1	0	0	1	2	0	1	0	0
Eg_02_199_0	377	118	49	98	517	343	501	231	438	275	407	32	34	56	34	44	114	29	8	109	39	1	43	67	33	191	58	74
Eg_02_200_1	22	23	7	11	35	33	45	21	16	20	22	27	15	21	15	39	13	29	27	29	9	10	20	17	4	31	18	21
Eg_02_201_0	2	0	3	0	2	3	3	3	6	0	3	5	0	1	0	4	1	1	0	5	0	2	3	2	0	0	0	2
Eg_02_202_1	440	495	445	449	515	624	538	479	341	422	362	431	553	418	553	546	534	697	715	552	86	626	588	571	638	881	584	836
Eg_02_203_1	52	36	36	32	62	28	34	67	33	25	69	19	22	31	22	55	66	26	19	40	4	14	22	30	14	36	32	52
Eg_02_204_0	113	91	92	67	64	78	61	64	59	77	45	110	74	96	74	108	40	56	9	101	2	52	99	64	21	42	29	56
Eg_02_205_0	10	8	4	7	1	5	3	8	6	3	3	11	0	4	0	6	5	2	0	2	0	3	1	0	0	4	0	0
Eg_02_206_1	1	0	0	3	0	1	0	0	0	0	5	1	0	0	0	1	0	0	0	0	0	0	0	0	0	1	0	0
Eg_02_207_1	0	0	0	0	0	0	0	0	0	0	0	2	0	0	0	2	0	0	0	2	0	0	0	0	0	0	0	0
Eg_02_208_0	30	21	9	10	29	14	16	26	14	11	28	8	3	26	3	2	1	7	0	8	2	1	2	9	0	5	3	9
Eg_02_209_1	0	0	0	0	0	0	0	0	0	0	0	0	0	0	0	0	0	0	0	0	0	0	0	0	0	0	0	0
Eg_02_210_0	17	15	8	25	16	15	12	11	8	16	14	7	4	3	4	0	0	0	1	6	1	3	0	4	4	4	1	1
Eg_02_211_0	29	18	17	20	30	13	17	35	33	12	47	16	1	19	1	5	0	7	2	14	5	3	5	5	2	13	2	8
Eg_02_212_1	24	10	14	1	17	26	20	25	21	11	19	20	29	13	29	38	20	5	22	25	0	28	36	39	7	10	5	15
Eg_02_213_0	158	127	209	192	150	491	169	126	191	234	174	161	231	109	231	159	153	305	172	170	37	202	142	150	78	205	195	230
Eg_02_214_1	159	162	164	152	144	123	126	128	165	141	150	150	80	145	80	190	52	123	81	115	21	134	124	104	46	108	92	100
Eg_02_215_1	0	0	4	2	0	1	0	6	3	1	0	5	0	2	0	0	3	1	1	0	0	0	4	0	0	0	0	0
Eg_02_216_0	35	10	2	12	41	18	46	13	37	23	45	3	4	3	4	4	5	1	0	2	0	1	2	4	3	22	1	4
Eg_02_217_1	13	12	11	12	16	15	17	12	19	10	20	16	11	22	11	26	10	11	6	12	10	7	6	12	11	16	7	15
Eg_02_218_1	16	31	24	24	19	20	37	19	23	9	24	48	15	38	15	20	12	14	19	25	0	36	15	14	9	11	17	8
Eg_02_219_1	65	99	102	87	91	145	122	89	69	93	72	95	97	72	97	96	128	159	103	119	13	116	89	83	66	174	80	106
Eg_02_220_1	0	0	0	0	0	0	0	0	0	0	0	0	0	0	0	0	0	0	0	0	0	0	0	0	0	0	0	0
Eg_02_221_0	61	25	35	43	90	49	68	87	73	35	91	35	29	13	29	115	58	44	19	84	4	12	18	39	28	54	33	59
Eg_02_222_1	56	65	91	79	82	86	114	60	93	88	85	58	51	37	51	69	49	76	52	73	23	33	57	65	17	61	61	80
Eg_02_223_0	33	38	43	38	31	31	27	38	4	19	1	19	4	15	4	5	1	30	10	44	240	11	4	4	123	288	130	191
Eg_02_224_0	109	167	145	90	63	119	100	79	66	101	80	111	30	67	30	54	33	102	25	99	4	40	41	34	16	106	96	126
Eg_02_225_0	3	1	1	1	7	5	2	2	11	3	2	15	3	5	3	7	1	2	5	15	2	3	6	11	0	6	6	3
Eg_02_226_1	107	59	61	49	72	68	93	74	33	60	29	39	31	26	31	26	9	61	2	60	18	13	13	24	15	85	35	92
Eg_02_227_0	0	0	0	0	0	0	0	2	1	2	0	0	0	0	0	0	0	0	0	0	0	0	0	0	0	2	1	0
Eg_02_228_1	7	7	5	5	8	7	0	10	21	6	6	2	7	7	7	7	9	10	20	5	1	3	5	12	12	14	12	4
Eg_02_229_0	0	0	1	0	2	1	0	0	8	0	14	22	0	3	0	5	50	23	7	0	262	0	0	0	296	90	68	75
Eg_02_230_0	8	9	4	11	6	2	1	12	6	5	17	15	3	13	3	11	15	6	1	11	1	13	5	8	1	14	4	9
Eg_02_231_1	299	117	453	181	986	167	4005	60	209	415	112	21	1221	50	1221	68	367	215	362	67	250	194	746	105	123	383	415	86
Eg_02_232_1	5	8	0	2	3	13	3	11	5	19	2	9	0	2	0	29	4	0	0	2	0	0	1	2	0	6	2	4
Eg_02_233_1	57	28	21	37	39	33	24	41	35	29	35	28	2	25	2	21	6	7	0	28	0	5	8	16	0	12	6	12
Eg_02_234_1	2	1	0	0	2	0	0	2	0	3	0	2	0	2	0	0	0	0	0	0	0	0	0	0	0	0	0	0
Eg_02_235_1	36	29	26	38	52	33	49	55	51	46	50	21	11	22	11	32	9	40	8	59	4	20	20	14	7	56	18	70
Eg_02_236_0	2024	2200	1929	1720	2195	1766	2328	2257	1845	1621	1825	1122	955	1557	955	1717	566	1060	767	1827	128	943	1271	490	153	1058	1056	1202
Eg_02_237_0	1	0	0	0	0	0	1	1	0	0	1	2	0	0	0	0	0	0	0	0	1	0	0	0	0	0	0	0
Eg_02_238_1	6	0	5	4	0	3	0	0	0	1	2	4	0	0	0	6	2	0	0	7	9	0	0	0	0	14	0	27
Eg_02_239_1	0	0	0	0	0	0	0	0	0	0	0	0	0	0	0	0	0	0	0	0	0	0	0	0	0	0	0	0
Eg_02_240_1	0	0	0	0	0	0	0	0	0	0	0	0	0	0	0	0	0	0	0	0	0	0	0	0	0	0	0	0
Eg_02_241_0	0	0	0	0	0	0	0	0	0	0	0	0	0	0	0	0	0	0	0	0	0	0	0	0	0	0	0	0
Eg_02_242_0	0	0	0	0	0	0	0	0	0	0	0	0	0	0	0	0	0	0	0	0	0	0	0	0	0	0	0	0
Eg_02_243_1	0	0	0	0	0	0	0	0	0	0	0	0	0	0	0	0	0	0	0	0	0	0	0	0	0	0	0	0
Eg_02_244_0	0	0	0	0	0	0	0	0	0	0	0	0	0	0	0	0	0	0	0	0	0	0	0	0	0	0	0	0
Eg_02_245_1	0	0	0	0	0	0	0	0	0	0	1	0	0	0	0	0	0	0	0	0	0	0	0	0	0	0	0	0
Eg_02_246_0	0	0	3	0	0	1	0	3	0	1	0	0	0	0	0	0	0	1	0	0	0	0	0	0	0	0	0	0
Eg_02_247_1	0	0	1	0	0	0	0	0	0	4	0	3	0	0	0	2	0	0	0	0	0	0	0	0	0	0	0	2
Eg_02_248_0	0	0	0	0	0	0	0	0	0	0	0	0	0	0	0	0	0	0	0	0	0	0	0	0	0	0	0	0
Eg_02_249_0	0	0	0	0	0	0	0	0	0	0	0	0	0	0	0	0	0	0	0	0	0	0	0	0	0	0	0	0
Eg_02_250_0	5	2	2	2	2	11	8	3	7	3	1	6	2	3	2	1	0	1	0	5	5	2	3	2	1	3	1	8
Eg_02_251_0	186	208	221	204	164	193	206	180	185	185	102	168	124	145	124	123	103	202	129	142	61	163	139	106	122	268	163	243
Eg_02_252_0	1	0	0	0	0	0	0	0	0	0	0	0	0	0	0	0	0	0	0	0	0	0	0	0	0	0	0	0
Eg_02_253_1	0	0	0	0	0	0	0	0	0	0	2	0	0	0	0	0	0	0	0	0	0	0	0	0	0	0	0	0
Eg_02_254_1	0	0	0	0	0	0	0	0	0	0	0	0	0	0	0	0	0	0	0	0	0	0	0	0	0	0	0	0
Eg_02_255_0	0	0	0	0	0	0	0	0	0	0	0	0	3	0	3	0	0	0	0	0	0	0	0	0	0	0	0	1
Eg_02_256_0	0	0	0	0	0	3	1	0	0	0	0	1	1	0	1	0	0	0	0	0	0	0	0	0	2	3	5	0
Eg_02_257_1	0	0	0	0	0	0	0	0	0	0	0	0	0	0	0	0	0	0	0	0	0	0	0	0	0	0	0	1
Eg_02_258_1	38	28	24	44	31	42	23	27	18	28	35	58	13	51	13	32	23	12	11	28	4	33	18	3	2	20	19	22
Eg_02_259_1	349	277	175	253	298	239	322	282	261	251	315	305	197	455	197	509	61	198	25	251	14	358	232	150	19	142	131	213
Eg_02_260_0	76	40	31	81	51	57	38	63	60	53	78	42	29	65	29	78	7	32	2	54	7	36	36	17	11	13	11	19
Eg_02_261_1	10	2	5	6	1	10	1	0	0	2	6	24	4	0	4	10	4	0	0	19	2	0	0	0	0	55	1	108
Eg_02_262_0	14	16	9	16	13	16	8	12	23	21	22	15	6	18	6	27	1	5	2	14	0	10	8	4	1	0	1	5
Eg_02_263_0	536	468	426	392	465	519	442	476	285	381	286	360	554	396	554	326	285	506	401	517	170	431	406	401	218	579	385	518
Eg_02_264_0	49	30	25	71	59	41	45	59	30	43	61	33	3	29	3	6	3	6	0	20	3	4	8	18	7	9	11	28
Eg_02_265_0	120	79	58	120	130	71	42	101	123	107	134	78	4	44	4	12	10	9	3	22	91	12	10	12	22	29	21	32
Eg_02_266_1	54	36	46	73	51	42	31	30	61	57	46	68	47	80	47	72	41	61	63	56	40	55	44	34	34	73	117	101
Eg_02_267_0	110	66	64	75	158	121	127	112	27	80	36	21	28	19	28	26	9	104	3	209	21	7	26	36	43	125	94	122
Eg_02_268_0	0	6	8	0	17	1	0	0	0	0	0	0	0	0	0	0	4	8	0	0	1	1	0	0	7	0	0	0
Eg_02_269_1	0	0	0	0	0	0	1	0	0	0	0	0	0	1	0	0	0	0	0	0	0	0	0	0	0	0	0	0
Eg_02_270_1	1	0	0	0	0	1	0	0	0	0	0	0	0	0	0	0	4	0	0	0	0	0	0	0	0	0	0	0
Eg_02_271_1	410	426	396	505	342	462	380	251	310	445	336	420	749	344	749	496	485	456	385	272	434	505	451	590	818	411	314	487
Eg_02_272_1	5	8	2	5	6	3	2	7	2	4	4	2	1	9	1	0	0	2	0	5	4	3	2	0	1	0	2	1
Eg_02_273_0	0	0	0	0	0	0	0	0	1	0	2	0	0	0	0	0	0	1	0	0	3	0	2	0	0	0	5	0
Eg_02_274_0	20	11	0	2	18	28	6	11	4	0	8	7	0	7	0	5	3	2	0	22	0	4	0	5	10	2	0	11
Eg_02_275_1	45	26	18	43	102	48	57	107	68	29	74	22	3	45	3	58	12	21	1	82	6	12	21	34	6	33	14	41
Eg_02_276_1	28	25	18	47	64	42	24	59	38	22	57	18	6	40	6	17	3	18	0	49	2	6	12	20	7	12	16	14
Eg_02_277_1	22	15	11	8	29	26	18	19	24	14	12	0	1	10	1	20	3	18	0	25	0	5	3	17	9	9	5	12
Eg_02_278_1	134	100	61	102	167	97	99	139	115	91	148	45	18	86	18	98	28	48	0	138	18	25	67	98	22	40	30	81
Eg_02_279_0	608	495	414	526	592	607	508	658	324	524	351	218	155	300	155	509	61	496	29	602	51	179	196	231	119	505	380	688
Eg_02_280_0	0	0	0	0	0	0	0	0	0	0	0	0	0	0	0	0	0	0	0	0	0	0	0	0	0	0	0	0
Eg_02_281_0	13	8	6	6	5	0	7	4	1	3	2	2	14	5	14	10	1	3	0	11	6	3	5	5	1	11	9	1
Eg_02_282_1	0	2	0	1	0	5	2	1	2	0	0	0	0	2	0	0	0	0	0	2	0	0	1	0	1	0	0	0
Eg_02_283_0	403	274	238	274	378	347	427	375	268	294	327	168	214	227	214	341	145	282	75	321	72	151	210	291	124	272	215	347
Eg_02_284_1	4	2	3	11	1	2	2	1	259	2	260	299	5	334	5	304	95	0	122	0	0	18	102	3	1	1	1	1
Eg_02_285_1	375	313	216	285	418	332	293	375	205	283	343	157	116	168	116	167	150	163	24	258	71	58	87	147	139	246	125	305
Eg_02_286_1	0	7	1	6	2	11	3	8	18	4	11	0	4	2	4	38	5	6	1	18	6	3	10	5	0	5	4	6
Eg_02_287_1	0	0	0	0	0	0	0	0	0	0	0	0	0	0	0	0	1	0	0	0	0	0	0	0	0	0	0	0
Eg_02_288_1	119	81	92	85	74	81	79	93	21	75	38	22	42	9	42	77	21	75	17	100	9	34	41	50	51	125	58	97
Eg_02_289_0	536	566	513	524	837	576	1006	836	264	525	391	177	125	207	125	445	62	581	54	665	102	149	183	221	123	794	475	735
Eg_02_290_1	1527	875	1014	1261	1804	1324	1249	2143	1590	1011	1972	1392	1035	1091	1035	1321	1591	1103	1313	1321	1079	597	680	832	848	1032	657	1017
Eg_02_291_0	35	22	11	29	18	25	16	25	66	7	122	50	3	55	3	152	57	23	49	26	17	4	19	7	10	23	11	35
Eg_02_292_0	9	4	8	10	6	8	3	7	18	8	37	4	3	13	3	43	9	4	15	13	1	6	5	1	3	4	4	5
Eg_02_293_0	28	33	12	25	38	36	30	34	86	23	148	39	10	71	10	147	66	15	35	46	13	9	19	14	16	52	19	37
Eg_02_294_1	124	73	59	105	183	113	98	176	278	80	338	175	57	214	57	235	107	89	108	182	184	32	67	36	152	682	217	404
Eg_02_295_0	1	9	3	3	4	4	4	3	66	3	69	116	0	77	0	15	6	1	2	6	0	1	3	0	0	1	0	0
Eg_02_296_0	9	3	9	11	5	9	0	10	60	6	35	55	15	14	15	35	102	3	67	17	1	3	7	1	2	12	1	6
Eg_02_297_0	11	9	7	10	14	10	7	12	8	10	12	1	1	7	1	2	1	1	0	3	0	2	0	5	0	1	2	1
Eg_02_298_1	198	259	133	205	593	138	334	398	381	449	743	1058	460	1761	460	2737	12	46	11	111	5	5419	3371	2952	0	0	0	0
Eg_02_299_1	0	1	0	0	0	0	0	0	3	0	0	2	0	0	0	0	0	0	0	0	0	2	0	0	0	0	0	0
Eg_02_300_0	93	108	75	95	154	138	153	135	219	76	220	27	1	53	1	95	24	75	0	177	29	18	26	37	19	104	74	138
Eg_02_301_0	0	1	0	0	1	0	0	0	0	1	0	0	0	0	0	0	0	0	0	0	0	0	0	1	0	0	0	0
Eg_02_302_1	0	0	0	0	0	0	0	0	0	0	0	0	0	0	0	0	0	0	0	0	0	1	0	0	0	0	0	0
Eg_02_303_1	108	65	95	100	91	72	94	81	118	101	94	131	71	108	71	100	57	125	83	152	40	99	83	82	37	72	158	125
Eg_02_304_0	67	26	47	29	53	46	83	69	14	49	9	5	10	3	10	10	12	43	0	42	9	3	8	8	20	35	34	34
Eg_02_305_1	0	0	0	0	0	0	0	0	0	0	0	0	0	0	0	0	0	0	0	0	0	0	0	0	0	0	0	0
Eg_02_306_1	703	683	720	884	501	910	706	461	551	752	483	827	1142	695	1142	774	724	827	746	549	766	1051	731	1004	1460	692	602	708
Eg_02_307_1	68	22	27	41	53	42	40	64	69	44	51	33	10	22	10	41	12	31	0	36	7	23	21	20	10	43	21	41
Eg_02_308_0	2	5	7	8	26	8	8	6	6	4	9	12	1	15	1	5	3	8	0	9	1	1	3	5	6	3	6	18
Eg_02_309_0	149	82	83	153	241	141	161	254	132	104	185	57	7	86	7	38	13	37	0	143	28	7	17	41	21	67	27	88
Eg_02_310_1	204	129	150	190	232	157	146	221	300	168	281	209	182	182	182	246	229	119	110	224	98	78	122	176	110	167	91	148
Eg_02_311_0	0	0	0	0	1	0	0	0	0	0	0	1	1	1	1	0	0	0	0	0	0	0	0	0	1	0	0	0
Eg_02_312_0	1	0	1	1	0	0	0	0	0	2	0	0	0	0	0	3	0	1	0	0	2	0	0	0	0	0	0	0
Eg_02_313_1	0	0	0	0	0	0	0	0	0	0	0	0	0	0	0	0	0	0	0	0	0	0	0	0	0	0	0	0
Eg_02_314_0	2	3	0	0	2	3	0	1	3	0	0	0	0	0	0	1	0	2	0	0	0	0	1	0	0	1	0	0
Eg_02_315_1	0	0	0	0	0	1	0	0	0	0	0	0	0	0	0	0	0	0	0	0	0	0	0	0	0	0	0	0
Eg_02_316_1	0	0	0	1	0	0	0	0	0	0	0	0	0	0	0	0	1	4	0	0	0	0	0	0	0	1	0	0
Eg_02_317_1	18	10	12	14	0	4	0	3	0	9	0	5	8	0	8	0	0	3	0	15	0	0	3	15	0	0	0	5
Eg_02_318_1	23	28	26	25	47	19	20	23	37	18	39	55	17	73	17	25	7	20	0	22	9	14	11	2	13	5	15	9
Eg_02_319_0	102	62	81	80	79	45	86	93	67	64	125	106	56	108	56	105	56	57	22	77	11	32	40	25	6	42	29	33
Eg_02_320_0	165	166	192	158	163	186	164	164	143	153	173	139	194	138	194	139	173	136	130	161	65	106	119	110	90	87	77	74
Eg_02_321_1	0	0	0	0	0	0	0	0	0	0	0	0	0	0	0	0	0	0	0	0	0	0	0	0	0	0	0	0
Eg_02_322_0	0	0	0	0	0	0	0	0	0	0	0	0	0	0	0	0	0	0	0	0	0	0	0	0	0	0	0	0
Eg_02_323_0	0	0	0	0	0	0	0	0	0	0	0	0	0	0	0	0	0	0	0	0	0	0	0	0	0	0	0	0
Eg_02_324_1	0	0	0	1	0	0	0	0	0	1	0	0	0	0	0	0	0	0	0	0	0	0	0	0	0	0	0	0
Eg_02_325_1	33	17	12	22	54	25	23	29	32	53	44	18	25	34	25	48	27	25	25	55	9	11	22	19	10	9	15	9
Eg_02_326_1	2	1	0	2	0	2	0	0	0	3	0	3	0	0	0	1	0	0	0	1	0	0	3	0	0	0	0	1
Eg_02_327_1	3	2	2	4	2	3	0	1	0	2	3	2	0	0	0	0	0	0	0	1	0	0	0	1	0	0	0	6
Eg_02_328_1	13	6	12	10	10	16	9	11	11	5	8	7	4	15	4	17	27	13	3	20	1	5	3	2	1	5	12	12
Eg_02_329_0	0	0	0	0	0	0	0	0	0	0	0	0	0	0	0	0	0	0	0	0	0	0	0	0	0	0	0	0
Eg_02_330_0	0	0	0	0	0	0	0	0	0	0	0	0	0	0	0	0	0	0	0	0	0	0	0	0	0	0	0	0
Eg_02_331_0	21	30	23	36	45	36	17	33	34	30	41	30	42	20	42	63	25	17	14	34	23	11	19	22	6	16	26	14
Eg_02_332_0	12	6	5	3	16	8	7	5	2	9	12	9	5	3	5	15	7	4	0	8	14	4	2	4	3	6	2	5
Eg_02_333_0	68	57	30	59	88	63	56	98	108	68	94	64	5	37	5	25	8	31	0	51	12	13	15	27	6	27	20	43
Eg_02_334_1	32	52	23	33	62	20	26	64	45	35	46	28	4	41	4	27	7	13	4	40	15	22	24	16	4	7	13	26
Eg_02_335_0	155	96	70	158	148	101	67	128	166	100	176	152	29	133	29	68	18	54	9	88	45	83	55	47	17	42	34	73
Eg_02_336_1	0	0	0	0	0	0	0	0	0	0	0	0	0	0	0	0	0	0	0	0	0	0	0	0	0	0	0	0
Eg_02_337_1	99	97	45	106	105	77	76	125	99	86	110	87	12	82	12	50	5	27	6	67	31	46	36	25	10	24	29	70
Eg_02_338_0	382	365	327	342	239	313	277	266	270	335	278	366	59	212	59	157	10	226	17	256	157	114	123	118	67	209	131	483
Eg_02_339_0	256	232	184	236	167	231	180	188	189	187	163	184	23	124	23	110	12	116	6	131	73	69	56	52	51	170	116	277
Eg_02_340_1	4907	4922	4015	4338	6180	3928	4247	6245	3803	3457	3233	3225	5146	4703	5146	5270	6948	3400	6623	3992	8895	3135	3407	3248	6342	4232	3901	3015
Eg_02_341_0	34	19	11	18	26	13	23	25	13	23	22	8	26	11	26	43	18	19	11	31	8	6	7	17	24	22	25	12
Eg_02_342_0	63	54	58	50	53	52	31	47	52	57	43	19	44	43	44	73	48	45	41	70	26	15	20	35	37	57	29	39
Eg_02_343_0	33	18	16	14	45	45	21	38	13	21	13	6	14	21	14	42	23	31	28	51	8	5	11	21	35	25	29	51
Eg_02_344_0	0	1	1	0	1	1	1	0	0	1	2	3	0	1	0	1	0	0	0	2	0	0	0	2	1	2	3	0
Eg_02_345_1	1188	1044	1100	1134	1149	1250	1189	1179	1134	1150	1279	1269	1328	1281	1328	1791	1196	1070	1259	1175	907	1079	1357	1212	1087	1075	843	1293
Eg_02_346_0	63	72	83	59	113	91	71	83	82	62	103	91	100	65	100	112	109	87	100	93	31	34	58	52	83	97	65	102
Eg_02_347_1	234	235	136	211	249	197	158	197	193	210	166	219	54	183	54	111	33	100	11	164	77	63	59	103	72	108	103	129
Eg_02_348_0	193	358	142	289	418	277	303	300	230	218	338	96	100	227	100	118	46	95	40	187	21	292	169	67	33	44	132	101
Eg_02_349_1	65	31	25	60	88	103	53	86	313	72	415	100	75	192	75	535	309	78	240	134	54	51	103	111	75	126	41	121
Eg_02_350_0	4	5	1	2	3	4	3	2	5589	1	6178	2128	0	2210	0	1567	987	9	3032	6	0	4	327	1	0	0	0	0
Eg_02_351_0	6	0	0	2	0	0	0	0	2	0	0	0	0	0	0	0	0	0	0	0	0	0	0	0	0	0	0	0
Eg_02_352_1	109	62	54	169	111	151	89	114	27	90	30	10	10	19	10	27	4	78	0	103	49	25	16	7	12	75	54	87
Eg_02_353_0	125	92	54	115	158	107	67	117	147	104	152	43	11	59	11	30	45	56	0	88	214	32	27	59	103	116	49	122
Eg_02_354_0	91	40	18	59	92	55	34	84	90	66	88	21	20	33	20	21	31	22	0	58	110	5	3	29	25	55	30	67
Eg_02_355_1	942	762	756	841	852	858	914	856	855	802	854	820	992	960	992	1247	714	806	896	767	586	765	776	750	599	676	614	657
Eg_02_356_0	0	0	0	0	0	0	0	0	0	0	0	0	0	0	0	0	0	0	0	0	0	0	0	0	0	0	0	0
Eg_02_357_1	102	96	39	118	114	70	80	83	73	89	82	67	27	70	27	34	12	40	4	53	26	19	26	46	29	34	41	53
Eg_02_358_1	119	88	66	111	120	81	51	127	110	95	138	85	22	76	22	57	15	52	4	95	26	31	40	42	14	54	21	61
Eg_02_359_0	0	0	0	0	0	0	0	0	0	0	0	0	0	0	0	0	0	0	0	0	0	0	0	0	0	0	0	0
Eg_02_360_0	25	16	13	19	26	17	15	21	9	18	31	19	11	13	11	5	2	5	2	23	10	11	12	3	1	7	3	16
Eg_02_361_1	50	48	56	67	93	93	64	80	300	82	415	166	95	179	95	516	397	86	248	107	68	34	121	113	65	150	79	109
Eg_02_362_0	0	0	0	0	0	0	0	0	0	0	0	0	0	0	0	3	0	0	0	0	0	0	0	0	0	0	0	0
Eg_02_363_1	0	0	0	0	0	0	0	0	0	0	0	0	0	0	0	0	0	0	0	0	0	0	0	0	0	0	0	0
Eg_02_364_0	142	72	48	151	180	157	97	142	160	112	178	66	17	36	17	38	70	43	6	101	239	36	19	59	70	145	76	182
Eg_02_365_0	2	3	0	10	9	3	1	2	9	0	3	0	4	1	4	2	18	4	12	10	0	1	3	0	0	4	0	0
Eg_02_366_0	0	0	0	0	0	0	0	0	0	0	0	0	0	0	0	0	0	0	0	0	0	0	0	0	0	0	0	0
Eg_02_367_1	0	0	0	0	1	0	2	0	0	0	0	1	0	0	0	0	0	0	0	0	0	0	0	0	0	0	0	0
Eg_02_368_0	0	0	0	0	0	0	0	0	0	0	0	0	0	0	0	0	0	0	0	0	0	0	0	0	0	0	0	0
Eg_02_369_1	31	31	9	12	30	17	25	24	21	7	17	5	0	10	0	17	0	12	0	26	1	0	1	5	2	12	6	14
Eg_02_370_0	0	0	0	0	0	0	1	0	3	2	0	1	0	1	0	0	0	0	0	0	0	1	1	0	0	0	0	0
Eg_03_001_0	953	369	726	368	570	452	542	507	340	845	340	381	1014	749	1014	657	291	318	47	253	1194	699	367	535	345	130	66	187
Eg_03_002_0	1235	537	810	600	705	467	674	729	576	836	461	533	1106	896	1106	838	742	619	76	504	2617	595	340	611	485	316	127	315
Eg_03_003_0	1	0	0	0	11	0	0	5	0	0	0	0	6	3	6	0	0	0	0	10	0	3	0	3	2	16	0	1
Eg_03_004_0	399	324	368	312	290	216	356	276	391	397	393	451	558	463	558	524	645	257	297	271	395	242	246	277	102	144	114	111
Eg_03_005_1	12	23	16	14	14	43	25	18	7	14	5	15	19	8	19	15	6	39	2	18	0	12	26	21	3	6	1	3
Eg_03_006_1	790	575	490	698	687	547	782	640	655	580	675	646	1513	924	1513	1482	1086	923	1820	1227	59	950	907	692	100	289	253	234
Eg_03_007_1	673	555	495	495	542	424	645	438	364	613	324	358	1024	423	1024	700	464	488	516	555	128	622	608	514	101	143	202	129
Eg_03_008_0	3	0	1	2	0	0	2	0	0	1	0	0	5	0	5	2	2	2	6	2	0	2	0	0	6	0	0	0
Eg_03_009_0	179	92	123	113	69	92	103	103	54	112	69	59	200	77	200	101	142	150	81	121	206	153	134	174	90	61	75	67
Eg_03_010_0	0	1	1	0	0	0	0	0	0	0	0	0	0	0	0	3	0	0	0	0	0	0	0	2	0	0	1	0
Eg_03_011_1	150	83	61	123	136	68	79	139	83	77	87	58	10	67	10	47	18	27	11	59	26	36	32	44	9	37	40	36
Eg_03_012_1	55	124	119	107	56	56	94	118	49	122	47	36	28	40	28	74	8	72	8	45	9	57	59	70	21	67	45	77
Eg_03_013_1	27	22	5	21	25	11	22	17	19	12	35	11	21	18	21	25	1	10	1	38	2	7	9	5	4	3	14	8
Eg_03_014_0	66	67	191	204	73	24	54	71	83	28	18	20	57	119	57	55	30	138	71	53	73	228	127	20	29	21	33	10
Eg_03_015_1	0	0	0	0	0	0	0	0	0	0	0	0	0	0	0	0	0	0	0	0	0	0	0	0	0	0	0	0
Eg_03_016_1	79	45	16	49	54	55	50	48	43	57	75	80	60	28	60	61	45	11	38	67	19	34	28	60	27	44	55	48
Eg_03_017_0	31	29	16	27	25	9	14	21	18	22	14	7	13	29	13	11	5	12	12	24	4	11	7	4	3	8	8	15
Eg_03_018_1	1548	1488	1469	1487	797	722	1152	741	2111	996	1616	1750	600	2912	600	2835	943	746	1220	988	351	1052	2126	867	152	298	560	502
Eg_03_019_1	0	0	0	2	0	0	0	0	0	0	1	2	0	0	0	1	0	0	0	2	0	0	2	1	0	0	0	0
Eg_03_020_0	27	23	22	39	18	33	16	21	52	21	41	56	4	40	4	41	3	8	5	36	25	28	36	12	0	10	7	24
Eg_03_021_1	0	0	0	0	0	0	0	0	0	0	0	0	0	0	0	0	0	0	0	0	0	0	0	0	0	0	0	0
Eg_03_022_0	0	0	0	0	0	0	0	0	0	0	0	0	0	0	0	0	0	0	0	0	0	0	0	0	0	0	0	0
Eg_03_023_1	144	103	144	120	69	92	123	58	40	82	137	195	78	51	78	138	45	59	24	201	38	30	41	27	5	221	44	383
Eg_03_024_0	234	171	151	160	193	166	166	209	190	167	171	196	129	190	129	155	84	108	149	156	45	138	118	65	54	152	199	214
Eg_03_025_1	288	228	147	180	221	143	262	181	244	162	221	166	169	214	169	239	128	101	115	283	74	185	192	229	71	164	155	204
Eg_03_026_0	147	164	151	141	132	151	127	85	119	145	135	96	210	160	210	179	190	138	121	139	131	136	114	139	139	79	69	67
Eg_03_027_0	61	102	77	64	56	91	83	61	78	76	64	62	97	73	97	100	109	87	99	133	103	63	110	122	66	79	47	52
Eg_03_028_1	139	55	34	63	65	67	72	51	82	71	129	60	55	37	55	101	45	29	16	86	8	31	26	29	14	58	44	58
Eg_03_029_0	5	2	6	1	13	7	6	5	6	5	9	12	5	1	5	7	9	0	0	3	0	5	3	7	5	9	2	6
Eg_03_030_1	49	51	25	39	28	45	28	27	43	39	49	18	4	14	4	9	12	27	3	30	29	0	19	14	3	22	45	40
Eg_03_031_1	61	76	53	37	46	77	24	36	48	82	57	40	8	22	8	32	11	32	0	32	41	6	12	17	22	31	51	57
Eg_03_032_1	65	120	88	44	35	88	41	60	51	85	79	63	16	39	16	40	18	64	0	56	77	15	33	33	24	58	68	55
Eg_03_033_0	25	33	36	18	24	30	19	31	17	31	18	33	17	36	17	16	10	13	4	7	21	15	15	11	21	8	17	17
Eg_03_034_0	66	78	45	62	160	131	77	171	120	93	165	38	45	87	45	55	20	71	7	171	76	61	90	111	35	97	85	119
Eg_03_035_1	92	174	127	111	142	266	74	85	101	188	162	174	94	151	94	158	37	116	16	86	49	72	119	92	58	62	37	192
Eg_03_036_0	120	141	105	83	87	133	83	116	126	118	153	139	112	105	112	140	108	107	107	108	149	67	94	97	133	146	128	151
Eg_03_037_1	214	265	197	244	205	223	218	185	283	234	289	344	368	316	368	337	337	238	380	231	172	308	303	315	380	237	275	272
Eg_03_038_0	15750	17799	16680	17812	19150	14696	16528	16710	16671	14658	15841	21389	31280	23894	31280	23727	27354	21847	33936	16821	22043	26725	19368	22542	30960	16655	20979	14364
Eg_03_039_1	153	70	93	103	120	111	142	169	186	101	239	138	98	93	98	201	271	107	179	174	90	25	61	86	71	179	81	159
Eg_03_040_0	362	289	269	285	619	584	700	457	158	310	263	90	224	109	224	207	109	239	93	408	447	107	149	272	350	408	288	383
Eg_03_041_0	0	0	0	0	0	0	0	0	0	0	0	0	0	0	0	0	0	1	0	0	0	0	0	0	3	0	0	0
Eg_03_042_0	1664	1185	1478	1023	2121	1333	2105	1702	765	1737	978	392	1306	1499	1306	3342	487	1674	917	1388	288	825	1378	1296	748	1113	1029	1161
Eg_03_043_1	1694	1389	1335	1357	1558	1590	1555	1216	1145	1416	1068	1563	3567	1996	3567	2051	2036	2267	1969	1790	880	3362	2518	3459	2251	1742	1502	1466
Eg_03_044_0	173	175	164	134	167	163	239	150	238	166	269	225	218	278	218	294	188	158	252	206	59	351	300	247	52	126	116	144
Eg_03_045_0	302	217	239	216	349	265	309	327	270	269	391	169	214	238	214	413	216	222	229	305	50	99	167	228	113	244	221	318
Eg_03_046_1	0	0	0	0	0	0	0	0	0	0	0	0	0	0	0	0	0	0	0	0	0	0	0	0	0	0	0	0
Eg_03_047_1	2537	2579	2535	2576	1674	3101	2459	1746	2437	2519	2185	3597	3296	2870	3296	2897	2816	2124	3065	1597	1198	3726	3160	3263	2323	1245	1260	1241
Eg_03_048_0	272	268	280	274	312	349	287	356	498	356	414	465	605	436	605	850	409	241	195	389	376	464	532	408	181	183	174	159
Eg_03_049_1	9952	10756	8927	10957	11330	8080	11288	11030	10627	10132	9870	13027	13658	12936	13658	11315	9726	9559	11782	7339	5285	13492	7928	6188	5055	5557	7582	5120
Eg_03_050_1	211	189	150	245	211	208	98	154	284	197	237	138	11	134	11	35	12	31	0	131	58	42	38	52	23	24	21	90
Eg_03_051_1	673	748	563	610	553	590	417	615	595	539	549	603	219	563	219	362	82	319	90	377	363	373	358	220	114	330	303	567
Eg_03_052_0	116	110	117	142	130	90	91	134	96	86	69	56	77	115	77	134	38	104	63	108	47	88	80	42	17	80	72	90
Eg_03_053_1	262	273	288	227	236	282	298	273	349	217	420	220	202	284	202	367	336	280	347	289	128	126	264	236	141	283	157	307
Eg_03_054_0	21	39	44	28	42	41	45	37	59	36	73	42	3	46	3	68	6	31	6	30	6	18	37	4	6	24	21	28
Eg_03_055_1	181	144	173	165	163	157	148	174	206	197	175	246	86	283	86	190	28	140	19	224	46	119	174	91	27	102	89	174
Eg_03_056_0	10402	11665	10966	10287	7994	10337	9587	7649	6002	9623	5575	7211	9053	6917	9053	7387	8265	12360	10290	7298	8509	8445	8260	9234	13468	15773	12226	16477
Eg_03_057_1	503	368	355	309	509	174	653	639	254	288	310	141	83	129	83	178	43	240	26	493	73	53	39	24	26	684	394	495
Eg_03_058_0	96	188	114	85	77	71	121	70	40	111	21	91	70	37	70	39	3	48	2	71	3	127	30	35	27	33	50	22
Eg_03_059_1	1612	1300	1227	1529	1475	1339	1334	1443	1387	1427	1544	1494	1896	1398	1896	1947	1745	1367	1259	1688	1440	1142	1139	1573	1183	1175	903	1023
Eg_03_060_0	25	18	22	17	26	43	28	29	31	29	25	22	15	15	15	20	19	25	31	28	5	18	22	13	4	35	16	35
Eg_03_061_0	0	0	0	1	0	1	0	0	0	0	0	0	0	0	0	0	0	0	0	0	0	0	2	2	0	0	0	0
Eg_03_062_1	2	0	0	1	0	0	0	0	0	0	0	0	0	0	0	0	3	0	0	2	0	0	0	0	0	5	0	7
Eg_03_063_1	0	0	0	0	1	0	0	0	0	1	0	0	0	0	0	0	0	0	0	0	0	0	0	0	0	2	0	0
Eg_03_064_0	473	256	382	239	803	219	412	608	211	320	78	82	601	104	601	153	92	246	61	359	724	179	125	452	193	264	170	202
Eg_03_065_0	0	0	0	0	0	0	0	0	0	0	0	0	0	0	0	0	0	0	0	0	0	0	0	0	0	0	0	0
Eg_03_066_0	0	0	0	0	0	0	0	0	0	0	0	0	0	0	0	0	0	0	0	0	0	0	0	0	0	0	0	0
Eg_03_067_1	0	0	0	0	0	0	0	0	0	0	0	0	0	0	0	0	0	0	0	0	0	0	0	0	0	0	0	0
Eg_03_068_1	94	119	118	132	129	94	92	107	115	78	89	57	23	81	23	30	3	19	4	67	17	43	27	21	6	27	29	46
Eg_03_069_0	114	45	82	93	102	82	65	126	117	95	162	84	43	64	43	122	36	61	8	95	9	20	25	38	12	41	48	45
Eg_03_070_1	100	86	62	15	33	88	92	27	40	55	94	40	38	12	38	47	14	61	8	28	0	14	32	28	11	18	6	96
Eg_03_071_0	802	914	858	708	882	688	691	924	1134	763	1054	1151	604	970	604	1299	1176	736	987	954	693	479	658	654	720	927	945	870
Eg_03_072_1	571	422	381	474	539	448	561	576	474	352	543	277	281	317	281	539	561	395	447	427	537	210	206	353	425	458	342	587
Eg_03_073_0	131	126	150	99	130	141	101	137	145	93	83	220	156	99	156	136	270	167	121	120	247	86	147	63	126	83	63	61
Eg_03_074_0	306	222	148	107	202	265	316	228	200	189	281	135	232	95	232	247	272	152	276	203	94	75	122	226	170	310	165	315
Eg_03_075_1	41	22	4	42	50	24	20	16	30	32	24	2	0	7	0	1	0	3	0	5	2	0	0	0	2	1	0	3
Eg_03_076_1	3	7	19	16	14	8	16	1	3	1	3	7	6	0	6	0	3	1	0	4	8	0	0	7	0	4	2	8
Eg_03_077_1	863	898	749	670	989	500	843	1358	304	487	373	135	273	226	273	444	244	449	240	553	469	74	133	209	523	706	797	993
Eg_03_078_0	128	101	254	399	163	144	140	185	556	105	386	118	100	501	100	228	139	245	472	126	102	257	256	62	19	101	45	65
Eg_03_079_1	641	691	411	396	866	718	976	750	208	575	334	171	824	342	824	658	497	924	345	967	992	791	691	1321	1461	1167	720	1403
Eg_03_080_1	520	615	282	320	720	552	752	561	175	454	248	202	652	233	652	481	377	621	198	580	508	641	533	902	928	821	570	997
Eg_03_081_1	1017	913	1030	1048	1097	879	1069	1092	654	900	781	482	724	633	724	997	629	1444	785	1164	591	518	594	679	753	1168	1206	1054
Eg_03_082_0	75	45	67	65	15	28	25	72	188	31	220	97	9	107	9	60	271	68	169	61	46	39	52	53	160	216	109	213
Eg_03_083_0	7	7	0	2	8	4	5	4	2	7	2	6	1	1	1	2	0	5	0	1	0	1	1	0	1	3	3	5
Eg_03_084_0	4	1	11	10	1	2	1	0	2	8	3	4	3	3	3	9	4	1	0	4	5	0	4	0	0	1	1	0
Eg_03_085_1	195	120	120	114	226	173	128	209	107	135	175	101	70	120	70	198	67	162	24	169	36	41	61	75	56	212	212	200
Eg_03_086_0	226	238	595	547	355	238	300	294	85	219	71	65	429	167	429	218	59	370	83	270	630	665	231	206	109	188	179	132
Eg_03_087_0	6	10	18	8	12	15	3	5	8	7	34	15	10	11	10	18	12	2	3	16	2	2	7	7	1	1	0	11
Eg_03_088_0	2365	2492	1967	2270	2097	2195	1996	2269	113	1489	232	289	836	125	836	276	56	1291	71	1681	350	704	223	264	232	985	974	910
Eg_03_089_0	17	9	14	14	7	10	12	17	1	9	2	12	6	1	6	10	7	2	5	15	6	10	2	10	8	12	10	6
Eg_03_090_0	71	35	33	43	59	92	67	87	209	73	179	64	21	78	21	56	38	47	69	43	13	33	35	10	3	49	46	57
Eg_03_091_1	59	7	52	53	4	32	1	5	9	17	73	172	51	23	51	100	81	11	3	92	75	10	16	5	2	232	7	375
Eg_03_092_1	2	0	1	0	0	0	0	0	9	0	0	0	0	0	0	0	0	0	0	0	0	1	0	0	0	0	0	0
Eg_03_093_1	0	0	0	0	0	0	1	0	0	0	0	2	0	0	0	0	0	0	0	0	0	0	0	0	0	0	0	0
Eg_03_094_0	279	420	180	210	251	251	332	535	697	264	329	679	338	292	338	569	989	66	483	171	94	547	407	255	3	0	2	0
Eg_03_095_0	637	581	498	513	704	690	663	770	478	502	430	648	405	592	405	479	361	534	362	484	252	490	387	273	366	463	540	546
Eg_03_096_0	0	2	0	0	0	0	0	0	0	0	2	0	0	0	0	0	0	0	0	0	0	0	0	0	0	0	0	0
Eg_03_097_1	0	0	0	0	0	0	0	0	0	0	0	0	0	0	0	0	0	0	0	0	0	0	0	0	0	0	0	0
Eg_03_098_1	42	28	191	185	10	53	14	9	109	24	13	24	9	7	9	13	13	24	35	16	5	71	37	8	10	16	19	18
Eg_03_099_0	1	0	0	0	0	0	0	0	0	0	0	1	0	0	0	0	0	0	0	0	0	0	0	0	0	0	0	0
Eg_03_100_0	28	15	29	49	21	32	21	31	1725	23	1897	1002	17	705	17	392	775	51	635	44	124	20	134	15	37	83	48	58
Eg_03_101_0	0	0	0	0	0	0	0	0	0	0	0	0	0	0	0	0	0	0	0	0	0	0	0	0	0	0	0	0
Eg_03_102_0	0	0	0	0	0	0	0	0	0	0	1	0	0	0	0	0	0	0	0	0	0	0	0	0	0	0	0	0
Eg_03_103_1	38	16	30	51	30	23	24	43	22	27	24	33	11	8	11	14	0	3	0	28	12	9	11	2	0	19	3	60
Eg_03_104_0	0	0	0	0	0	0	0	1	2	1	0	1	1	1	1	0	0	0	0	1	0	0	0	0	0	0	0	0
Eg_03_105_0	2652	2460	2261	2501	2339	2970	3036	2322	2767	2446	2952	2520	3584	2786	3584	4090	2615	2701	3195	2865	980	2758	3147	3026	1342	2007	1803	1875
Eg_03_106_1	3261	2922	3389	2319	3141	2706	3837	2424	1842	2939	1663	1715	2899	1795	2899	2437	2855	3832	2815	2369	3987	1594	1885	2291	4819	4390	3579	2895
Eg_03_107_0	83	74	75	104	53	75	88	63	125	89	75	28	6	57	6	44	3	23	0	52	2	12	24	26	5	20	10	38
Eg_03_108_1	90	65	51	78	103	65	100	88	65	82	77	70	9	70	9	59	7	47	0	85	22	26	32	19	10	29	19	28
Eg_03_109_1	5	1	0	4	5	5	1	4	1	10	2	4	1	5	1	6	0	3	0	1	0	0	1	2	0	0	0	1
Eg_03_110_1	2244	1758	1354	1720	1818	1744	1428	2089	159	1860	203	279	2377	380	2377	806	322	2293	324	2205	1491	2375	1259	1915	2202	2496	2264	1622
Eg_03_111_1	570	622	623	457	372	404	356	335	569	499	462	726	806	799	806	833	988	625	773	594	823	773	842	715	720	422	599	380
Eg_03_112_0	220	124	84	143	218	180	150	160	151	121	261	145	51	127	51	123	29	82	4	185	7	24	65	66	28	90	39	130
Eg_03_113_1	171	168	189	140	177	195	182	220	163	235	210	218	373	378	373	359	112	132	106	232	59	280	242	225	32	108	65	109
Eg_03_114_1	31	35	43	39	40	48	51	46	40	63	47	59	86	83	86	86	19	35	24	48	15	74	31	39	10	24	15	21
Eg_03_115_0	134	96	85	120	218	128	128	124	207	111	238	55	37	84	37	126	50	103	11	155	11	22	33	72	45	127	60	129
Eg_03_116_1	0	0	0	0	0	0	0	0	0	0	0	0	0	0	0	0	0	0	0	0	0	0	0	0	0	0	0	0
Eg_03_117_0	0	5	1	4	1	0	0	1	4	3	6	6	0	6	0	7	1	1	0	1	2	2	0	0	2	3	4	3
Eg_03_118_0	1	2	1	5	1	2	1	2	3	3	4	5	0	5	0	3	1	4	0	2	0	3	0	0	0	1	0	2
Eg_03_119_1	577	532	490	534	517	591	622	465	878	414	958	717	369	817	369	832	369	444	454	521	80	449	526	188	68	327	409	453
Eg_03_120_0	0	0	0	0	0	0	0	0	0	0	0	0	0	0	0	0	0	0	0	0	0	0	0	0	0	0	0	0
Eg_03_121_1	111	77	44	93	130	92	100	91	116	77	152	52	15	83	15	41	9	19	2	58	28	11	3	39	8	40	16	37
Eg_03_122_0	4704	5192	4156	5019	5584	5364	5955	5993	4477	4664	4889	4656	6609	5347	6609	7097	5128	5991	5142	5725	2938	5418	5396	6410	6320	5158	4023	5965
Eg_03_123_0	2	0	1	0	83	9	1	25	4	3	0	0	0	2	0	0	1	3	0	9	0	0	7	0	0	0	8	4
Eg_03_124_1	8	0	3	7	5	5	3	5	2	6	2	7	9	9	9	1	3	1	1	8	6	2	1	1	1	9	0	1
Eg_03_125_0	221	170	124	184	213	183	153	157	207	172	242	205	117	183	117	183	46	168	63	190	29	186	136	156	62	101	76	152
Eg_03_126_0	3	1	1	3	8	4	3	8	0	3	9	6	0	7	0	5	1	4	4	1	1	1	0	0	0	3	1	2
Eg_03_127_0	368	95	124	303	906	339	205	604	108	115	176	48	35	111	35	101	61	103	29	417	43	29	51	30	59	209	206	259
Eg_03_128_1	1	9	0	2	3	2	5	1	1	4	6	6	3	5	3	9	2	7	0	4	0	1	6	3	1	1	0	3
Eg_03_129_0	121	82	49	100	116	111	98	128	75	74	128	77	68	64	68	162	37	77	10	108	12	40	70	89	32	66	32	73
Eg_03_130_1	125	130	93	143	165	133	132	140	179	72	155	67	7	84	7	42	2	43	0	115	20	36	24	19	13	39	23	59
Eg_03_131_1	43	59	32	54	51	54	56	67	45	51	54	32	4	38	4	24	0	18	0	40	7	17	12	9	3	9	14	16
Eg_03_132_0	0	0	5	8	0	4	0	0	0	0	4	6	4	0	4	3	0	0	0	12	4	1	0	0	0	13	1	44
Eg_03_133_1	238	171	147	198	225	180	184	246	203	183	229	161	104	135	104	147	149	187	76	193	80	46	56	56	78	201	229	229
Eg_03_134_1	1	0	0	0	0	1	0	0	8	0	8	24	0	17	0	1	48	0	8	1	0	0	0	0	0	2	0	3
Eg_03_135_0	15	14	14	15	15	13	24	9	31	11	60	34	7	19	7	39	23	6	9	21	0	11	9	11	0	16	6	11
Eg_03_136_1	250	233	175	195	204	204	192	234	264	164	208	214	82	191	82	172	39	152	45	192	76	145	118	75	45	146	135	214
Eg_03_137_0	23	26	18	19	19	16	12	20	5	13	8	19	14	7	14	6	11	13	18	16	5	3	2	7	17	32	91	17
Eg_03_138_0	7	0	2	4	0	0	0	0	0	0	2	18	7	0	7	5	1	0	0	8	5	1	0	0	0	11	0	26
Eg_03_139_1	85	91	109	80	89	113	96	109	402	104	420	299	79	381	79	396	95	67	157	105	10	103	160	72	17	65	63	78
Eg_03_140_0	1211	1015	901	896	1261	1094	1232	1384	1207	928	1433	673	913	833	913	1901	1284	959	1345	1353	458	434	721	963	734	1220	826	1179
Eg_03_141_1	18694	20275	17334	19300	21255	19788	20247	19909	17828	16051	16421	23309	26096	24003	26096	23477	26331	23140	27984	19733	18127	29623	24170	25609	23983	20531	23135	20964
Eg_03_142_0	150	172	139	156	150	129	158	132	425	134	392	405	72	435	72	263	36	65	71	166	22	240	201	64	9	33	60	57
Eg_03_143_1	94	71	57	64	75	47	51	77	80	66	117	64	53	75	53	114	78	58	59	104	50	30	37	44	24	75	55	55
Eg_03_144_1	9	6	3	10	4	8	8	12	7	4	15	13	6	10	6	18	5	7	6	7	1	1	1	6	0	4	1	11
Eg_03_145_1	72	55	29	37	40	57	39	63	57	28	57	42	3	23	3	30	3	14	1	33	10	10	21	13	0	11	13	24
Eg_03_146_1	3	1	2	0	4	2	5	0	306	0	240	50	0	95	0	40	117	0	85	0	0	1	10	0	0	1	0	0
Eg_03_147_0	0	0	0	0	0	0	0	0	0	0	0	0	0	0	0	0	0	0	0	0	0	0	0	0	0	0	0	0
Eg_03_148_0	72	82	78	112	84	104	72	74	7	44	14	24	122	16	122	33	11	78	7	85	43	53	41	46	52	72	26	26
Eg_03_149_1	42	44	32	32	31	26	38	22	36	33	23	58	28	49	28	52	69	33	66	28	19	48	47	36	48	54	11	46
Eg_03_150_1	0	0	0	0	0	0	0	0	0	0	0	0	0	0	0	0	0	0	0	0	0	0	0	0	0	0	0	0
Eg_03_151_1	0	0	0	0	0	0	0	0	0	0	0	0	0	0	0	0	0	0	0	0	0	0	0	0	0	0	0	0
Eg_03_152_1	5	1	0	1	0	1	0	0	0	0	0	5	0	0	0	0	0	0	0	0	0	0	0	0	0	0	0	4
Eg_03_153_1	0	0	0	0	0	1	1	1	0	0	0	0	0	0	0	0	0	0	0	1	0	0	0	0	0	0	0	0
Eg_03_154_1	0	0	0	0	0	0	0	0	0	0	0	0	0	0	0	0	0	0	0	0	0	0	0	0	0	0	0	0
Eg_03_155_1	4	13	6	7	2	1	4	7	627	3	697	194	4	330	4	102	270	2	233	2	8	4	26	0	1	2	2	0
Eg_03_156_0	37	24	28	20	35	25	25	26	44	24	34	57	19	53	19	23	31	14	17	30	3	37	26	9	17	14	18	17
Eg_03_157_0	2107	1801	1687	2034	1663	1515	1848	1609	170	1516	265	369	2760	406	2760	639	247	1652	283	1648	780	1583	1002	1120	833	1012	1022	880
Eg_03_158_1	1687	1640	1814	1752	1553	1873	1945	1759	1953	1655	2063	2948	2022	2426	2022	2509	2471	2146	2448	1838	1062	2845	2515	2168	1699	1712	1627	1965
Eg_03_159_0	72	76	51	41	92	72	58	108	74	55	74	37	7	49	7	44	5	30	7	58	1	33	17	15	4	35	17	34
Eg_03_160_1	4	0	0	3	4	0	0	1	1	2	2	4	0	0	0	0	0	0	0	0	0	0	0	0	0	0	0	4
Eg_03_161_1	43	38	26	31	45	31	29	57	34	37	52	20	2	25	2	18	27	26	4	40	1	8	7	10	6	22	18	47
Eg_03_162_0	2	0	3	2	0	0	0	0	0	0	0	1	3	0	3	2	1	0	0	4	0	0	0	0	0	4	0	9
Eg_03_163_0	1	4	0	2	0	0	1	0	0	0	0	0	0	0	0	0	1	0	0	0	1	0	0	1	0	0	0	0
Eg_03_164_1	313	203	204	266	293	287	350	363	292	221	360	202	189	196	189	404	230	230	172	333	82	185	233	232	140	267	201	307
Eg_03_165_1	0	0	0	0	0	0	0	0	0	0	0	0	0	0	0	0	0	0	0	0	0	0	0	0	0	0	0	0
Eg_03_166_0	156	149	131	125	218	187	165	173	173	138	187	263	146	243	146	218	93	108	93	108	55	120	107	106	74	156	69	144
Eg_03_167_0	1161	1172	1184	1318	1067	1411	1107	843	593	1153	633	913	1533	982	1533	1245	1026	1708	1262	1418	274	1963	1548	1737	1166	1416	1309	1591
Eg_03_168_1	113	86	95	113	176	140	106	231	194	85	242	107	33	161	33	159	47	76	57	147	22	29	55	19	21	124	71	164
Eg_03_169_0	180	238	228	237	178	195	180	185	217	185	189	271	153	226	153	178	122	162	175	146	14	262	185	80	85	219	153	247
Eg_03_170_1	114	132	110	114	93	110	77	68	147	103	133	122	1	93	1	16	5	19	2	55	24	26	25	6	6	18	24	43
Eg_03_171_0	1221	1200	1144	1229	1331	1247	1332	1286	515	1221	439	388	1392	864	1392	1184	402	1565	754	1567	1101	1236	1116	1203	1061	1125	1070	1760
Eg_03_172_0	308	368	270	284	297	332	344	214	226	305	318	355	179	357	179	300	74	254	96	210	119	269	251	158	100	200	224	317
Eg_03_173_0	308	208	140	250	284	292	295	322	241	239	269	159	109	189	109	385	172	216	215	268	58	81	122	94	106	333	209	246
Eg_03_174_0	2363	1428	1069	891	3194	1247	1674	1798	1152	1809	1710	1070	1849	1558	1849	2104	1536	2259	1358	2659	978	778	1174	1311	677	2914	1752	2001
Eg_03_175_1	6	0	8	4	5	9	0	0	3	1	1	2	0	3	0	9	0	0	4	3	0	4	11	1	0	6	6	6
Eg_03_176_0	76	3	28	63	5	32	3	9	11	24	46	71	6	2	6	15	3	1	0	26	39	0	4	9	1	49	0	95
Eg_03_177_1	12373	12215	12341	13770	14049	13388	12433	11782	5786	11974	6763	9927	20100	10815	20100	13126	8261	15423	9471	15308	6068	25195	15987	22029	13950	12411	11019	12807
Eg_03_178_1	231	206	189	199	222	176	226	224	199	163	248	152	161	140	161	244	119	144	130	269	43	62	130	140	108	141	137	232
Eg_03_179_1	61	79	68	76	94	74	68	135	68	67	45	23	75	32	75	47	15	61	35	73	18	34	33	44	14	34	20	39
Eg_03_180_1	221	160	119	205	213	156	128	138	263	174	271	189	13	155	13	56	3	41	9	124	37	81	34	41	15	35	46	127
Eg_03_181_0	176	178	187	114	118	170	160	172	161	150	139	114	60	111	60	137	40	166	79	184	11	88	93	55	26	179	182	216
Eg_03_182_1	750	683	678	802	667	962	857	505	606	832	712	499	652	463	652	782	320	767	354	705	48	402	411	483	265	432	482	668
Eg_03_183_0	403	263	217	251	477	232	148	494	76	226	83	19	323	33	323	77	74	176	135	443	195	79	50	37	203	379	176	227
Eg_03_184_0	23	14	18	14	22	24	15	31	29	11	36	18	1	7	1	25	3	5	0	16	0	4	1	3	8	11	2	15
Eg_03_185_0	62	21	15	58	50	43	32	66	60	28	76	39	6	46	6	38	34	15	6	43	4	3	13	22	7	29	22	52
Eg_03_186_1	707	561	736	651	652	700	666	591	671	699	801	426	354	372	354	494	558	624	478	493	303	219	258	405	334	433	342	509
Eg_03_187_1	509	497	486	324	320	388	464	389	479	354	528	311	108	308	108	459	72	336	60	404	38	160	233	162	56	421	322	503
Eg_03_188_0	465	449	412	468	467	460	409	444	148	328	139	233	212	178	212	180	92	501	92	498	245	483	395	209	95	391	294	607
Eg_03_189_0	0	0	0	0	0	0	0	0	0	0	0	0	0	0	0	0	0	0	0	0	0	0	0	0	0	0	0	0
Eg_03_190_0	4216	3972	4181	5201	5243	4534	5157	5149	1719	3705	2321	1273	2637	2303	2637	4559	1170	5246	1382	5269	6026	3221	4007	4066	3612	7329	6046	6439
Eg_03_191_0	0	0	0	0	0	0	0	0	0	0	0	0	0	0	0	0	0	0	0	0	0	0	0	0	0	0	0	0
Eg_03_192_0	1	1	2	2	2	3	3	3	3	1	0	3	6	4	6	0	5	1	1	6	2	5	3	1	1	0	0	1
Eg_03_193_1	0	0	0	0	0	0	0	0	0	0	0	0	0	0	0	0	0	0	0	0	0	0	0	0	0	0	0	0
Eg_03_194_1	0	0	0	0	0	0	0	0	0	0	0	0	0	0	0	0	0	0	0	0	0	0	0	0	0	0	0	0
Eg_03_195_0	0	0	0	0	0	0	0	0	0	0	0	0	0	0	0	0	0	0	0	0	0	0	0	0	0	0	0	0
Eg_03_196_0	0	0	0	0	0	1	0	0	0	0	0	0	0	0	0	0	0	0	0	0	2	0	0	0	0	0	0	1
Eg_03_197_1	45	63	59	46	44	46	42	65	15	32	19	49	3	49	3	28	4	35	0	47	12	24	21	10	19	80	44	98
Eg_03_198_1	146	65	35	188	324	229	154	312	975	49	855	609	1	266	1	14	16	14	24	62	16	9	8	2	3	11	9	14
Eg_03_199_1	106	82	53	78	361	164	174	274	127	50	163	26	42	108	42	31	101	33	51	132	1	49	95	12	4	8	34	24
Eg_03_200_0	0	0	1	0	0	0	0	0	0	0	0	0	0	0	0	0	0	0	0	0	0	0	0	0	0	0	0	0
Eg_03_201_0	0	0	0	0	0	0	0	0	2	0	2	3	0	4	0	3	0	0	0	0	1	0	1	0	0	1	2	0
Eg_03_202_1	1	0	2	3	2	4	0	3	2	0	2	0	0	2	0	0	1	3	0	1	0	0	2	0	1	0	0	1
Eg_03_203_0	696	638	682	610	916	556	695	839	130	500	161	96	561	195	561	524	35	443	40	569	45	605	475	472	45	129	243	119
Eg_03_204_0	7	0	0	0	0	0	1	1	0	4	0	0	3	2	3	5	3	0	0	0	0	1	0	0	0	1	0	3
Eg_03_205_1	0	0	0	0	0	0	0	0	0	0	0	0	0	0	0	0	0	0	0	0	0	0	0	0	0	0	0	0
Eg_03_206_1	146	140	168	127	82	193	108	70	71	110	72	183	28	112	28	28	75	116	60	51	131	50	13	30	193	137	212	228
Eg_03_207_1	273	243	187	204	321	260	241	266	190	225	185	140	286	229	286	395	58	226	110	302	44	302	274	249	46	125	126	121
Eg_03_208_1	157	137	124	159	143	148	175	131	145	146	109	158	105	168	105	174	80	106	64	107	44	108	96	106	67	122	131	125
Eg_03_209_1	70	47	59	63	77	48	57	81	71	77	99	37	139	76	139	191	64	62	95	85	57	77	130	128	121	155	71	83
Eg_03_210_1	60	43	30	38	30	30	48	51	21	37	16	27	95	30	95	34	16	29	23	33	10	51	50	34	44	18	38	19
Eg_03_211_0	0	0	0	0	0	0	0	0	0	0	0	0	0	0	0	0	0	0	0	0	0	0	0	0	0	0	0	0
Eg_03_212_0	37	35	26	39	34	30	38	28	21	30	16	14	27	6	27	19	4	39	2	32	1	24	21	10	1	16	20	6
Eg_03_213_0	121	93	98	103	72	128	95	118	148	87	161	83	49	60	49	112	78	72	87	81	35	27	52	68	32	75	72	111
Eg_03_214_1	265	288	287	265	239	241	291	243	397	258	241	258	64	300	64	135	34	144	33	225	39	202	168	86	50	93	147	157
Eg_03_215_0	45	51	37	32	41	55	36	54	258	36	155	64	11	31	11	12	185	29	81	36	40	4	7	6	11	49	59	66
Eg_03_216_1	507	431	521	611	547	450	499	542	423	308	364	394	472	419	472	513	326	406	517	578	105	432	415	292	169	378	300	353
Eg_03_217_1	0	1	0	2	2	0	0	0	0	0	0	0	0	1	0	0	0	0	0	0	0	0	0	1	0	0	0	0
Eg_03_218_1	1858	1554	1150	1971	4786	3841	3136	2988	3118	2105	3052	50	380	404	380	346	437	1461	93	2261	2545	185	248	885	1915	2262	971	2594
Eg_03_219_1	1	0	1	1	29	38	18	4	16	1	9	10	2	5	2	1	4	2	0	6	0	0	3	0	2	0	1	3
Eg_03_220_1	250	214	155	178	339	255	209	285	882	122	864	368	146	410	146	306	522	187	596	330	137	50	77	41	98	263	178	207
Eg_03_221_1	0	0	2	5	0	1	0	0	1	0	0	0	1	0	1	0	0	0	0	0	0	0	0	0	0	0	2	0
Eg_03_222_0	56	34	19	34	47	45	64	43	13	36	22	32	6	10	6	17	3	11	0	25	2	12	8	9	1	8	3	10
Eg_03_223_1	67	35	26	35	45	32	37	52	20	36	19	20	12	12	12	28	3	22	17	30	3	20	6	3	3	19	16	7
Eg_03_224_0	0	0	0	0	0	0	0	0	0	0	0	0	0	0	0	0	0	0	0	0	0	0	0	0	0	0	0	0
Eg_03_225_0	0	0	0	0	0	0	0	0	0	0	0	0	0	0	0	0	0	0	0	0	0	0	0	0	0	0	0	1
Eg_03_226_0	6	3	2	3	0	3	3	2	17	6	14	9	1	6	1	0	2	0	1	3	1	0	2	0	0	0	2	0
Eg_03_227_0	1071	989	1080	1180	1159	945	1238	1018	435	812	388	116	106	270	106	252	27	463	36	440	249	279	137	189	240	562	431	655
Eg_03_228_1	32	44	52	81	15	46	16	21	137	24	37	6	2	24	2	22	2	13	4	8	9	14	21	0	3	12	8	9
Eg_03_229_1	678	510	539	587	597	652	662	388	125	636	175	188	145	266	145	206	13	432	23	312	196	240	142	193	126	359	378	520
Eg_03_230_1	11	13	24	16	20	22	13	31	29	15	19	21	4	20	4	23	2	6	2	15	0	5	12	4	3	7	13	15
Eg_03_231_0	46	36	45	63	50	54	86	39	49	34	37	26	5	25	5	19	4	12	1	19	2	2	6	8	3	3	16	7
Eg_03_232_1	6	5	0	7	6	0	2	0	0	3	0	0	5	0	5	1	0	3	0	1	0	3	0	2	2	0	0	0
Eg_03_233_1	0	0	0	0	0	0	0	0	0	0	0	0	0	0	0	0	0	0	0	0	0	0	0	0	0	0	0	0
Eg_03_234_0	0	0	0	0	0	0	0	0	0	0	0	0	0	0	0	0	0	0	0	0	0	0	0	0	0	0	0	0
Eg_03_235_1	152	104	103	115	166	119	97	195	127	147	166	89	85	130	85	217	95	105	52	144	65	79	86	80	71	226	80	175
Eg_03_236_0	196	532	258	633	144	548	123	67	197	37	27	40	10	37	10	16	1	230	1	19	441	81	11	2	24	46	108	21
Eg_03_237_1	71	302	37	84	98	211	67	72	52	45	21	16	4	6	4	9	5	24	1	23	165	1	3	3	50	48	196	12
Eg_03_238_1	10	17	7	5	23	4	30	29	45	32	39	50	33	62	33	190	12	3	18	7	0	121	151	177	1	5	9	2
Eg_03_239_1	124	123	80	107	106	83	105	109	64	80	67	15	43	38	43	88	22	68	20	118	6	37	24	66	26	40	46	40
Eg_03_240_1	16	4	9	4	23	5	4	13	6	17	5	0	3	5	3	3	1	10	0	16	9	6	5	7	5	7	5	12
Eg_03_241_1	916	724	564	820	793	820	718	860	1865	700	2725	1060	306	949	306	730	224	573	101	859	193	375	370	430	146	498	297	694
Eg_03_242_1	0	0	0	2	1	0	1	3	1	0	1	0	0	0	0	0	0	1	0	4	0	0	0	1	0	0	0	0
Eg_03_243_1	0	0	0	0	0	0	0	0	0	0	0	0	0	0	0	0	0	0	0	0	0	0	0	0	0	0	0	0
Eg_03_244_1	0	0	0	0	0	0	0	0	0	0	0	0	0	0	0	0	1	0	0	0	0	0	0	0	0	0	0	0
Eg_03_245_0	4	3	0	7	5	3	0	5	2	2	7	1	0	4	0	4	0	1	0	3	0	1	4	3	0	3	0	5
Eg_03_246_1	0	0	0	0	0	0	0	0	0	0	0	0	0	0	0	0	0	0	0	0	0	0	0	0	0	0	0	0
Eg_03_247_1	0	0	0	0	0	1	0	0	0	1	0	2	0	0	0	0	2	0	0	2	0	0	0	0	0	0	0	0
Eg_03_248_1	89	39	45	75	73	88	77	128	134	58	243	112	21	92	21	172	95	61	60	75	7	30	56	44	21	105	53	103
Eg_03_249_1	2	1	1	2	0	2	1	2	5	3	4	4	0	0	0	3	0	1	0	0	0	0	0	1	0	1	2	4
Eg_03_250_1	55	29	10	38	12	34	34	29	6	19	2	0	27	77	27	111	1	0	0	56	0	53	162	40	0	0	3	0
Eg_03_251_1	1	3	0	0	1	0	1	1	2	5	0	1	3	15	3	45	0	2	0	8	0	17	22	10	0	0	0	0
Eg_03_252_1	4	1	1	1	3	2	0	5	0	1	0	0	0	1	0	0	0	0	0	2	0	0	0	1	0	0	0	0
Eg_03_253_1	2575	2657	2461	2380	2735	4038	3471	2638	1932	1886	1624	4119	1524	3164	1524	2147	1532	3003	1619	2005	979	3365	1598	1606	1465	2768	2482	3333
Eg_03_254_1	333	418	266	348	456	281	365	484	303	295	270	357	31	240	31	129	12	123	4	148	52	66	72	78	37	86	107	106
Eg_03_255_0	190556	265732	162873	180029	281055	178394	160951	180639	2675	149202	6871	5052	177470	53490	177470	127589	2393	280369	10538	325956	18446	366622	247969	255673	31936	65769	52567	136662
Eg_03_256_0	1869	2222	1186	1019	2487	1023	1651	1267	16	1486	28	25	1453	385	1453	1095	12	1436	70	3289	2	1852	1658	1795	10	15	60	181
Eg_03_257_0	48491	37951	13983	29065	38756	16504	29712	33917	1723	15945	2161	1234	37026	9161	37026	41639	2619	76270	12310	27908	199	192220	155357	132338	1441	2206	2901	23250
Eg_03_258_0	0	0	0	0	0	0	0	0	0	0	0	0	0	0	0	0	0	0	0	0	0	0	2	0	0	0	0	0
Eg_03_259_0	2	0	0	0	2	0	0	0	2	0	0	0	1	0	1	0	0	1	0	0	0	26	16	1	0	0	0	32
Eg_03_260_0	10	1	2	3	1	0	4	0	1	5	21	12	11	1	11	18	1	5	1	16	86	24	10	4	0	930	2	1472
Eg_03_261_1	58	44	38	54	45	38	27	39	30	27	35	45	45	61	45	46	22	23	36	32	29	86	52	28	16	16	8	18
Eg_03_262_0	3364	2071	1744	2530	3731	2382	1582	3758	994	2056	2201	1230	2078	2142	2078	3319	1437	2064	610	4083	7018	806	2050	1629	2043	3204	1970	3713
Eg_03_263_1	6834	6148	5221	3828	6898	2449	5410	6363	2577	6184	3538	2446	9769	5404	9769	7392	2724	3292	4503	5147	582	6805	8106	4428	2200	2759	3768	2279
Eg_03_264_0	0	0	0	0	0	0	0	0	0	0	1	0	0	0	0	0	0	0	0	1	0	0	0	0	0	0	0	0
Eg_03_265_0	0	0	0	0	0	0	0	0	0	0	0	0	0	0	0	0	0	0	0	0	0	0	0	0	0	0	0	0
Eg_03_266_1	817	1171	1007	953	1192	1255	1220	1633	1307	887	1270	116	162	551	162	664	64	361	133	660	800	283	716	460	121	488	488	589
Eg_03_267_1	24	28	27	126	36	31	57	23	4	52	15	5	7	12	7	10	0	23	3	50	6	18	8	18	24	69	222	30
Eg_03_268_1	16	15	4	15	28	54	63	17	43	34	49	5	7	5	7	6	3	4	5	11	6	0	5	10	9	38	93	11
Eg_03_269_1	0	0	3	2	0	0	0	0	0	0	0	0	0	0	0	0	0	0	0	0	0	0	0	0	1	0	0	1
Eg_03_270_0	12	12	5	15	15	15	4	6	8	14	12	44	5	10	5	11	5	4	2	0	1	6	1	4	5	6	16	14
Eg_03_271_0	9	14	3	2	5	6	4	5	7	2	5	8	0	5	0	4	31	4	7	7	0	0	0	0	0	0	3	1
Eg_03_272_0	137	118	162	184	130	104	122	83	141	104	86	56	2	76	2	16	0	54	0	56	11	17	13	12	2	6	13	13
Eg_03_273_0	4	16	3	4	3	11	2	6	9	5	12	6	0	3	0	1	0	0	0	0	0	0	2	0	0	0	0	3
Eg_03_274_1	142	123	128	148	109	135	129	128	114	106	105	137	33	112	33	102	25	43	17	110	7	121	70	28	15	33	68	74
Eg_03_275_0	124	122	109	108	128	137	133	117	88	127	95	145	99	95	99	116	46	78	44	68	16	110	98	70	34	61	89	88
Eg_03_276_1	14239	15456	14342	16508	15860	16550	15371	15060	14859	12480	12933	22696	24019	20535	24019	21257	30598	21782	29104	20185	19698	27385	22106	26868	31230	21353	21897	20572
Eg_03_277_1	25	24	10	37	23	26	9	9	25	9	22	25	4	42	4	14	4	9	2	16	5	21	6	5	3	12	4	7
Eg_03_278_0	817	754	667	928	663	870	795	587	816	825	594	831	269	598	269	282	76	376	72	354	257	621	373	348	140	299	314	541
Eg_03_279_0	73	24	54	47	37	38	48	34	48	42	36	43	52	39	52	30	54	44	60	72	31	25	36	37	48	62	15	45
Eg_03_280_0	182	145	139	136	98	93	119	130	116	111	96	86	115	111	115	110	130	146	176	199	85	79	91	100	114	161	84	160
Eg_03_281_1	4	4	5	9	4	5	9	6	4	6	8	10	2	3	2	2	0	1	0	1	0	7	7	2	1	0	1	5
Eg_03_282_0	25	20	15	35	29	24	29	34	26	31	64	19	4	26	4	13	11	25	2	39	5	8	16	16	3	41	25	64
Eg_03_283_0	0	6	3	0	0	4	2	3	10	5	0	8	0	1	0	2	0	0	0	1	0	0	0	1	0	0	0	0
Eg_03_284_0	425	359	373	302	455	231	324	280	248	288	172	126	151	258	151	193	97	270	111	503	293	205	239	151	107	304	283	382
Eg_03_285_1	57	37	29	60	107	65	46	94	233	28	371	227	31	231	31	261	170	26	108	93	20	19	48	8	5	71	60	81
Eg_03_286_0	32	29	25	55	21	30	30	25	20	21	31	28	6	20	6	9	3	7	0	14	0	2	8	5	0	0	8	5
Eg_03_287_1	585	584	545	585	539	428	537	540	726	439	735	551	546	984	546	789	511	543	714	582	255	569	573	394	168	280	363	310
Eg_03_288_0	2609	1725	1837	1317	2453	2510	3140	2683	550	2679	1166	165	504	403	504	1189	373	2202	269	2039	1229	174	444	1824	2248	2578	1630	2421
Eg_03_289_1	315	283	224	267	329	233	332	330	60	251	178	30	99	103	99	190	4	188	9	293	17	61	64	73	7	84	50	52
Eg_03_290_1	0	0	0	0	0	0	0	0	0	0	0	0	0	0	0	1	0	0	0	0	0	0	2	0	0	0	0	0
Eg_03_291_1	318	264	255	240	583	324	414	341	391	214	607	500	320	462	320	708	336	235	562	377	88	167	213	246	134	233	155	219
Eg_03_292_1	19	14	13	12	6	16	6	5	21	4	2	3	7	30	7	14	3	25	9	12	6	33	21	5	4	8	10	15
Eg_03_293_0	70	30	36	43	145	60	44	85	189	82	212	76	16	79	16	119	141	42	58	52	66	11	30	24	30	54	23	55
Eg_03_294_1	14	0	10	8	0	6	0	0	0	2	18	23	20	1	20	29	13	0	0	6	14	0	0	0	0	54	0	93
Eg_03_295_1	287	188	315	480	285	285	251	212	372	264	313	262	65	404	65	158	17	244	49	219	121	304	152	103	24	113	99	243
Eg_03_296_0	42	54	27	57	57	40	51	68	61	43	67	28	10	40	10	39	4	27	0	39	6	16	21	7	3	29	20	46
Eg_03_297_1	189	133	92	120	160	198	205	130	159	127	228	63	77	121	77	257	68	90	68	202	12	50	67	83	16	115	68	95
Eg_03_298_0	30	15	13	30	31	21	22	29	34	27	33	21	5	4	5	15	2	8	1	46	0	10	18	9	9	23	19	29
Eg_03_299_0	3	4	3	1	2	0	0	0	0	2	1	0	0	0	0	0	0	1	0	3	0	0	1	2	0	0	1	3
Eg_03_300_1	1159	1107	878	1148	1087	909	1114	1089	587	1178	606	798	814	811	814	1242	77	1003	146	1261	497	1411	1172	895	290	754	644	962
Eg_03_301_0	77	64	86	68	67	51	91	56	52	47	39	39	47	62	47	41	28	58	37	39	6	78	35	39	26	59	57	36
Eg_03_302_0	1178	1274	1207	1342	1019	1696	1495	1060	547	1256	505	975	1074	650	1074	660	685	1884	572	1137	419	1350	623	823	1857	2042	1558	2221
Eg_03_303_0	0	0	0	0	0	0	0	0	0	0	0	0	0	0	0	0	0	0	0	0	0	0	0	0	0	0	0	0
Eg_03_304_0	0	0	1	0	0	0	0	0	0	0	0	0	0	0	0	0	0	0	0	1	0	0	0	0	0	0	0	1
Eg_03_305_0	13	4	8	6	4	6	5	7	8	5	6	1	0	0	0	0	1	2	0	1	5	0	0	0	3	3	3	4
Eg_03_306_1	164	142	64	123	92	173	120	120	141	142	215	234	87	253	87	172	115	206	73	186	39	51	66	47	36	94	122	82
Eg_03_307_0	0	0	0	0	0	0	0	0	0	0	0	0	0	0	0	0	0	0	0	0	0	0	0	0	0	0	0	0
Eg_03_308_0	0	0	0	0	0	3	0	0	0	0	0	0	0	0	0	0	0	0	0	0	0	0	0	0	0	0	0	0
Eg_03_309_1	5	1	0	4	0	0	0	0	0	1	6	6	3	0	3	4	3	0	0	3	3	0	0	0	0	13	0	42
Eg_03_310_0	1764	1861	1699	1791	1347	1957	2304	1415	1775	1594	1516	2215	1718	1836	1718	1937	725	1588	1204	1429	186	3403	2260	1575	346	948	1001	1359
Eg_03_311_1	77	91	89	78	103	79	97	89	79	77	66	63	23	73	23	38	13	64	14	53	16	76	34	19	13	35	38	47
Eg_03_312_0	126	108	123	164	149	135	120	125	165	89	152	117	32	162	32	93	13	35	15	99	41	118	96	40	20	29	44	80
Eg_03_313_1	4688	4683	5380	4774	5365	5746	5439	4821	3258	4792	3248	3038	4625	3929	4625	6346	4983	8223	5498	7611	7416	3989	4363	8101	11679	9882	7576	10279
Eg_03_314_1	318	218	202	284	295	238	206	302	277	229	268	243	248	267	248	289	141	177	124	302	103	255	209	173	88	171	132	206
Eg_03_315_0	501	428	278	402	498	391	381	535	347	312	448	306	320	340	320	511	126	366	138	529	43	264	233	343	108	297	199	345
Eg_03_316_1	16222	16694	13547	17008	19579	15671	16305	16911	15644	14368	15902	19077	16568	20461	16568	18871	15428	18688	20473	16321	14273	22065	15868	15757	13379	15855	17978	16750
Eg_03_317_1	15	2	7	6	7	13	0	2	2	2	17	20	8	7	8	36	11	0	2	41	13	0	0	0	1	128	7	174
Eg_03_318_0	125	61	76	63	87	78	72	119	91	89	156	68	27	57	27	107	35	65	23	91	16	16	43	33	25	96	35	100
Eg_03_319_1	4	7	9	1	2	5	5	4	7	1	1	5	4	2	4	6	2	4	4	2	7	18	10	0	3	3	0	4
Eg_03_320_0	222	207	152	231	192	156	111	184	9	125	2	6	129	14	129	54	0	179	1	168	64	167	59	63	30	89	116	137
Eg_03_321_1	51	131	140	149	17	21	46	19	1	11	2	7	46	6	46	13	0	93	0	21	54	187	32	21	5	20	15	62
Eg_03_322_1	283	280	251	258	207	240	300	251	317	293	297	258	179	296	179	301	79	232	133	283	92	190	277	175	101	194	205	269
Eg_03_323_1	826	863	804	681	556	645	565	708	746	716	701	841	588	736	588	828	651	527	808	661	171	575	630	484	239	464	440	411
Eg_03_324_0	125	120	107	148	124	135	111	150	338	102	314	134	69	166	69	207	80	115	105	179	23	102	202	98	40	124	89	164
Eg_03_325_0	90	390	231	676	1229	701	251	288	190	194	150	219	309	884	309	255	35	506	147	175	141	316	259	481	152	572	188	467
Eg_03_326_1	377	335	352	299	335	314	353	376	442	316	369	185	293	244	293	412	372	336	343	375	111	325	357	279	192	360	297	249
Eg_03_327_1	1532	1788	1451	1546	1586	1789	1785	1387	964	1376	1148	796	1419	1017	1419	1166	760	1153	954	1683	93	1429	1397	977	555	980	1620	1202
Eg_03_328_1	0	0	0	0	0	0	0	0	0	0	0	0	0	0	0	0	0	0	0	0	0	0	0	0	0	0	0	0
Eg_03_329_1	0	0	0	0	0	0	0	0	0	0	0	0	0	0	0	0	0	0	0	2	0	1	0	2	2	0	0	1
Eg_03_330_1	0	0	0	0	0	0	0	0	0	0	0	0	0	0	0	0	0	0	0	0	0	0	0	0	0	0	0	0
Eg_03_331_1	0	0	0	0	0	0	0	0	0	0	0	0	0	0	0	1	0	2	0	0	3	0	0	0	0	0	0	0
Eg_03_332_1	0	0	0	0	0	0	0	0	0	0	0	0	0	0	0	0	0	0	0	0	0	0	0	0	0	0	0	0
Eg_03_333_1	0	0	0	0	0	0	0	0	0	0	1	5	0	1	0	1	0	0	0	0	0	0	0	0	0	0	0	0
Eg_03_334_0	1458	683	392	1001	1397	1098	601	1185	1362	800	1583	293	139	419	139	276	564	92	32	255	328	93	224	512	292	209	108	133
Eg_03_335_1	102	132	106	109	128	106	121	109	108	102	97	80	30	126	30	107	40	55	36	53	12	62	48	38	25	48	67	65
Eg_03_336_0	397	376	286	280	307	353	323	348	1026	303	683	814	426	1224	426	849	2207	638	2454	580	606	1013	1755	861	1147	601	572	602
Eg_03_337_0	2127	1821	2031	1998	2220	2387	2252	2173	1738	2021	1972	1504	1320	1603	1320	1751	1551	2470	1474	2055	1787	868	966	1030	1650	2294	1720	2325
Eg_03_338_1	170	198	147	199	167	151	172	156	256	178	196	247	22	176	22	116	22	72	12	121	28	108	87	27	13	65	56	134
Eg_03_339_0	15	7	1	5	8	4	6	13	6	6	12	10	4	11	4	10	2	4	0	5	3	5	6	0	4	6	2	5
Eg_03_340_0	264	173	168	220	316	222	236	314	296	174	274	259	63	176	63	290	74	154	36	251	115	95	170	133	75	191	90	237
Eg_03_341_1	441	500	375	413	398	424	642	604	512	358	517	266	141	253	141	423	26	245	93	346	19	300	248	113	27	206	167	404
Eg_03_342_0	122	137	106	136	108	115	132	143	110	84	101	78	50	133	50	110	25	155	46	110	18	84	108	60	22	95	78	132
Eg_03_343_0	589	477	343	464	594	504	448	569	473	555	668	669	112	318	112	341	67	203	28	476	65	186	184	230	62	311	220	477
Eg_03_344_1	102	83	51	49	61	75	70	77	67	45	82	49	57	40	57	72	42	49	24	82	4	20	17	33	11	35	37	51
Eg_03_345_0	25	36	14	43	34	29	23	38	132	35	93	98	12	153	12	93	43	30	37	44	12	58	43	21	8	29	27	36
Eg_03_346_1	6	1	1	1	6	1	3	3	26	0	16	21	4	26	4	17	24	1	21	5	4	3	3	0	6	12	2	11
Eg_03_347_1	0	0	0	0	0	0	0	0	0	0	0	0	0	0	0	0	0	0	0	0	0	0	0	0	0	0	0	0
Eg_03_348_1	247	309	294	242	267	227	274	288	308	287	495	199	356	280	356	546	206	219	144	285	170	321	257	239	91	166	134	147
Eg_03_349_0	336	172	231	302	223	261	300	157	158	191	213	144	116	96	116	132	33	212	35	194	21	41	78	57	13	38	49	74
Eg_03_350_0	273	220	208	275	426	248	217	375	387	297	387	232	27	290	27	86	16	78	4	169	90	96	97	100	22	76	74	155
Eg_03_351_1	70	58	52	60	73	78	52	52	111	87	87	68	14	61	14	46	3	35	1	67	29	26	34	22	7	47	28	49
Eg_03_352_0	178	228	163	245	222	154	184	191	147	143	182	190	223	210	223	247	98	128	90	161	45	164	203	126	19	33	39	66
Eg_03_353_1	68	81	74	67	62	82	87	91	63	54	52	57	34	49	34	70	15	55	21	83	9	66	38	22	3	40	31	87
Eg_03_354_0	179	206	210	200	115	199	175	128	195	190	171	169	42	183	42	83	12	76	4	120	34	105	67	59	5	37	64	109
Eg_03_355_0	811	674	464	683	738	805	713	752	770	747	758	766	967	781	967	980	621	733	700	991	745	789	670	861	869	714	659	788
Eg_03_356_1	193	196	183	242	136	110	206	134	153	166	108	158	81	136	81	81	27	91	40	68	32	173	84	56	26	47	37	80
Eg_03_357_0	1	0	0	4	0	1	0	1	551	4	346	285	2	105	2	35	345	0	334	1	1	3	22	0	1	2	2	0
Eg_03_358_1	592	617	518	682	542	603	575	581	339	509	318	379	476	379	476	420	187	595	241	635	53	755	515	328	128	332	361	415
Eg_03_359_0	9	10	5	8	7	8	0	4	765	4	773	759	7	858	7	759	137	7	508	11	36	97	336	37	5	13	3	25
Eg_03_360_1	262	226	187	198	368	238	289	317	485	169	781	664	439	1273	439	1773	119	135	314	191	280	481	880	400	181	183	193	147
Eg_03_361_0	359	321	283	340	388	384	369	423	651	321	751	111	82	364	82	526	423	381	432	549	219	100	252	211	270	579	419	652
Eg_03_362_1	0	0	1	0	0	0	0	0	0	0	0	0	0	0	0	0	0	0	0	0	0	0	0	0	0	0	0	0
Eg_03_363_0	2	0	1	8	2	3	0	0	0	1	2	15	1	1	1	11	11	0	0	5	7	0	0	2	0	25	0	43
Eg_03_364_0	1021	967	1156	1131	1184	1084	1026	1086	635	876	635	674	851	797	851	813	653	1362	802	1344	609	683	519	716	1075	1788	1261	1872
Eg_03_365_1	2392	2534	1764	2299	2894	1860	3044	2761	2136	2089	1853	2928	2200	2878	2200	2052	1765	1773	1210	1673	1038	3089	1571	1410	1084	951	971	1168
Eg_03_366_0	253	267	220	227	215	225	293	225	265	199	235	305	245	299	245	396	149	188	246	262	31	293	339	199	67	154	167	212
Eg_03_367_1	352	261	273	323	418	292	464	446	861	316	883	383	293	355	293	624	439	317	430	440	46	162	218	278	65	287	163	325
Eg_03_368_0	78	88	81	76	95	119	108	131	176	79	225	176	78	229	78	194	122	129	142	174	19	98	138	96	40	85	106	90
Eg_03_369_0	262	249	239	248	248	184	178	204	220	173	198	463	184	371	184	257	176	199	169	212	103	244	169	117	78	164	159	172
Eg_03_370_0	6	2	16	10	15	10	9	11	30	6	3	9	0	0	0	0	0	1	0	12	8	2	7	9	2	9	0	0
Eg_03_371_0	288	284	125	266	270	221	172	165	350	298	353	64	5	64	5	22	15	7	0	44	68	4	19	46	27	31	28	27
Eg_03_372_1	3	3	1	3	1	1	1	2	2	1	1	2	1	0	1	5	0	1	1	2	0	0	1	2	0	0	0	0
Eg_03_373_0	2	0	1	1	0	1	0	0	0	0	2	29	2	0	2	1	0	0	0	4	7	0	0	0	0	8	0	61
Eg_03_374_0	0	0	1	0	0	0	0	0	0	0	0	3	0	0	0	0	0	0	0	1	0	0	0	0	0	9	0	28
Eg_03_375_1	6	0	9	6	0	7	0	0	0	1	5	18	4	0	4	14	4	0	0	11	6	0	0	0	0	25	0	68
Eg_03_376_0	10	0	3	3	0	3	0	0	0	1	9	17	4	0	4	3	1	0	0	11	8	0	0	0	0	16	0	21
Eg_03_377_0	4	0	2	6	1	2	6	1	6	3	2	4	0	4	0	2	1	6	1	1	0	8	3	0	1	3	3	1
Eg_03_378_0	0	0	0	0	0	0	0	0	0	0	0	0	0	0	0	0	0	0	0	0	0	0	0	0	0	0	0	0
Eg_03_379_1	32	5	14	26	39	8	10	18	33	13	32	44	2	28	2	1	0	0	0	13	4	0	4	4	2	4	2	4
Eg_03_380_1	5	6	6	4	5	13	6	6	11	5	23	39	16	14	16	11	21	6	7	3	1	10	8	6	4	18	16	9
Eg_03_381_1	0	0	0	0	0	0	0	0	0	0	0	0	0	0	0	0	0	0	0	0	0	0	0	0	0	3	0	0
Eg_03_382_1	46	30	29	31	48	54	50	49	42	32	50	43	55	67	55	72	46	27	42	43	42	61	53	43	50	48	53	33
Eg_03_383_1	248	295	190	209	211	218	230	259	218	230	197	254	82	182	82	161	32	162	39	243	48	169	187	87	36	109	106	141
Eg_03_384_1	1	4	1	1	0	2	0	0	0	1	6	1	2	1	2	4	2	0	0	2	0	0	4	0	0	2	0	3
Eg_03_385_0	4	4	0	4	2	4	5	3	2	1	8	7	0	1	0	4	1	0	0	8	0	1	0	6	0	2	3	12
Eg_03_386_1	1528	2093	1120	1514	2106	1695	2077	2196	6898	1224	8456	9724	5349	9554	5349	10246	2517	799	3953	1118	59	14967	12373	5586	42	167	169	160
Eg_03_387_1	0	0	0	0	0	0	0	0	0	0	0	0	0	0	0	0	0	0	0	0	0	0	0	0	0	0	0	0
Eg_03_388_0	1	2	0	1	0	0	0	0	0	0	1	3	0	0	0	0	0	0	0	0	0	0	0	1	0	0	0	0
Eg_03_389_1	793	738	619	660	757	761	708	714	717	717	755	707	531	814	531	873	451	601	493	777	524	662	593	587	652	760	654	774
Eg_03_390_1	15	47	0	1	2	24	15	0	2	14	32	15	19	0	19	8	4	1	0	2	0	5	7	22	0	2	0	2
Eg_03_391_0	0	0	0	0	0	0	0	0	0	0	0	0	0	0	0	0	0	0	0	0	0	0	0	0	0	0	0	0
Eg_03_392_0	0	0	0	0	0	0	0	0	0	0	0	0	0	0	0	0	0	0	0	0	0	0	0	0	0	0	0	0
Eg_03_393_0	3	1	3	2	12	8	1	8	0	2	0	5	0	7	0	8	1	11	0	7	11	3	3	1	6	3	4	3
Eg_03_394_1	15	10	1	9	19	10	9	13	8	6	8	10	0	6	0	2	3	0	0	8	2	4	6	4	1	1	3	1
Eg_03_395_0	351	235	265	409	436	358	291	501	1250	236	1182	806	128	1441	128	1389	371	364	1126	502	138	205	533	97	447	641	466	502
Eg_03_396_1	0	1	1	1	3	0	0	1	0	0	0	0	1	2	1	0	1	0	0	0	0	0	0	0	0	0	0	0
Eg_03_397_1	2	0	2	6	4	2	1	3	1	0	1	4	0	3	0	0	0	1	0	4	1	0	1	0	0	0	0	3
Eg_03_398_1	394	349	222	405	340	241	149	177	381	398	298	92	3	77	3	14	15	22	6	45	294	6	12	38	61	33	36	56
Eg_03_399_0	65	68	80	94	63	67	82	68	55	78	53	72	62	55	62	65	13	66	27	55	0	112	43	28	9	18	20	40
Eg_03_400_1	1369	1312	1010	1565	1458	1175	908	1187	1640	1141	1378	1811	1041	1667	1041	1279	726	1107	786	1275	1138	1427	1281	1162	1014	882	919	1052
Eg_03_401_0	679	687	588	771	647	372	620	536	210	313	159	196	316	263	316	291	227	348	180	347	142	273	269	157	349	537	561	289
Eg_03_402_0	46	33	32	31	28	33	43	19	10	27	10	16	10	21	10	18	14	5	9	13	0	14	7	13	2	0	4	4
Eg_03_403_0	10	14	16	10	12	4	20	19	4	10	3	4	5	3	5	8	3	9	2	4	0	2	2	2	1	2	2	1
Eg_03_404_1	184	153	149	149	233	114	160	261	120	102	149	126	270	186	270	303	308	126	297	127	75	263	212	204	63	47	43	14
Eg_03_405_1	87	49	55	81	129	55	63	120	23	48	23	20	52	32	52	30	7	46	0	66	3	31	39	36	1	21	25	11
Eg_03_406_1	256	248	255	212	281	239	325	227	363	198	388	379	406	362	406	509	770	185	663	289	661	243	430	312	387	307	188	224
Eg_03_407_0	2	0	0	0	0	0	0	0	0	0	0	6	0	0	0	0	0	3	0	0	0	0	1	0	0	0	0	2
Eg_03_408_1	62	0	38	21	0	13	0	0	0	3	43	107	30	0	30	89	55	0	0	86	54	0	0	0	0	215	0	466
Eg_03_409_0	9	8	5	13	20	7	5	34	4	6	0	0	6	1	6	2	2	7	0	15	19	1	3	3	19	12	10	17
Eg_03_410_1	1	4	1	5	5	1	10	0	3	1	2	6	0	5	0	0	0	2	0	7	0	1	0	2	0	3	0	2
Eg_03_411_0	1240	1406	1297	1418	1412	1713	1397	1223	1103	1140	1024	1519	1049	1394	1049	1177	751	1544	762	1492	527	2220	1297	1196	668	1279	1403	1749
Eg_03_412_1	59	31	22	38	48	35	29	47	34	20	33	28	14	22	14	19	12	5	1	48	27	8	17	11	14	9	16	18
Eg_03_413_0	499	412	361	411	519	510	358	434	688	353	449	291	352	513	352	514	416	294	492	552	92	223	339	210	106	211	197	182
Eg_03_414_0	2733	2573	2662	2654	3079	3347	2912	2589	2593	2739	2532	2650	3190	2970	3190	3671	4104	4381	3966	3563	7023	2575	2327	3756	6151	4311	3618	4518
Eg_03_415_1	9584	10317	9602	10483	10116	8780	9678	8942	8581	8231	7787	10333	12371	10022	12371	11231	8542	9565	11836	7971	3599	14224	10487	8051	5074	6311	7194	6323
Eg_03_416_0	377	311	237	273	357	417	416	340	331	391	256	121	108	249	108	132	15	121	23	240	66	129	168	111	44	213	163	230
Eg_03_417_0	308	289	190	325	345	330	255	301	305	280	313	318	129	297	129	251	85	229	69	347	96	195	161	157	103	195	172	263
Eg_03_418_1	378	387	334	435	322	383	371	354	373	339	345	330	528	484	528	548	492	379	592	431	204	333	519	428	268	356	310	409
Eg_03_419_0	17342	19373	19107	19168	19759	18653	19428	16088	11989	16470	12618	15415	24667	17182	24667	21286	18270	26913	19499	21064	15341	25919	12738	27633	29009	24509	21049	25116
Eg_03_420_1	10	8	17	15	12	6	10	11	19	16	22	62	0	37	0	25	9	8	14	12	5	2	2	10	3	13	7	4
Eg_03_421_0	103	75	51	99	86	75	24	46	74	65	87	77	3	33	3	1	1	5	6	21	46	12	9	4	9	10	14	16
Eg_03_422_0	62	65	34	53	63	45	30	61	54	78	81	20	2	17	2	4	4	5	1	12	35	0	3	5	11	6	12	19
Eg_03_423_0	253	247	269	286	263	336	402	303	172	289	145	166	252	163	252	119	157	376	168	311	110	139	145	176	182	472	325	547
Eg_03_424_1	10	5	15	12	9	7	15	17	9	5	11	10	2	12	2	33	0	4	0	5	0	13	28	2	0	11	2	3
Eg_03_425_0	1041	901	839	746	1078	979	1121	1021	1557	986	1560	864	1052	1299	1052	1811	1142	804	1228	1192	730	787	1114	1129	585	748	588	930
Eg_03_426_1	235	142	105	165	194	208	192	251	207	144	320	143	110	133	110	211	164	121	44	222	55	42	91	137	79	175	81	189
Eg_03_427_0	94	97	142	93	104	80	130	79	303	121	184	144	121	348	121	271	170	112	137	88	197	91	223	81	236	281	257	156
Eg_03_428_0	274	195	55	83	77	77	132	66	66	88	257	129	133	43	133	155	138	128	30	82	55	44	77	105	46	77	74	90
Eg_03_429_0	214	149	183	164	204	242	174	235	227	198	265	143	78	105	78	197	259	156	84	230	116	37	61	131	135	219	164	292
Eg_03_430_1	301	309	288	300	276	318	429	212	377	310	494	203	109	244	109	443	93	371	119	418	53	119	154	122	69	337	231	345
Eg_03_431_0	29	34	21	37	10	12	8	14	21	11	16	24	21	33	21	29	22	21	39	28	9	22	60	15	12	17	7	18
Eg_03_432_1	20	31	29	16	16	42	31	29	49	28	65	23	18	27	18	62	50	28	44	44	5	3	8	9	13	35	58	43
Eg_03_433_0	1005	990	626	774	1595	931	1092	1048	2752	680	2811	3171	650	3493	650	2241	1294	578	1878	1274	443	1329	2379	716	336	503	566	563
Eg_03_434_0	29	10	33	34	17	4	19	14	9	4	23	14	11	25	11	12	0	11	3	13	13	12	11	7	2	8	1	14
Eg_03_435_0	106	56	39	97	128	85	43	104	145	60	191	275	10	161	10	51	24	27	13	65	53	51	35	39	18	30	20	45
Eg_03_436_1	430	431	405	372	395	426	271	380	991	369	1378	644	164	650	164	437	599	304	439	292	346	155	212	126	254	428	383	470
Eg_03_437_0	26	3	25	17	9	6	5	2	17	20	26	42	9	9	9	39	13	2	4	38	4	0	5	9	8	68	2	74
Eg_03_438_1	1219	1615	1290	1306	686	1206	1212	628	814	1199	738	1069	336	695	336	581	75	815	113	654	273	850	615	385	239	684	751	1243
Eg_03_439_0	21	3	10	14	11	25	17	13	47	12	57	23	5	61	5	59	16	7	5	13	6	5	8	19	6	13	18	17
Eg_03_440_0	109	108	61	100	91	75	108	91	91	72	111	88	30	95	30	60	16	48	4	76	17	49	28	24	7	23	32	37
Eg_03_441_1	288	226	211	225	250	241	195	190	346	171	417	205	96	154	96	296	174	141	67	225	27	66	93	106	65	306	142	407
Eg_03_442_0	6	10	11	2	13	9	14	11	29	10	39	33	6	10	6	19	9	13	17	2	3	13	8	10	1	2	0	2
Eg_03_443_0	0	0	0	0	0	0	0	0	0	0	0	0	0	0	0	0	0	0	0	0	0	0	0	0	0	0	0	0
Eg_03_444_1	78	53	59	67	81	87	71	79	77	56	95	95	81	146	81	91	63	72	48	93	25	55	99	33	23	63	24	79
Eg_03_445_1	5	1	3	12	2	2	4	4	2	4	0	0	2	0	2	0	0	50	0	7	654	37	0	20	338	198	37	398
Eg_03_446_0	38	38	32	34	25	26	26	35	23	30	39	21	16	23	16	25	30	21	6	36	8	8	17	19	38	42	22	38
Eg_03_447_1	0	1	0	0	0	0	1	0	0	0	0	0	0	0	0	0	0	0	0	0	0	0	0	0	0	2	3	4
Eg_03_448_0	0	0	0	0	0	0	0	0	0	0	0	0	0	0	0	0	0	0	0	0	0	1	0	0	0	0	0	0
Eg_03_449_0	0	0	0	0	0	0	0	0	0	0	0	0	0	0	0	0	0	0	0	0	0	1	0	0	0	0	0	0
Eg_03_450_0	0	0	0	0	0	0	0	0	0	0	0	0	0	0	0	0	0	0	0	0	0	1	0	0	0	0	0	0
Eg_03_451_0	0	0	0	0	0	0	0	0	0	0	0	0	0	0	0	0	0	0	0	0	0	1	0	0	0	0	0	0
Eg_03_452_0	0	0	0	0	0	0	0	0	0	0	0	0	0	0	0	0	1	0	0	0	0	0	0	0	0	0	0	0
Eg_03_453_1	3	4	7	2	10	2	2	1	3	0	4	1	1	1	1	8	0	1	0	4	7	0	0	2	0	4	9	4
Eg_03_454_0	185	165	114	123	110	114	85	145	90	112	75	129	9	67	9	14	1	119	3	54	52	15	10	18	10	64	45	123
Eg_03_455_1	211	175	139	159	164	118	152	123	108	173	134	186	11	63	11	7	10	90	9	56	43	12	11	14	7	57	80	125
Eg_03_456_0	14	8	4	13	9	3	6	5	18	9	15	5	0	3	0	11	6	1	0	10	0	0	1	1	3	6	6	8
Eg_03_457_1	36	35	63	70	84	81	67	104	17	50	64	53	23	5	23	49	1	31	0	12	3	48	38	37	5	8	2	16
Eg_03_458_0	1	0	0	0	0	0	0	0	0	0	1	0	0	0	0	0	1	0	0	0	0	1	0	0	0	0	0	0
Eg_03_459_0	0	0	0	0	0	0	0	0	0	0	1	0	0	0	0	0	0	0	0	0	0	0	0	0	0	0	0	0
Eg_03_460_1	14	10	7	3	9	18	12	24	4	5	5	15	4	13	4	12	2	11	0	8	7	8	6	5	0	3	20	15
Eg_03_461_0	12	0	5	17	0	6	0	0	4	8	10	9	4	3	4	1	0	1	0	3	4	0	0	0	0	1	0	0
Eg_03_462_1	306	342	239	331	348	281	302	285	235	302	284	273	198	328	198	314	99	212	115	289	129	330	219	227	77	160	157	249
Eg_03_463_0	59	37	31	55	22	22	71	72	15	35	19	9	0	11	0	13	3	21	0	17	15	4	1	13	11	30	20	32
Eg_03_464_1	461	452	314	335	519	705	488	476	104	690	213	206	335	328	335	311	108	600	55	744	163	107	174	286	244	820	848	971
Eg_03_465_1	1084	1143	933	1255	1417	1697	1327	1237	290	1233	298	144	713	307	713	409	327	1425	184	1537	555	522	490	969	1159	1908	1173	1697
Eg_03_466_0	38	37	48	64	53	52	34	66	66	57	44	33	0	54	0	39	4	23	5	51	8	22	15	7	3	23	20	50
Eg_03_467_1	118	72	79	125	244	142	99	156	178	109	185	61	15	82	15	92	45	55	0	122	12	9	25	59	27	82	47	128
Eg_03_468_0	156	153	108	139	161	127	123	160	238	113	209	149	22	138	22	103	7	41	15	153	22	59	77	40	4	56	69	102
Eg_03_469_1	501	347	387	448	556	482	535	570	428	444	471	216	217	280	217	617	591	602	480	664	212	98	259	383	402	1014	638	1057
Eg_03_470_0	160	144	215	172	179	146	179	142	127	144	117	113	58	105	58	107	41	108	59	198	27	174	106	75	27	108	110	212
Eg_03_471_1	46	39	44	46	64	49	77	79	15	61	38	4	17	9	17	47	11	58	15	95	1	14	9	44	8	64	57	106
Eg_03_472_0	5	4	0	4	6	3	2	8	14	3	22	24	10	19	10	15	22	0	21	3	124	3	9	3	15	17	8	8
Eg_03_473_1	2608	2850	2276	2463	7113	3497	5221	1754	1167	2277	1417	863	2631	3483	2631	3332	2105	2313	1944	2980	3178	2592	3289	3553	4039	2616	3718	2295
Eg_03_474_0	326	210	127	172	223	245	277	228	249	219	297	208	248	238	248	283	197	163	150	263	69	189	217	201	63	178	98	158
Eg_03_475_1	4	0	3	0	0	2	0	0	0	0	2	7	2	0	2	1	0	0	0	8	1	0	0	0	0	14	0	23
Eg_03_476_0	4	1	7	18	20	18	7	12	14	3	12	6	1	5	1	7	5	1	0	16	6	1	10	3	6	5	5	5
Eg_03_477_1	686	712	664	614	681	920	844	572	833	724	682	539	519	825	519	852	535	960	754	719	87	484	637	553	373	762	647	942
Eg_03_478_0	106	84	73	95	140	108	83	88	105	132	83	98	44	95	44	30	10	45	37	26	10	51	38	33	12	16	10	7
Eg_03_479_0	50	28	28	34	39	31	48	31	33	40	56	21	7	27	7	18	1	6	0	30	2	6	9	15	8	3	4	14
Eg_03_480_1	1999	1582	1554	1785	2293	1876	1988	2086	3747	1715	4116	2768	1928	3076	1928	3296	3111	1293	2861	2289	2988	1369	1533	1726	1325	1610	1123	1582
Eg_03_481_1	0	0	0	0	0	0	0	0	0	0	0	0	0	0	0	0	0	0	0	0	0	0	0	0	0	0	0	0
Eg_03_482_0	151	106	112	127	131	160	133	130	128	131	82	64	36	113	36	48	5	89	19	93	17	68	54	17	16	88	60	114
Eg_03_483_1	357	474	379	420	409	441	409	486	268	311	236	244	66	342	66	163	23	210	15	289	20	179	166	114	30	160	147	217
Eg_03_484_1	1218	1399	949	886	1074	1119	1282	705	357	1078	386	463	1438	436	1438	608	318	1665	507	1057	407	771	589	873	974	1425	1221	1494
Eg_03_485_1	109	39	47	71	265	171	62	80	218	61	307	116	28	131	28	234	92	37	60	102	37	21	57	23	18	54	54	35
Eg_03_486_1	40	11	19	44	104	81	42	24	79	11	96	64	7	64	7	80	39	5	32	31	19	10	29	13	12	16	7	18
Eg_03_487_0	5	1	3	7	0	7	1	0	1	3	6	19	5	0	5	11	6	0	0	23	7	0	0	0	2	40	0	105
Eg_03_488_1	27	15	19	23	23	13	21	36	53	23	48	52	10	36	10	40	14	19	7	24	10	12	20	8	1	13	18	19
Eg_03_489_1	352	349	246	302	351	404	323	360	111	231	139	90	61	135	61	87	21	238	26	225	284	126	61	92	42	194	237	218
Eg_03_490_0	8152	9590	6728	6821	8232	7067	7877	5987	799	6519	1883	1493	9191	1716	9191	4851	1231	10419	2494	7232	3150	4925	4565	5721	5781	11176	10017	10119
Eg_03_491_0	50	54	39	48	61	48	73	60	76	45	55	62	20	75	20	38	24	49	9	69	16	57	44	33	11	20	32	37
Eg_03_492_1	158	198	203	151	224	174	219	235	79	176	102	32	87	88	87	156	47	231	30	216	41	46	42	100	133	351	182	487
Eg_03_493_1	4	0	3	14	0	3	0	0	0	2	5	14	10	0	10	14	0	0	0	9	3	0	0	0	0	28	0	30
Eg_03_494_1	23	0	8	21	0	8	0	0	0	2	28	48	14	0	14	32	21	0	0	29	28	0	0	0	0	133	0	248
Eg_03_495_1	0	0	2	1	0	3	0	0	0	0	6	6	2	1	2	1	2	0	0	4	8	0	0	0	0	26	3	40
Eg_03_496_0	271	208	180	128	227	181	300	283	137	152	143	90	77	79	77	126	41	202	38	232	41	41	51	34	49	264	174	341
Eg_03_497_1	121	90	75	69	159	97	115	146	144	105	183	53	71	58	71	277	66	81	59	137	6	57	82	81	9	69	52	87
Eg_03_498_1	55	54	39	51	119	74	87	101	102	71	96	35	58	48	58	157	47	60	56	69	8	21	41	73	16	22	20	63
Eg_03_499_0	10107	10779	9842	8712	11890	8727	11465	8879	10098	8917	10385	7089	13904	15172	13904	25681	14006	14590	25298	11869	7550	14640	20178	20894	9641	9476	9049	8870
Eg_03_500_1	224	2	49	131	0	77	0	1	11	54	240	531	58	0	58	171	44	2	0	262	181	4	0	2	0	388	0	1220
Eg_03_501_1	257	287	243	281	222	212	260	295	185	174	228	143	191	147	191	298	74	185	134	242	24	97	133	124	53	175	147	197
Eg_03_502_0	9725	6298	5142	7952	13324	6463	7661	10411	5938	7767	4297	2803	3357	7110	3357	7167	5031	5996	6618	13128	4173	3173	6329	6204	4789	7844	8638	6169
Eg_03_503_0	0	0	0	0	0	1	0	1	0	0	0	0	0	0	0	0	0	0	0	2	0	0	0	0	2	0	0	0
Eg_03_504_0	10	8	7	7	27	10	6	16	13	10	12	26	5	9	5	12	20	6	9	12	8	2	8	3	9	9	6	7
Eg_03_505_1	57	73	73	52	55	58	88	60	69	45	54	108	30	88	30	44	61	50	63	66	31	41	34	18	34	60	41	63
Eg_03_506_1	0	0	2	2	6	0	0	5	1	0	0	0	5	3	5	2	0	3	1	1	3	6	0	0	0	0	0	0
Eg_03_507_1	0	0	0	0	0	0	0	0	0	0	1	2	0	3	0	0	1	0	0	1	0	0	0	0	0	0	0	9
Eg_03_508_1	5	0	1	4	0	3	0	0	0	0	12	16	3	0	3	8	3	0	0	5	4	0	0	0	0	26	0	51
Eg_03_509_1	3	0	0	2	0	3	0	0	0	1	2	9	0	0	0	9	4	0	0	7	2	0	0	0	0	13	0	44
Eg_03_510_1	2315	1736	1934	1081	1945	1981	2152	1783	608	1989	1270	1072	2424	1151	2424	2002	366	1311	566	1628	360	1016	2282	1657	951	870	1196	1040
Eg_03_511_0	244	214	220	191	253	418	289	233	179	231	224	113	52	174	52	167	174	176	95	256	69	57	150	136	99	497	273	360
Eg_03_512_0	41	35	30	37	60	78	79	60	36	49	40	18	12	40	12	17	19	19	14	28	15	7	23	9	13	65	46	48
Eg_03_513_1	320	226	204	339	261	276	128	214	281	313	212	253	47	127	47	56	43	80	35	78	262	100	58	78	182	125	77	135
Eg_03_514_1	75	63	88	54	43	47	51	51	61	61	67	82	45	42	45	84	46	56	29	54	19	19	22	38	20	32	51	49
Eg_03_515_0	246	198	195	210	228	196	209	243	194	214	170	149	242	192	242	229	142	180	182	273	31	213	185	172	86	205	169	207
Eg_03_516_0	0	0	0	0	0	0	0	1	0	0	3	0	0	0	0	0	0	0	0	0	2	0	0	0	0	0	0	0
Eg_03_517_0	22	7	8	9	13	10	9	24	602	11	549	535	24	409	24	372	636	10	546	4	10	83	203	45	16	48	16	45
Eg_03_518_0	486	338	245	378	616	401	440	501	419	356	556	238	183	315	183	633	161	401	124	413	327	191	238	293	218	388	272	398
Eg_03_519_1	24	8	7	31	32	15	6	21	18	12	22	12	1	9	1	11	2	6	0	20	6	3	3	3	3	7	14	0
Eg_03_520_0	0	0	0	3	2	0	0	3	11	3	0	2	0	1	0	1	2	2	3	5	1	2	4	3	0	0	1	0
Eg_03_521_0	0	0	0	0	0	0	0	0	0	0	0	0	0	0	0	0	0	0	0	0	0	0	0	0	0	0	0	0
Eg_03_522_0	0	0	0	0	0	0	0	0	0	0	0	0	0	0	0	0	0	0	0	0	0	0	0	0	0	0	0	0
Eg_03_523_0	0	0	0	0	0	0	0	0	0	0	0	0	0	0	0	0	0	0	0	0	0	0	0	0	0	0	0	0
Eg_03_524_1	0	0	0	0	0	0	0	0	0	0	0	0	0	0	0	0	0	0	0	0	0	0	0	0	0	0	0	0
Eg_03_525_1	0	0	0	0	0	0	0	0	0	0	0	0	0	0	0	0	0	0	0	0	0	0	0	0	0	0	0	0
Eg_03_526_0	130	109	154	113	76	120	111	97	35	117	76	64	82	130	82	89	50	171	39	81	406	108	70	149	306	206	168	176
Eg_03_527_1	0	0	0	0	0	0	0	0	0	0	0	0	0	0	0	0	0	0	0	0	0	0	0	0	0	0	0	0
Eg_03_528_1	0	2	1	1	6	0	0	2	0	2	2	7	1	2	1	0	0	6	0	2	2	0	0	0	0	3	5	1
Eg_03_529_0	0	2	0	12	3	3	1	6	8	11	0	10	3	10	3	0	5	0	0	0	0	0	0	0	0	0	0	5
Eg_03_530_1	2	1	0	0	1	3	2	2	1	1	1	2	0	4	0	2	2	2	0	3	0	0	1	1	0	2	1	1
Eg_03_531_1	1	0	0	0	0	0	0	0	0	0	0	0	0	0	0	0	0	0	0	0	0	0	0	0	0	0	0	1
Eg_03_532_0	0	0	0	0	0	0	0	0	0	0	0	0	0	0	0	0	0	0	0	0	0	0	0	0	0	0	0	0
Eg_03_533_1	25	5	9	12	8	8	17	15	8	10	10	22	3	15	3	7	0	7	0	19	2	10	4	4	2	7	16	15
Eg_03_534_1	5	1	0	1	0	0	2	1	1	2	4	2	25	3	25	4	1	9	2	1	1	7	1	3	4	3	3	0
Eg_03_535_1	0	0	0	0	0	0	0	0	0	0	0	0	0	0	0	0	0	0	0	1	2	0	0	0	0	0	0	0
Eg_03_536_0	129	206	85	114	198	94	108	145	20	116	30	57	111	38	111	72	20	97	37	110	13	171	54	73	23	36	35	58
Eg_03_537_0	4	13	6	4	6	5	2	15	6	6	1	1	2	5	2	4	2	1	7	16	10	39	14	6	2	4	8	4
Eg_03_538_0	54	26	27	35	23	25	65	19	11	17	5	10	147	26	147	83	15	91	47	10	6	125	49	26	16	12	12	24
Eg_03_539_0	0	0	0	0	0	0	0	0	0	0	0	0	0	0	0	0	0	0	0	0	0	0	0	0	0	0	0	0
Eg_03_540_1	1	3	11	2	6	2	3	6	5	3	0	1	0	3	0	1	1	2	3	1	0	8	4	1	3	1	2	2
Eg_03_541_1	0	0	3	2	0	0	0	0	3	0	0	0	0	0	0	0	0	0	0	0	0	2	2	0	0	0	0	0
Eg_03_542_0	1	0	5	17	0	0	5	0	10	0	0	1	7	1	7	0	1	4	9	0	0	36	8	2	0	0	0	0
Eg_03_543_0	416	146	294	533	257	90	496	244	266	140	173	151	1004	222	1004	311	142	332	215	147	91	985	374	459	112	86	72	95
Eg_03_544_1	323	219	267	331	238	130	304	173	35	165	57	81	237	126	237	114	66	270	109	150	40	241	21	101	125	99	87	117
Eg_03_545_0	138	248	145	154	276	201	116	159	24	142	36	97	10	50	10	44	23	20	5	160	14	33	111	37	96	124	107	130
Eg_03_546_1	59	9	7	52	12	13	54	6	2	8	28	17	204	40	204	63	83	65	23	14	22	113	45	192	28	8	0	14
Eg_03_547_1	2	1	1	2	6	2	1	1	5	1	2	2	1	1	1	1	1	0	0	0	0	0	1	1	1	2	0	2
Eg_03_548_1	20	11	11	5	26	17	5	6	30	11	8	8	18	26	18	2	2	3	8	3	0	7	17	7	10	6	6	7
Eg_03_549_0	463	336	458	350	350	417	467	334	42	656	75	97	272	234	272	336	21	500	38	251	205	290	181	218	156	445	297	430
Eg_03_550_0	10	7	9	5	6	12	16	6	182	1	288	202	10	313	10	211	83	3	289	3	0	33	137	9	3	6	2	4
Eg_03_551_0	220	160	148	208	328	210	253	285	316	184	394	137	131	181	131	320	269	128	75	209	46	70	86	158	83	155	105	177
Eg_03_552_1	1	0	0	0	0	0	0	0	0	0	0	0	0	0	0	0	0	0	0	1	0	0	0	0	0	0	0	0
Eg_03_553_1	51	32	50	57	121	74	47	78	63	53	102	27	29	19	29	66	65	43	22	99	22	12	7	34	30	51	35	43
Eg_03_554_1	73	84	82	47	152	133	88	99	78	73	144	35	42	39	42	102	121	57	11	136	30	14	35	34	29	82	42	60
Eg_03_555_0	254	234	142	219	206	165	170	233	210	194	227	145	22	190	22	144	13	127	11	220	50	51	51	55	38	90	67	152
Eg_03_556_0	88	76	62	103	152	80	70	95	91	90	112	34	19	58	19	41	15	45	1	100	32	3	19	30	27	48	26	88
Eg_03_557_1	373	342	466	348	348	479	315	295	305	410	178	324	106	277	106	130	283	287	292	280	246	233	236	167	494	378	389	345
Eg_03_558_1	81	82	123	140	95	144	69	74	96	133	40	92	134	82	134	65	164	175	153	86	189	192	116	106	251	149	140	136
Eg_03_559_1	137	109	67	137	174	110	97	123	49	95	90	110	43	124	43	63	3	74	6	196	64	103	77	49	27	111	65	110
Eg_03_560_1	47	14	19	48	47	46	19	48	1347	22	1958	1359	11	1056	11	432	105	23	52	50	19	47	122	17	4	12	8	11
Eg_03_561_0	36	42	42	30	44	43	46	53	39	29	35	65	25	48	25	53	10	14	20	42	9	37	33	29	5	19	14	23
Eg_03_562_1	41	30	45	24	48	33	45	52	38	36	36	16	4	10	4	38	9	22	1	56	0	8	3	14	1	26	15	35
Eg_03_563_1	318	192	203	280	409	305	204	282	564	196	1096	486	158	446	158	475	535	144	86	306	229	48	119	143	78	368	84	481
Eg_03_564_0	30	0	8	15	0	15	0	1	1	10	20	73	10	0	10	47	61	1	0	41	51	0	0	0	0	86	0	164
Eg_03_565_0	0	0	0	0	0	1	0	0	2	0	0	0	0	0	0	0	0	0	0	0	0	0	0	0	0	0	0	0
Eg_03_566_1	0	0	0	0	0	0	0	0	0	0	2	0	0	0	0	0	0	0	0	0	0	0	0	0	0	1	0	0
Eg_03_567_1	6	1	11	14	6	2	13	3	0	7	4	0	6	2	6	1	0	15	1	1	128	1	0	6	34	26	34	21
Eg_03_568_0	25	2	3	2	1	10	0	4	23	12	18	44	18	6	18	33	15	0	5	9	5	5	4	1	0	13	0	21
Eg_03_569_1	794	669	690	699	746	520	819	818	750	539	913	415	376	460	376	779	485	528	424	596	378	289	329	362	310	538	386	720
Eg_03_570_0	4042	4194	4582	5281	1961	3969	3660	3278	1810	3821	2865	2148	3322	2163	3322	2755	3154	6627	3574	6599	3136	11578	10442	8599	7743	4648	5198	10746
Eg_03_571_0	0	0	0	0	0	0	0	0	0	0	0	0	0	0	0	0	0	0	0	0	0	0	0	0	0	0	0	0
Eg_03_572_0	244	385	275	764	55	82	195	78	7	225	5	4	69	5	69	11	0	252	2	67	11	1476	238	216	224	372	494	500
Eg_03_573_0	139	126	224	285	148	106	154	101	84	52	65	41	227	92	227	201	59	210	142	80	1040	471	407	138	679	590	385	331
Eg_03_574_1	0	0	1	0	0	0	0	0	0	0	2	0	0	0	0	0	0	0	0	0	0	0	0	0	0	0	0	0
Eg_03_575_1	0	0	0	0	0	0	0	0	0	0	0	0	0	0	0	0	0	0	0	0	0	0	0	0	0	0	0	0
Eg_03_576_0	0	0	0	1	4	0	0	0	3	0	0	0	1	0	1	2	0	0	0	0	0	0	0	0	0	5	0	1
Eg_03_577_1	2	0	0	2	0	0	2	3	1	1	1	4	0	1	0	2	1	0	0	1	0	1	0	0	2	0	1	0
Eg_03_578_1	0	0	0	0	0	0	0	0	0	0	0	0	0	0	0	0	0	0	0	0	0	0	0	0	0	0	0	0
Eg_03_579_1	100	161	145	168	121	115	163	110	150	118	103	138	67	135	67	120	45	86	69	165	15	173	171	71	21	111	125	180
Eg_03_580_1	1227	1889	767	507	283	580	869	867	65	1227	76	15	209	364	209	799	34	499	53	789	987	18	272	693	914	876	1342	548
Eg_03_581_0	39	77	44	31	55	27	56	63	12	130	6	18	15	36	15	28	13	30	5	83	32	9	33	38	61	32	54	24
Eg_03_582_0	3	5	6	4	4	2	9	3	0	6	3	5	2	0	2	1	0	4	0	0	3	1	3	4	0	2	0	1
Eg_03_583_0	1	0	0	1	0	0	0	0	0	0	0	0	0	0	0	0	0	2	0	0	0	0	0	0	0	0	0	0
Eg_03_584_1	0	0	0	0	0	0	0	1	0	0	0	0	0	0	0	0	0	0	0	0	0	0	0	0	0	0	0	0
Eg_03_585_1	0	0	0	0	0	0	0	0	0	0	0	0	1	0	1	0	0	0	0	0	0	0	0	0	0	0	0	0
Eg_03_586_0	860	1212	1091	1072	1274	880	1121	1585	474	988	509	188	541	558	541	1760	653	747	582	1281	2069	445	830	1240	1215	1022	973	669
Eg_03_587_1	27	50	52	144	33	22	49	24	0	74	1	0	0	15	0	16	8	0	0	50	114	8	25	51	44	42	24	21
Eg_03_588_1	961	1617	1967	5106	603	2250	1725	867	31	1867	49	27	1056	478	1056	726	47	1667	26	1017	4039	827	843	1599	1591	1249	1694	1110
Eg_03_589_0	7760	8288	11507	7810	4852	5416	6405	8511	188	11588	219	160	3648	953	3648	1374	45	4244	49	7728	27850	1343	1944	8331	21820	10753	9201	7364
Eg_03_590_0	4041	2266	1993	3251	1943	3876	3902	2196	206	5327	1241	328	3218	1994	3218	7345	5417	8941	2047	4063	20611	992	2532	9167	9425	5584	6410	4623
Eg_03_591_1	1106	1413	1429	4057	462	2470	2137	812	29	1650	47	11	1186	416	1186	917	83	2531	30	865	5020	541	748	1591	1469	1234	1544	1028
Eg_03_592_0	5602	3577	5086	3566	2133	4106	4813	3577	95	4915	223	41	2465	500	2465	1135	37	5059	19	3341	19413	555	1080	6627	9846	5014	4119	3833
Eg_03_593_0	4563	2120	1678	2831	1625	4033	4534	1953	204	4295	1411	1004	8029	3423	8029	8099	5319	11145	2471	3186	21428	2669	3148	9710	7492	4299	4998	3401
Eg_04_001_1	12	2	1	5	10	5	2	1	0	5	2	11	1	23	1	9	6	6	8	0	23	4	5	7	7	9	2	3
Eg_04_002_1	28	10	12	8	10	20	5	10	6	10	21	22	29	25	29	16	1	20	3	9	57	10	6	7	8	7	8	5
Eg_04_003_1	0	0	0	0	0	0	0	0	0	0	0	1	0	0	0	0	0	0	0	0	0	0	0	0	0	0	0	0
Eg_04_004_1	133	52	45	41	119	94	138	58	118	47	76	107	137	65	137	76	275	104	58	53	1	47	188	41	17	39	38	38
Eg_04_005_0	41	10	5	13	48	23	19	14	39	8	22	23	19	9	19	14	20	4	7	14	3	19	16	7	2	10	14	5
Eg_04_006_0	0	0	0	0	0	0	0	0	0	0	0	0	0	0	0	0	0	0	0	0	0	0	0	0	0	0	0	0
Eg_04_007_0	0	0	0	0	0	0	0	0	0	0	0	0	0	0	0	0	0	0	0	0	0	0	0	0	0	0	0	0
Eg_04_008_0	0	0	0	0	0	0	0	0	0	0	0	0	0	0	0	0	0	0	0	0	0	0	0	0	0	0	0	0
Eg_04_009_1	0	0	0	0	4	0	0	0	0	0	0	0	1	0	1	0	2	0	0	2	0	0	0	0	0	0	0	0
Eg_04_010_0	2573	3829	4250	1687	7944	4281	2638	3365	885	1638	2166	298	8389	4055	8389	5942	1042	1886	2117	3291	1695	2022	1589	3544	2227	4437	4423	2560
Eg_04_011_0	0	0	0	0	1	0	0	3	0	0	0	0	0	0	0	0	0	4	0	0	0	0	0	0	0	0	0	0
Eg_04_012_1	2160	2378	1825	2482	2697	1743	2486	2640	1717	2044	1599	3597	3280	3106	3280	2627	3325	2047	1965	1979	2594	3598	2451	2488	3552	1351	1043	1399
Eg_04_013_0	3	0	0	1	1	0	0	1	0	0	2	1	0	0	0	0	0	1	0	1	0	1	0	1	0	0	1	3
Eg_04_014_0	762	982	1817	467	3950	1963	496	845	151	421	944	100	5484	2475	5484	3109	220	397	891	813	421	1267	419	1957	582	1603	1605	846
Eg_04_015_1	0	0	0	0	0	0	0	0	0	0	0	0	0	0	0	0	0	0	0	0	0	0	0	0	0	0	0	0
Eg_04_016_1	3	0	2	0	0	0	1	0	2	0	2	2	7	11	7	1	9	0	0	0	2	13	7	12	0	0	0	0
Eg_04_017_0	0	0	0	0	0	0	0	1	0	0	0	1	0	0	0	0	0	0	0	0	0	0	0	0	0	0	0	0
Eg_04_018_0	0	0	0	0	0	0	0	0	0	0	0	0	0	0	0	0	0	0	0	0	0	0	0	0	0	0	0	0
Eg_04_019_0	7	6	2	3	8	7	2	5	3	2	3	16	11	3	11	4	4	6	3	11	1	0	2	0	4	6	12	1
Eg_04_020_0	7	3	4	0	13	6	0	10	2	5	1	1	2	6	2	0	1	2	0	1	0	1	0	3	0	5	0	3
Eg_04_021_1	0	0	0	0	0	0	0	0	0	0	0	0	0	0	0	0	0	0	0	0	0	0	0	0	0	0	0	0
Eg_04_022_0	0	2	2	0	3	1	2	3	4	0	0	1	0	3	0	0	0	0	0	2	0	0	1	8	0	2	0	1
Eg_04_023_0	0	5	2	2	2	0	4	3	3	0	0	3	0	6	0	1	3	4	0	0	0	0	0	1	0	0	0	2
Eg_04_024_1	0	0	0	0	0	0	0	0	0	0	0	0	0	0	0	1	0	0	0	0	0	0	0	0	0	0	0	0
Eg_04_025_1	0	0	0	1	0	0	1	1	2	1	0	3	0	0	0	0	0	1	0	1	0	0	0	0	0	0	0	0
Eg_04_026_0	1599	1754	1601	1620	1032	1363	1216	1050	1228	1261	1049	1194	1031	903	1031	1115	649	1639	1405	1135	1876	879	1044	1119	2112	1496	1547	1778
Eg_04_027_0	0	0	0	0	0	0	0	0	0	0	0	0	0	0	0	0	0	0	0	0	0	0	0	0	0	0	0	0
Eg_04_028_1	26	0	9	19	1	12	0	0	0	9	17	67	9	0	9	21	8	0	0	41	28	0	0	0	0	60	0	148
Eg_04_029_1	10	13	9	9	23	12	6	37	39	6	33	10	10	19	10	28	18	8	24	23	2	12	5	13	11	14	3	26
Eg_04_030_0	0	1	1	2	0	1	0	0	4	0	1	26	0	9	0	0	12	0	0	1	1	0	4	0	0	3	0	4
Eg_04_031_0	2	0	5	0	0	0	0	0	6	3	7	13	3	7	3	5	2	0	4	5	1	0	9	0	0	4	0	7
Eg_04_032_0	7	0	8	6	0	2	0	0	0	0	15	14	6	0	6	14	11	0	0	19	16	0	0	0	0	37	0	48
Eg_04_033_0	18	13	9	7	12	8	6	9	19	7	19	6	2	13	2	19	9	14	15	7	2	3	7	9	4	16	12	5
Eg_04_034_0	0	0	0	0	0	0	0	0	0	0	0	0	0	0	0	0	1	0	0	0	3	0	0	0	0	1	0	12
Eg_04_035_0	0	0	0	0	1	0	0	3	0	1	0	0	3	0	3	0	1	1	0	1	0	0	0	0	0	0	0	1
Eg_04_036_1	0	0	0	0	0	0	0	0	0	1	0	0	0	0	0	0	1	0	0	0	0	0	0	0	0	0	0	0
Eg_04_037_1	1	0	0	0	0	0	0	0	0	0	0	0	0	0	0	0	0	0	0	0	0	0	0	0	0	0	0	0
Eg_04_038_0	1	7	8	12	6	6	13	18	1	12	24	10	8	14	8	24	0	4	20	3	0	11	0	11	5	13	7	11
Eg_04_039_1	43	30	26	25	43	17	26	63	28	42	45	27	14	40	14	54	24	35	3	48	6	2	6	11	4	41	24	41
Eg_04_040_0	187	129	170	138	138	195	178	192	174	175	175	199	308	271	308	275	273	146	171	190	126	243	196	258	160	97	101	94
Eg_04_041_1	1056	1163	1166	1052	749	868	981	817	1301	1186	1340	1397	2111	1489	2111	2063	2279	924	1880	1044	1670	1617	1597	1416	749	685	581	654
Eg_04_042_0	0	0	0	0	0	0	0	0	0	0	0	0	0	0	0	0	0	0	0	0	0	0	0	0	0	0	0	0
Eg_04_043_0	1	2	0	6	2	4	1	0	1	1	4	0	1	1	1	2	2	0	4	0	5	0	0	0	0	0	0	3
Eg_04_044_0	8	2	5	5	27	4	8	3	86	0	59	13	6	10	6	7	131	11	59	0	5	0	13	2	3	7	3	4
Eg_04_045_0	1458	919	1626	1817	2790	2723	2257	2120	658	1209	991	340	1451	660	1451	839	1904	2301	1047	2935	3431	742	892	1918	3963	2664	1900	2942
Eg_04_046_0	4	0	2	1	2	1	9	4	0	0	0	0	0	0	0	0	2	1	0	5	0	0	0	2	9	1	1	2
Eg_04_047_1	73	44	74	62	72	64	38	66	36	39	42	69	52	79	52	97	56	37	55	47	13	18	39	32	16	57	33	41
Eg_04_048_1	11	12	10	13	6	2	4	25	3	12	6	6	1	7	1	5	1	7	2	11	2	4	3	1	0	0	1	17
Eg_04_049_1	2	4	2	5	0	7	4	7	29	4	21	12	3	11	3	20	37	2	21	5	3	9	7	4	5	0	0	15
Eg_04_050_1	0	0	0	0	0	0	0	0	0	0	0	0	0	0	0	0	0	0	0	0	0	0	0	0	0	0	0	0
Eg_04_051_0	9	0	1	4	13	2	9	10	2	4	6	2	7	9	7	11	17	4	3	6	11	1	3	7	5	0	3	2
Eg_04_052_0	227	145	107	144	259	163	239	268	120	148	181	74	176	131	176	293	255	135	196	197	96	64	113	159	113	156	125	154
Eg_04_053_0	702	460	314	372	1046	615	811	593	224	331	262	73	298	252	298	158	153	231	44	475	52	606	779	229	47	101	235	97
Eg_04_054_0	188	199	196	209	236	285	218	162	294	174	190	390	305	488	305	285	370	186	234	217	470	174	208	145	278	121	106	91
Eg_04_055_0	1	3	0	5	0	0	0	0	7	2	97	115	0	147	0	46	0	1	4	1	0	86	62	30	0	1	0	0
Eg_04_056_1	92	114	115	102	90	149	98	166	80	91	78	94	136	132	136	96	34	93	74	92	74	82	56	74	113	150	123	120
Eg_04_057_0	92	102	87	125	59	95	83	81	71	111	50	108	54	62	54	63	63	68	48	71	115	41	32	47	121	87	74	159
Eg_04_058_0	108	109	150	150	105	177	136	123	50	137	44	35	118	27	118	75	19	88	27	159	8	39	36	35	5	26	29	40
Eg_04_059_1	70	92	77	71	75	121	121	72	73	70	67	62	54	73	54	60	24	51	9	75	2	69	63	39	16	38	46	52
Eg_04_060_0	1492	1494	1559	1583	913	1026	1285	927	993	1284	931	851	1136	822	1136	797	1095	1179	1255	582	938	704	676	458	1017	675	980	656
Eg_04_061_1	86	64	50	77	100	54	54	76	109	60	112	66	45	36	45	88	45	57	29	63	12	54	59	63	25	35	31	47
Eg_04_062_1	0	0	0	0	2	0	0	0	1	1	0	0	1	0	1	0	0	4	0	0	0	0	0	0	0	0	0	0
Eg_04_063_0	62	104	70	59	124	55	149	96	38	115	56	18	31	58	31	90	4	109	10	179	8	42	43	33	11	98	115	87
Eg_04_064_1	43	65	38	44	82	20	45	30	25	39	27	60	45	66	45	45	20	49	22	49	4	111	58	38	24	51	27	44
Eg_04_065_0	55	58	60	53	63	68	72	78	122	50	104	71	49	101	49	87	288	61	336	70	183	24	15	17	88	112	136	71
Eg_04_066_0	4	1	3	4	1	1	4	2	3	0	3	2	0	8	0	3	0	1	0	1	6	1	0	0	0	0	0	2
Eg_04_067_1	47	27	30	23	39	21	32	38	25	29	33	47	49	47	49	56	39	15	53	20	3	37	17	23	15	11	9	13
Eg_04_068_0	42	28	17	39	33	20	30	41	39	31	45	11	14	19	14	41	10	15	8	42	1	5	15	7	1	9	18	19
Eg_04_069_1	35	51	57	38	37	72	30	42	22	34	47	11	44	44	44	46	16	22	14	49	9	17	0	27	6	49	31	16
Eg_04_070_0	0	0	0	0	0	0	0	0	0	0	0	0	0	0	0	0	0	0	0	0	0	0	0	0	0	0	0	0
Eg_04_071_1	110	94	113	83	93	120	85	73	89	87	92	37	75	63	75	110	55	77	50	80	20	37	32	60	39	84	37	48
Eg_04_072_1	277	283	304	232	282	339	270	305	277	266	341	223	393	415	393	448	139	191	348	349	73	223	119	222	101	233	248	272
Eg_04_073_0	596	511	397	444	613	433	733	669	932	526	1280	254	342	435	342	2122	479	502	791	689	88	138	267	287	86	359	390	338
Eg_04_074_1	0	0	2	0	0	0	0	2	0	0	0	2	0	2	0	0	0	0	0	0	0	0	0	0	0	1	0	2
Eg_04_075_1	146	119	104	117	103	90	69	107	111	106	100	141	9	108	9	18	13	32	3	57	49	49	28	48	18	28	31	39
Eg_04_076_0	222	235	191	289	267	267	178	185	283	267	272	264	81	165	81	125	87	142	17	213	241	111	117	136	118	134	128	202
Eg_04_077_0	46	55	51	66	75	53	45	59	71	66	66	36	12	35	12	21	33	25	1	36	44	21	24	41	17	24	36	31
Eg_04_078_0	352	230	195	287	336	223	340	220	478	212	433	417	408	460	408	652	683	313	731	236	95	239	342	235	51	116	121	106
Eg_04_079_0	209	192	180	192	206	229	189	160	326	195	377	233	40	298	40	240	19	122	17	170	44	108	158	134	24	85	81	156
Eg_04_080_1	885	1290	1141	890	611	833	1177	649	968	812	838	1373	1012	1058	1012	1114	1315	977	1392	674	391	1243	1205	989	665	655	684	817
Eg_04_081_0	400	266	166	358	790	456	306	686	583	193	1022	328	120	397	120	611	208	175	119	305	68	87	155	95	56	241	105	225
Eg_04_082_1	858	870	733	905	864	864	986	862	657	727	686	560	171	499	171	509	21	498	65	769	26	318	365	276	49	266	223	513
Eg_04_083_0	278	183	250	227	261	231	220	202	286	206	358	299	228	243	228	226	234	118	141	235	144	117	185	133	78	120	66	104
Eg_04_084_0	324	206	214	275	375	266	295	286	354	229	401	261	224	319	224	293	354	187	261	260	230	95	134	201	66	140	102	133
Eg_04_085_1	0	2	4	1	0	2	3	0	4	3	1	8	0	4	0	4	0	0	0	0	0	0	0	0	0	0	0	0
Eg_04_086_1	0	0	0	0	0	0	0	0	0	0	0	0	0	0	0	0	0	0	0	0	0	0	0	0	0	0	0	0
Eg_04_087_0	0	0	0	2	0	1	1	0	0	0	0	0	1	2	1	0	0	0	0	0	0	0	1	1	0	0	0	0
Eg_04_088_1	8	8	7	6	6	8	4	9	17946	6	13864	11960	2	5442	2	61	16415	3	13908	5	60	3	74	7	1	3	5	14
Eg_04_089_0	533	477	425	476	552	627	530	521	652	425	762	653	446	603	446	665	176	433	261	656	227	492	472	342	140	429	401	531
Eg_04_090_1	795	827	858	669	708	529	708	703	771	553	645	679	780	699	780	719	795	662	884	692	399	611	780	597	456	475	514	446
Eg_04_091_0	196	187	133	185	201	215	157	209	351	172	330	385	130	301	130	301	77	186	43	212	90	152	211	232	95	255	130	269
Eg_04_092_0	65	55	64	53	66	88	54	80	94	73	75	107	38	97	38	112	25	66	22	67	37	46	47	57	34	82	35	79
Eg_04_093_0	4	2	0	0	7	0	1	3	3	3	2	0	2	6	2	7	0	0	0	2	0	1	0	3	0	4	9	2
Eg_04_094_1	544	516	451	543	447	508	528	357	385	472	389	529	647	395	647	460	344	622	532	540	103	1258	753	657	225	274	290	296
Eg_04_095_0	21	32	22	23	31	19	38	38	17	24	23	30	23	25	23	30	15	24	20	32	4	26	16	8	0	15	10	29
Eg_04_096_1	46	12	85	55	21	51	12	5	40	106	56	91	89	13	89	73	151	4	65	50	218	10	12	14	118	138	1	188
Eg_04_097_1	29	0	38	34	0	16	0	0	0	9	19	52	15	0	15	47	36	0	0	48	23	0	0	0	0	71	0	101
Eg_04_098_0	899	898	1367	1264	1203	1406	1222	656	225	1008	298	543	1135	341	1135	520	516	2265	358	1391	2009	1735	725	1561	3802	2145	1598	2006
Eg_04_099_0	0	0	0	1	0	1	1	0	0	0	1	0	2	0	2	0	0	0	0	0	0	0	1	0	0	3	0	2
Eg_04_100_1	0	0	0	0	0	0	0	0	0	0	0	0	0	0	0	0	0	0	0	0	0	0	0	0	0	0	0	0
Eg_04_101_0	9	6	4	11	10	9	9	16	18	10	30	11	3	19	3	18	4	1	2	18	0	0	4	3	0	8	6	7
Eg_04_102_1	0	2	1	5	0	1	0	2	0	1	0	1	1	1	1	1	0	3	0	0	0	0	0	0	2	5	1	1
Eg_04_103_0	0	5	0	0	0	0	0	3	0	0	0	0	0	0	0	0	0	0	0	0	0	0	3	0	0	0	0	0
Eg_04_104_1	11	12	17	10	13	18	11	15	17	8	31	28	10	24	10	22	17	8	13	7	42	17	8	9	14	15	12	8
Eg_04_105_0	323	280	206	232	339	254	271	406	302	252	390	184	218	258	218	391	129	177	169	311	112	118	153	125	54	144	172	168
Eg_04_106_1	161	151	151	173	192	159	139	162	122	145	142	102	55	129	55	92	29	90	34	141	29	127	81	63	40	71	69	107
Eg_04_107_0	104	76	57	56	126	78	112	132	80	64	87	47	38	57	38	75	42	65	28	79	12	30	42	41	24	34	31	55
Eg_04_108_1	322	345	386	823	340	265	208	339	357	322	388	528	259	294	259	414	522	267	390	220	553	569	373	302	308	148	188	185
Eg_04_109_0	145	171	151	166	338	221	187	176	232	138	333	175	219	255	219	422	249	162	207	291	92	153	177	175	125	141	118	133
Eg_04_110_1	196	119	84	93	84	15	160	141	172	126	114	135	17	21	17	98	61	108	34	175	17	61	94	99	24	62	55	175
Eg_04_111_1	16	25	14	16	73	27	28	33	27	7	49	34	6	79	6	42	9	15	17	20	30	18	60	19	10	32	25	48
Eg_04_112_1	6	16	3	6	16	12	13	6	1	10	12	1	3	2	3	27	0	21	1	9	0	1	2	1	1	7	4	10
Eg_04_113_1	40	55	73	63	97	92	104	71	57	95	63	20	30	55	30	213	12	127	12	94	12	27	29	58	31	134	58	130
Eg_04_114_1	0	0	0	0	0	0	0	0	0	0	0	0	0	0	0	0	0	0	0	0	0	0	0	0	0	0	0	0
Eg_04_115_1	0	1	0	2	0	0	0	0	0	0	1	4	2	0	2	2	1	1	0	0	2	0	0	0	0	8	0	20
Eg_04_116_0	71	45	31	29	63	25	28	60	30	43	32	44	6	12	6	24	15	37	2	54	10	4	13	22	11	32	8	41
Eg_04_117_0	17	13	3	12	7	4	14	19	7	7	17	3	2	8	2	5	2	6	4	12	2	5	0	7	1	1	1	4
Eg_04_118_0	342	221	102	183	290	136	296	400	320	241	296	185	32	66	32	187	118	152	30	353	68	72	72	148	69	204	99	272
Eg_04_119_1	350	299	273	271	351	307	264	336	303	310	387	407	354	417	354	454	327	399	383	414	160	198	270	333	238	340	286	368
Eg_04_120_0	110	93	115	135	103	166	91	91	98	81	86	78	24	83	24	59	10	44	4	55	3	49	23	30	6	33	28	47
Eg_04_121_0	2673	2557	1695	3001	2224	2424	1865	1756	2024	2454	1718	1568	207	1100	207	450	112	732	138	814	1339	644	445	513	644	733	723	1362
Eg_04_122_1	44	70	60	76	89	114	46	50	54	45	83	19	9	55	9	37	6	37	2	35	8	21	16	15	14	20	36	47
Eg_04_123_0	335	299	357	236	216	538	159	302	49	457	30	49	195	35	195	74	24	289	37	155	26	200	71	115	219	277	214	636
Eg_04_124_0	22	78	57	87	92	110	80	67	122	79	226	46	33	207	33	302	38	49	71	50	26	84	207	43	16	69	37	103
Eg_04_125_1	45	62	17	49	32	40	41	51	59	45	45	34	4	16	4	16	3	24	3	32	5	18	29	18	4	11	9	47
Eg_04_126_0	53	50	14	19	8	0	38	44	13	102	1	11	0	0	0	7	2	47	3	15	0	15	8	26	15	25	13	93
Eg_04_127_0	10	15	13	15	25	10	8	12	9	16	18	10	18	19	18	33	9	4	1	21	3	7	11	6	5	15	9	9
Eg_04_128_0	1	1	5	1	3	0	5	0	0	4	0	0	1	2	1	2	0	0	0	0	5	0	3	1	8	2	4	6
Eg_04_129_1	5	5	0	3	6	6	5	8	3	5	0	7	3	2	3	1	0	0	0	12	0	0	2	1	0	2	5	6
Eg_04_130_0	256	223	252	302	278	302	296	292	284	247	335	78	181	337	181	569	186	447	193	469	199	243	374	462	289	350	318	319
Eg_04_131_0	221	168	156	138	203	182	179	177	206	177	239	265	55	182	55	161	40	146	47	158	48	38	79	74	69	186	124	195
Eg_04_132_1	0	0	0	0	0	0	0	0	0	0	0	0	0	0	0	0	0	0	0	0	0	0	0	0	0	0	0	0
Eg_04_133_1	1	0	0	0	0	0	0	0	0	0	0	0	0	0	0	0	2	0	0	0	0	0	0	0	0	0	0	0
Eg_04_134_0	14	23	23	11	5	23	4	47	2	21	11	1	5	2	5	4	5	2	0	18	69	0	0	14	6	2	12	14
Eg_04_135_0	0	0	0	0	0	0	0	0	0	0	0	0	0	0	0	0	0	0	0	0	0	0	0	0	0	0	0	0
Eg_04_136_0	0	0	0	0	0	0	0	0	0	0	0	0	0	0	0	0	0	0	0	0	0	0	0	0	0	0	0	0
Eg_04_137_0	0	0	0	0	0	0	0	0	0	0	0	0	0	0	0	0	0	0	0	0	0	0	0	0	0	0	0	0
Eg_04_138_1	86	43	74	71	93	76	51	96	44	50	65	25	15	60	15	61	16	26	0	82	23	37	18	27	28	32	39	45
Eg_04_139_0	0	0	0	0	0	0	0	0	0	0	0	0	0	0	0	0	0	0	0	0	0	0	0	0	0	0	0	0
Eg_04_140_1	0	0	0	0	0	1	0	0	0	0	0	0	0	0	0	0	0	1	0	0	0	0	0	0	0	0	0	1
Eg_04_141_0	0	61	0	0	90	0	67	52	25	38	28	21	0	0	0	46	33	35	0	8	0	0	25	12	0	5	0	14
Eg_04_142_0	0	0	0	0	0	0	0	0	0	0	0	0	0	0	0	0	0	0	0	0	0	0	0	0	0	0	0	0
Eg_04_143_0	0	0	0	0	0	0	0	0	0	0	0	0	0	0	0	0	0	0	0	0	0	0	0	0	0	0	0	0
Eg_04_144_1	0	0	0	0	0	0	0	0	0	0	0	0	0	0	0	0	0	0	0	0	0	0	0	0	0	0	0	0
Eg_04_145_1	0	0	0	0	0	0	0	0	0	0	0	0	0	0	0	0	0	0	0	0	0	0	0	0	0	0	0	0
Eg_04_146_0	87	41	57	69	113	43	56	55	28	38	57	24	45	91	45	35	0	0	21	16	12	76	6	7	0	6	11	0
Eg_04_147_0	50	43	24	50	42	37	47	50	40	18	54	14	32	35	32	61	4	25	10	34	9	31	21	24	1	46	28	30
Eg_04_148_1	3	6	3	11	5	15	2	5	7	6	3	4	0	1	0	3	0	0	0	2	10	1	4	2	0	3	7	1
Eg_04_149_1	28	37	19	29	23	35	22	22	14	33	19	16	1	8	1	9	3	5	0	20	21	0	3	6	10	7	8	17
Eg_04_150_1	203	157	133	183	124	172	115	94	164	182	141	157	17	92	17	40	6	96	7	117	108	43	43	45	48	72	81	169
Eg_04_151_1	0	0	0	0	0	0	0	1	0	0	0	0	0	0	0	1	0	0	0	0	0	0	0	0	0	0	0	0
Eg_04_152_1	49	65	56	65	34	42	29	21	64	61	45	107	33	57	33	13	11	30	7	27	34	44	31	20	28	19	42	22
Eg_04_153_0	0	0	0	0	0	0	0	0	0	0	0	0	0	0	0	0	0	0	0	0	0	0	0	0	0	0	0	0
Eg_04_154_1	52	46	32	49	15	43	27	31	30	35	29	20	3	16	3	16	0	13	0	14	21	6	6	11	2	12	20	30
Eg_04_155_1	47	53	38	43	45	33	33	33	53	44	45	32	3	19	3	20	3	15	0	21	38	8	17	14	9	14	29	37
Eg_04_156_1	248	201	202	245	131	221	141	121	207	203	181	260	68	172	68	59	8	129	24	125	132	145	107	89	59	103	98	181
Eg_04_157_0	0	0	0	0	0	0	0	0	0	0	0	0	0	0	0	0	0	0	0	0	0	0	0	0	0	0	0	0
Eg_04_158_0	0	0	13	26	18	33	8	0	0	21	0	5	0	0	0	0	0	1	0	112	1	1	2	0	0	0	0	2
Eg_04_159_0	0	0	3	9	11	4	3	0	0	9	0	1	0	0	0	0	0	0	0	28	1	0	2	1	0	0	0	0
Eg_04_160_0	55	25	38	28	53	35	57	37	26	5	23	30	13	35	13	19	0	34	1	19	15	7	16	8	1	21	24	11
Eg_04_161_0	0	0	0	0	0	0	0	0	0	0	0	1	0	0	0	0	0	0	0	0	0	0	0	0	0	0	0	0
Eg_04_162_1	344	357	322	313	265	298	221	320	242	218	192	253	323	344	323	316	191	265	279	173	513	184	222	128	258	475	408	367
Eg_04_163_1	0	0	0	0	0	0	0	0	0	0	0	0	0	0	0	0	0	0	0	0	0	2	0	0	0	0	0	0
Eg_04_164_0	1	2	2	0	3	1	1	8	11	3	7	12	2	18	2	9	0	3	0	2	0	4	5	2	1	0	0	2
Eg_04_165_0	128	103	118	91	119	113	116	115	129	112	168	64	21	69	21	165	18	80	14	108	9	19	52	43	18	89	69	81
Eg_04_166_1	109	110	72	100	269	126	106	170	306	99	378	207	124	240	124	297	179	100	214	191	56	96	140	107	74	153	102	131
Eg_04_167_0	2580	2687	2609	2742	3021	3230	2940	2771	2352	2429	2194	2360	3068	2661	3068	3135	3165	3875	3575	3007	2351	2452	2145	2610	3374	3482	3138	3120
Eg_04_168_1	233	152	137	171	219	205	211	209	122	251	146	41	84	77	84	196	30	215	61	300	94	58	90	123	73	198	208	258
Eg_04_169_0	30	37	18	9	22	13	42	13	33	23	52	14	52	19	52	37	24	20	31	17	15	13	39	44	23	30	26	18
Eg_04_170_0	83	65	41	37	85	58	85	47	78	58	96	60	66	45	66	70	50	45	56	73	18	39	44	69	35	67	51	34
Eg_04_171_1	41	32	27	47	46	35	52	46	35	45	81	24	17	30	17	46	21	40	8	64	8	10	4	25	11	40	35	61
Eg_04_172_0	27	16	21	14	29	32	15	28	43	28	33	13	6	12	6	23	13	9	0	30	0	4	7	10	0	29	23	26
Eg_04_173_1	4726	4773	4343	4664	4721	4258	4228	4505	4666	3831	4519	6087	8123	6579	8123	7000	9852	5421	9232	5013	6707	6440	6128	6363	7433	5026	4874	4413
Eg_04_174_0	3	8	2	5	16	14	14	6	8	13	2	0	6	3	6	6	0	6	3	12	1	2	0	3	0	2	0	8
Eg_04_175_0	140	115	85	120	131	195	153	139	178	91	182	132	146	76	146	139	118	84	132	146	59	63	105	131	70	133	94	143
Eg_04_176_1	1	3	3	9	12	6	12	10	4	4	11	5	3	4	3	20	8	9	2	12	0	2	0	2	3	9	3	9
Eg_04_177_1	18	13	13	20	23	19	24	32	43	22	41	18	12	9	12	26	37	14	12	31	0	14	12	8	2	28	19	37
Eg_04_178_0	72	47	40	68	66	61	56	52	44	46	66	30	15	36	15	38	9	30	5	61	4	3	14	16	17	63	37	94
Eg_04_179_1	0	0	1	0	0	0	0	0	2	0	0	0	0	0	0	0	0	0	0	0	0	0	0	0	0	0	0	0
Eg_04_180_1	6	5	0	7	6	0	2	0	0	3	0	0	5	0	5	1	0	3	0	1	0	3	0	2	2	0	0	0
Eg_04_181_0	6	21	9	7	16	22	16	27	9	20	7	6	0	2	0	3	0	3	0	12	0	1	3	6	2	5	4	2
Eg_04_182_0	0	0	0	0	0	0	0	0	0	0	0	0	2	0	2	1	0	0	0	0	0	0	0	0	0	0	0	0
Eg_04_183_0	27	20	16	24	24	16	33	22	23	22	13	25	31	6	31	13	15	13	13	17	3	18	9	12	1	6	2	4
Eg_04_184_0	0	0	0	0	0	0	0	0	0	0	0	0	0	0	0	0	0	0	0	0	0	0	0	0	0	0	0	0
Eg_04_185_1	0	0	0	0	0	0	0	0	0	0	0	0	0	0	0	0	0	0	0	0	0	0	0	0	0	0	0	0
Eg_04_186_0	48	29	38	61	66	63	39	72	157	38	163	55	8	71	8	90	52	27	20	47	2	7	24	21	12	28	18	28
Eg_04_187_1	10	20	19	18	11	21	9	11	9	12	11	6	5	4	5	10	0	5	5	4	4	9	7	4	1	4	7	7
Eg_04_188_1	935	1048	848	979	584	995	654	624	872	901	699	1242	490	847	490	603	249	1232	346	654	963	816	608	464	847	1505	1266	2032
Eg_04_189_0	14	3	8	6	4	8	3	4	5	3	13	40	11	14	11	17	6	0	0	11	3	6	1	3	0	17	1	29
Eg_04_190_0	0	0	0	1	0	0	2	0	0	0	2	6	0	0	0	2	0	0	0	5	0	3	0	0	0	3	0	2
Eg_04_191_1	1	0	4	0	0	2	3	2	0	1	0	0	0	2	0	1	0	0	0	0	7	1	0	0	0	2	0	0
Eg_04_192_1	17	23	15	27	14	6	20	11	7	6	19	19	24	21	24	29	11	20	10	12	0	15	7	6	1	8	10	5
Eg_04_193_0	61	56	45	71	49	31	42	35	41	60	47	65	87	57	87	66	13	58	46	54	18	128	66	51	13	29	25	39
Eg_04_194_1	10	12	3	15	14	12	4	12	1	5	8	7	5	2	5	8	3	1	0	5	5	7	4	1	0	2	0	1
Eg_04_195_1	2	4	2	15	11	4	2	7	3	5	6	5	3	2	3	2	0	0	0	1	0	0	0	3	0	1	3	1
Eg_04_196_0	42	13	18	32	40	30	15	35	41	14	53	20	1	23	1	7	6	2	0	15	1	1	5	3	1	16	4	10
Eg_04_197_1	0	0	0	4	0	0	0	0	1	0	0	3	0	2	0	0	0	0	0	0	0	0	0	0	0	0	0	1
Eg_04_198_0	10	0	12	27	0	3	0	0	0	4	10	47	3	0	3	17	1	0	0	9	8	1	0	0	0	22	0	45
Eg_04_199_1	106	0	20	81	1	44	0	1	0	21	105	36	3	0	3	7	6	0	0	12	44	0	0	0	0	37	0	42
Eg_04_200_0	32	34	22	48	58	34	42	75	19	39	43	15	2	24	2	15	5	5	1	24	9	12	0	6	2	7	9	7
Eg_04_201_1	226	218	90	188	286	234	228	276	156	180	221	102	60	138	60	99	8	101	8	208	49	115	89	87	14	168	135	210
Eg_04_202_1	77	54	27	51	87	64	75	83	104	36	211	61	47	91	47	142	26	27	27	101	15	85	58	50	12	68	48	50
Eg_04_203_0	0	0	0	0	0	0	0	0	0	3	0	0	1	0	1	1	0	0	0	0	0	0	0	0	0	0	0	1
Eg_04_204_0	0	0	0	0	0	0	0	0	0	0	0	0	0	0	0	0	0	0	0	0	0	0	0	0	0	0	0	0
Eg_04_205_0	366	350	413	394	488	453	414	433	421	364	549	387	526	399	526	764	890	483	733	642	336	314	392	530	695	623	495	597
Eg_04_206_1	10	0	10	11	0	3	0	0	1	2	13	39	1	3	1	7	4	0	0	26	20	0	0	0	0	47	0	141
Eg_04_207_1	34	0	17	43	0	24	0	0	0	12	23	76	4	0	4	11	2	0	0	26	19	0	0	0	0	25	0	65
Eg_04_208_1	233	167	139	216	203	140	104	182	135	170	113	145	49	109	49	91	18	102	15	132	32	112	76	76	28	70	68	106
Eg_04_209_1	825	1122	1009	974	965	1153	1293	1016	929	748	788	920	432	827	432	641	265	574	418	643	63	1044	695	434	140	415	393	657
Eg_04_210_0	2428	2175	1714	2132	2044	2354	1534	1773	2226	2230	2241	2747	1497	2394	1497	2159	1088	2383	692	2919	1536	1534	1538	1916	1305	1729	1489	2136
Eg_04_211_0	65	41	53	60	84	50	44	95	31	47	43	48	44	50	44	50	46	40	67	61	5	44	39	26	22	62	46	49
Eg_04_212_0	7	7	3	7	5	8	6	6	1	0	7	9	4	6	4	8	3	4	0	4	2	7	0	1	0	7	4	3
Eg_04_213_0	0	1	0	1	0	0	0	0	1	0	0	0	0	1	0	0	1	0	0	0	0	0	0	0	0	0	0	2
Eg_04_214_1	59	40	36	55	43	39	48	37	69	45	85	79	71	108	71	72	109	44	76	44	43	86	64	49	23	26	23	24
Eg_04_215_0	15	9	7	11	8	13	18	11	2	8	2	5	21	3	21	2	0	12	2	8	1	47	9	30	3	7	5	6
Eg_04_216_1	1970	2219	1993	2260	1911	2348	2014	1694	1753	1924	1500	1835	1741	1704	1741	1663	1512	2743	2062	1658	781	2124	1637	1787	1693	2970	2490	3610
Eg_04_217_0	14	2	5	17	11	13	11	11	11	9	11	9	5	18	5	17	4	12	7	12	0	5	6	4	6	9	1	12
Eg_04_218_0	27	19	21	26	56	33	40	34	47	24	57	17	18	28	18	43	5	13	14	30	9	7	29	16	4	29	11	19
Eg_04_219_0	1097	865	554	1081	1237	1225	931	1092	913	1001	1008	332	69	419	69	254	48	352	16	912	597	174	231	348	274	465	377	938
Eg_04_220_0	1503	1264	1093	1447	1150	1507	1503	1215	1574	1395	1429	1976	599	1707	599	1052	212	943	254	1027	224	2012	1295	983	235	543	564	818
Eg_04_221_1	92	132	149	146	63	72	148	98	109	103	95	110	64	60	64	67	35	121	60	109	9	101	82	61	30	76	100	113
Eg_04_222_0	17	12	11	21	8	8	7	5	20	16	17	19	1	5	1	2	3	1	0	0	0	0	0	1	0	0	0	3
Eg_04_223_1	341	156	141	310	311	335	140	269	35	147	65	48	48	31	48	26	23	218	16	492	465	36	11	26	103	510	257	445
Eg_04_224_0	16	5	6	9	13	5	10	21	4	8	9	1	5	0	5	4	3	6	0	2	0	1	1	8	1	4	2	10
Eg_04_225_1	1186	985	639	1135	999	925	866	1123	803	943	887	712	182	689	182	546	72	529	24	830	218	408	420	486	179	384	356	736
Eg_04_226_0	107	152	149	128	115	144	114	90	126	162	130	79	15	96	15	37	5	62	0	68	8	47	31	33	9	23	24	57
Eg_04_227_1	675	599	529	621	427	602	789	738	386	614	506	378	318	279	318	601	84	626	111	653	142	279	306	430	219	591	382	983
Eg_04_228_0	0	0	2	0	0	0	1	0	0	0	0	0	4	2	4	0	0	7	1	0	3	0	0	1	0	1	4	0
Eg_04_229_0	36	30	26	17	31	20	25	32	14	16	35	24	9	10	9	18	3	26	4	29	2	10	23	12	3	16	10	21
Eg_04_230_1	0	0	0	0	0	0	0	0	0	0	0	0	0	0	0	0	0	0	0	0	0	0	0	0	0	0	0	0
Eg_04_231_0	90	64	101	71	99	67	119	103	65	68	97	75	30	74	30	65	66	93	58	61	46	22	23	18	63	115	70	109
Eg_04_232_1	6	0	0	6	0	6	2	1	0	3	3	12	0	0	0	16	7	0	0	7	7	0	0	0	0	45	0	61
Eg_04_233_1	43	31	65	53	59	59	25	26	44	26	75	102	37	83	37	82	68	29	25	60	46	39	25	13	31	116	37	172
Eg_04_234_0	262	371	183	129	1272	269	268	894	873	81	873	329	114	956	114	610	488	237	462	168	111	248	377	220	449	569	102	333
Eg_04_235_1	429	352	342	392	419	450	364	392	270	351	474	258	301	321	301	380	105	297	124	431	68	166	241	158	50	171	189	142
Eg_04_236_0	18	1	12	14	4	8	2	0	0	1	16	31	16	5	16	15	20	0	3	13	7	9	9	2	1	25	0	47
Eg_04_237_0	0	0	0	1	1	0	0	1	0	1	1	1	0	0	0	2	0	0	0	0	0	0	0	0	0	0	2	2
Eg_04_238_0	210	253	195	147	202	109	130	182	108	148	140	200	79	152	79	95	37	99	46	134	97	77	103	52	28	51	41	75
Eg_04_239_0	1830	2487	2331	1674	1494	1344	1478	1495	1368	1649	1257	1254	726	1209	726	1239	334	1036	386	1276	646	837	785	638	410	1001	1114	1198
Eg_04_240_1	67	42	26	58	69	54	37	66	53	44	80	19	8	25	8	40	11	19	2	53	8	3	18	18	8	23	27	26
Eg_04_241_1	83	102	76	68	70	93	90	96	51	60	56	52	35	75	35	77	34	59	27	98	21	25	26	36	36	103	44	142
Eg_04_242_0	285	307	280	325	378	403	261	310	267	286	374	251	53	251	53	196	35	143	0	287	9	89	81	103	23	112	100	198
Eg_04_243_1	93	63	84	62	103	96	84	94	77	54	99	53	60	36	60	87	123	53	67	85	58	34	29	55	38	78	57	102
Eg_04_244_1	53	38	33	28	48	55	22	44	39	31	45	36	32	26	32	42	83	28	57	67	36	11	12	37	32	44	33	47
Eg_04_245_1	700	604	531	560	780	726	467	709	659	619	812	454	460	433	460	653	740	412	406	712	429	234	345	490	286	536	389	559
Eg_04_246_1	162	173	141	90	135	182	96	179	176	158	170	152	143	191	143	175	168	115	95	145	89	91	151	129	85	130	81	140
Eg_04_247_0	1311	1252	799	658	258	357	2515	1726	886	560	383	8	437	415	437	492	280	1113	655	737	198	185	492	285	84	80	613	178
Eg_04_248_1	0	0	0	0	0	0	0	0	0	0	0	0	0	0	0	0	0	0	0	0	0	0	0	0	0	0	0	0
Eg_04_249_1	1	4	2	5	10	2	3	1	0	8	7	5	5	17	5	2	7	0	6	2	7	5	8	12	3	2	0	2
Eg_04_250_1	1018	901	693	737	1277	989	1191	1246	1603	981	1680	878	1345	1052	1345	1408	1972	625	1317	1157	682	601	738	746	551	722	514	795
Eg_04_251_0	8	4	7	4	1	3	4	3	3	1	3	8	1	1	1	2	3	4	1	5	1	1	1	0	0	0	2	6
[truncated: 16,477 more rows]
