# Supplementary material for: Larval-Transcriptome Dynamics of Ectropis grisescens Reveals Differences in Virulence Mechanism between Two EcobNPV Strains
Source: Insects. 2022 Nov 26;13(12):1088. doi: 10.3390/insects13121088 (PMC9781159; doi:10.3390/insects13121088)
Supplement: Supplementary file 1 [file insects-13-01088-s001.zip › Table S3.xlsx]

## Sheet: Table S3
Table S3. Read counts of Ectropis grisescens at various times post infection
* For each E. grisescens unigene, biological replicates of EcobNPVC-QF4 infected E. grisescens at each time point post infection are indicated .
Gene ID	0h				2h				6h				12d				24h				36h				48h
	QF4_1	QF4_2	QF4_3	QF4_4	QF4_1	QF4_2	QF4_3	QF4_4	QF4_1	QF4_2	QF4_3	QF4_4	QF4_1	QF4_2	QF4_3	QF4_4	QF4_1	QF4_2	QF4_3	QF4_4	QF4_1	QF4_2	QF4_3	QF4_4	QF4_1	QF4_2	QF4_3	QF4_4
Eg_01_001_0	0	0	0	0	0	0	0	0	0	0	1	0	0	2	0	0	0	0	0	0	0	2	0	0	1	2	1	0
Eg_01_002_0	0	0	0	0	0	0	0	0	0	0	0	0	0	0	0	0	0	0	0	0	0	0	0	0	0	0	0	0
Eg_01_003_0	0	0	0	0	0	0	0	0	0	0	0	0	0	0	0	0	0	0	0	0	0	0	0	0	0	0	0	0
Eg_01_004_0	0	0	0	0	0	0	0	0	0	0	0	0	0	0	0	0	0	0	0	0	0	0	0	0	0	1	0	0
Eg_01_005_0	0	0	0	0	0	0	0	0	0	0	1	0	0	0	0	0	0	0	0	0	0	0	0	2	0	0	0	1
Eg_01_006_0	0	0	0	0	0	0	0	0	0	0	0	0	0	0	0	0	0	0	0	0	0	0	0	0	0	0	0	0
Eg_01_007_0	0	0	1	0	0	0	0	2	0	0	0	0	0	0	0	0	0	0	0	0	0	3	0	0	0	1	0	0
Eg_01_008_0	0	0	2	0	0	0	0	0	0	0	0	3	0	0	0	0	0	0	1	0	0	0	0	0	0	0	0	0
Eg_01_009_0	0	0	0	0	0	0	0	0	0	0	0	0	0	0	0	0	0	0	0	0	0	0	0	0	0	0	0	0
Eg_01_010_1	0	6	1	0	51	0	12	35	16	24	10	10	10	4	57	0	0	27	0	0	19	7	0	68	0	97	155	88
Eg_01_011_1	0	2	0	0	3	0	0	4	1	6	0	2	7	0	6	0	0	2	0	0	0	5	0	6	0	26	17	9
Eg_01_012_1	9	24	6	11	3	0	14	48	16	15	16	18	0	39	0	18	16	6	28	1	2	32	0	0	0	14	18	15
Eg_01_013_1	298	320	439	294	190	243	453	368	402	477	470	371	299	204	363	169	512	585	389	288	262	317	323	189	200	244	440	282
Eg_01_014_0	39	71	91	63	44	14	375	159	467	701	521	477	239	82	345	19	44	806	106	42	125	123	234	168	725	51	304	51
Eg_01_015_0	43	88	45	30	139	83	82	171	85	139	96	79	58	76	151	29	104	95	69	107	57	68	14	46	7	208	339	181
Eg_01_016_1	142	138	129	81	42	104	165	278	256	298	266	170	53	85	26	76	223	192	245	121	132	225	47	45	23	118	208	168
Eg_01_017_1	0	0	0	0	0	0	0	0	0	0	0	0	0	0	0	0	0	0	0	0	0	0	0	0	0	0	0	0
Eg_01_018_0	0	0	0	0	0	0	1	0	2	0	0	0	0	0	0	0	0	0	1	2	0	0	0	3	0	0	0	0
Eg_01_019_1	2	15	1	15	53	0	24	53	19	97	30	22	5	9	28	1	25	30	10	4	6	21	1	22	9	300	227	99
Eg_01_020_0	11	16	8	8	5	0	20	10	16	29	22	27	6	16	2	9	7	11	7	2	2	18	2	2	3	15	30	18
Eg_01_021_1	0	0	1	0	0	0	3	3	3	2	0	11	0	0	0	0	0	0	1	0	0	0	0	0	0	0	1	0
Eg_01_022_0	0	0	0	0	0	0	0	0	0	0	0	0	0	0	0	0	0	0	0	0	0	0	0	0	0	0	0	0
Eg_01_023_1	4	4	8	12	1	23	2	4	1	0	4	2	1	1	0	2	17	0	10	3	2	0	0	6	2	2	5	2
Eg_01_024_1	6	4	2	8	4	24	3	3	5	1	0	8	5	10	0	1	9	9	5	2	2	4	0	1	0	3	7	5
Eg_01_025_1	29	18	14	13	9	0	47	46	63	42	43	42	14	33	1	16	49	20	39	31	31	27	13	1	5	40	50	44
Eg_01_026_1	3428	2771	4195	2320	2955	2958	2046	3111	1762	1535	1448	1516	2781	2477	2336	2766	1939	1951	3031	4349	3004	1859	2227	2196	837	2350	2549	2211
Eg_01_027_1	0	0	0	0	0	0	0	0	0	0	0	0	0	0	0	0	0	0	0	0	0	0	0	0	0	0	0	0
Eg_01_028_0	49	31	40	6	7	31	47	60	59	99	66	46	16	3	4	33	43	52	39	61	42	45	15	0	7	45	118	69
Eg_01_029_0	20	9	13	0	1	0	29	39	23	43	45	52	3	0	5	31	38	13	31	18	19	8	13	2	0	20	46	30
Eg_01_030_1	2	0	2	1	0	0	3	2	5	2	1	3	0	3	0	2	2	0	0	1	0	0	0	0	0	0	0	1
Eg_01_031_0	5	24	5	1	44	0	19	27	47	57	28	16	2	14	21	0	2	12	5	0	20	11	1	27	0	98	109	69
Eg_01_032_0	0	18	0	0	57	0	18	37	14	48	12	24	9	8	74	0	0	23	0	0	17	20	0	41	0	98	142	38
Eg_01_033_1	15	144	12	17	328	155	204	262	224	438	253	141	24	97	166	9	24	231	8	1	58	103	5	136	3	519	558	311
Eg_01_034_1	0	0	0	0	0	0	0	0	0	0	0	0	0	0	0	0	1	0	0	0	0	0	0	0	0	0	0	0
Eg_01_035_1	27	34	2	23	6	23	29	60	80	57	39	57	3	93	0	56	28	19	38	4	23	107	5	6	2	12	41	70
Eg_01_036_1	34	24	0	11	0	0	25	51	31	39	20	29	3	18	1	29	57	18	35	9	28	27	0	0	5	45	78	56
Eg_01_037_1	0	0	0	0	0	0	0	0	0	0	0	0	0	1	0	0	0	0	0	2	0	0	0	0	0	1	0	1
Eg_01_038_0	32	51	10	34	18	0	55	86	77	115	98	72	2	66	1	23	65	35	73	16	30	80	0	2	0	67	94	67
Eg_01_039_1	11383	7358	11221	4002	7307	6364	3120	8550	3528	3811	3683	2714	9289	5001	7223	9177	4785	4197	6615	13129	8017	4563	7902	6165	2975	7735	8556	7719
Eg_01_040_0	118	105	21	167	43	126	190	140	140	196	195	164	17	167	12	67	209	95	217	44	61	205	7	18	25	106	114	123
Eg_01_041_1	318	250	239	144	81	212	354	473	561	690	549	437	156	247	62	216	444	355	345	226	290	365	93	54	171	344	483	382
Eg_01_042_0	0	6	5	4	0	0	0	2	0	3	1	1	1	3	7	1	4	0	1	22	0	2	7	1	1	1	2	4
Eg_01_043_1	0	2	0	0	9	0	5	7	4	28	4	8	0	7	11	0	0	5	0	0	9	4	0	8	0	56	55	32
Eg_01_044_1	0	0	0	0	0	0	0	0	0	0	0	0	0	0	0	0	0	0	0	0	0	0	0	0	0	0	0	0
Eg_01_045_1	0	0	0	0	0	0	1	0	0	0	2	4	0	0	0	1	0	0	0	0	0	2	0	0	0	0	0	0
Eg_01_046_0	1009	814	761	321	420	775	52	1061	35	181	95	113	315	91	802	575	259	48	393	960	1135	102	1223	258	32	403	733	549
Eg_01_047_0	0	0	0	1	4	0	0	0	0	0	0	0	0	2	0	3	3	0	5	0	1	1	1	0	0	0	0	1
Eg_01_048_1	2	0	1	0	0	0	0	0	1	0	2	2	0	4	0	0	0	0	0	0	1	2	0	0	0	0	0	4
Eg_01_049_0	62	63	57	21	5	0	39	94	122	89	108	85	12	31	1	57	57	43	90	47	49	91	5	7	22	53	74	88
Eg_01_050_1	94	127	31	15	10	0	126	232	270	295	197	209	19	52	8	55	168	86	138	80	117	152	8	1	13	116	235	177
Eg_01_051_1	0	0	0	0	0	0	0	0	0	0	0	0	0	0	0	0	0	0	0	0	0	0	0	0	0	0	0	0
Eg_01_052_1	0	0	0	1	0	0	1	2	4	2	1	0	1	2	0	0	0	0	1	0	0	2	0	0	0	1	0	0
Eg_01_053_0	5	17	4	6	6	0	11	11	9	8	20	3	2	2	1	9	17	5	7	29	4	18	2	0	0	16	20	17
Eg_01_054_0	0	4	0	0	5	0	4	11	5	20	11	3	0	6	13	1	0	4	0	0	5	6	0	4	0	31	30	27
Eg_01_055_0	17	17	18	5	10	0	25	43	30	26	35	14	7	12	1	9	11	19	22	30	8	18	0	1	2	22	32	20
Eg_01_056_0	0	0	0	0	0	0	0	0	0	0	0	0	0	0	0	0	0	0	0	0	0	0	0	0	0	0	0	0
Eg_01_057_0	0	4	0	0	5	0	4	11	5	20	11	3	0	6	13	1	0	4	0	0	5	6	0	4	0	31	30	27
Eg_01_058_1	0	20	1	9	55	0	19	57	28	61	20	17	9	14	53	0	0	36	1	1	16	20	1	29	0	146	153	87
Eg_01_059_1	0	0	0	0	0	0	0	0	0	0	0	0	0	0	0	0	0	0	0	0	0	0	0	0	0	0	0	0
Eg_01_060_1	0	0	0	0	0	0	1	0	0	0	1	0	0	0	0	0	0	0	0	0	0	1	0	0	0	0	0	0
Eg_01_061_1	11	0	10	6	8	0	7	14	5	2	2	6	6	2	8	1	2	1	6	2	0	2	0	1	2	2	12	7
Eg_01_062_1	421	227	568	391	293	89	2921	266	2386	1881	2794	1718	747	228	905	180	296	2238	1148	510	416	339	968	380	416	283	611	336
Eg_01_063_0	226	88	493	90	486	202	45	70	43	67	44	37	473	96	1461	248	106	120	64	261	662	35	3171	1003	278	383	471	188
Eg_01_064_1	4	31	0	4	61	0	22	48	42	77	19	24	16	8	79	3	6	22	2	0	10	20	0	51	5	244	184	106
Eg_01_065_1	9	34	5	15	16	25	39	39	36	54	16	37	15	24	22	13	33	31	23	5	16	25	11	23	7	38	38	36
Eg_01_066_1	780	745	583	1127	596	724	1030	840	951	1077	770	730	291	1197	397	876	1101	555	1034	530	561	904	192	497	261	1015	1132	1277
Eg_01_067_1	0	5	0	4	0	0	6	12	2	5	7	0	1	3	2	1	6	1	4	0	11	1	0	0	1	2	3	2
Eg_01_068_0	0	0	0	0	0	0	0	0	0	0	0	0	0	0	0	0	0	0	0	0	0	0	0	0	0	0	0	0
Eg_01_069_1	0	0	0	0	0	0	1	0	0	0	1	1	0	0	0	0	0	0	0	0	0	0	0	0	0	0	0	0
Eg_01_070_0	4243	6424	3978	3735	1985	2421	6828	8831	7252	8728	8291	5800	6625	3589	4636	2778	8446	7127	8758	8758	4943	8166	5769	3644	4489	5804	6123	6252
Eg_01_071_0	2667	4749	3127	1390	639	1126	3828	7646	6362	7301	7556	5300	5746	1653	2425	1258	7490	6585	6940	7990	4699	5308	5863	1563	2519	2840	4433	3721
Eg_01_072_0	436	950	615	259	99	268	723	1588	1327	1549	1627	1281	1314	285	370	202	1725	1516	1311	1642	1093	889	1385	289	462	427	882	561
Eg_01_073_0	136	350	202	49	33	0	243	612	639	650	762	562	499	63	210	69	428	740	593	1143	404	349	592	59	133	150	270	199
Eg_01_074_0	0	62	1	0	80	27	44	79	66	194	51	56	6	25	112	0	0	46	0	0	26	28	1	49	0	442	408	199
Eg_01_075_0	9	8	1	15	9	30	30	17	55	117	60	99	5	31	29	18	20	36	9	6	2	21	7	0	16	21	76	28
Eg_01_076_1	0	0	1	3	3	0	0	7	7	4	3	4	1	4	4	0	0	2	1	0	0	5	0	0	0	18	9	3
Eg_01_077_1	1	3	1	20	6	0	72	3	128	1064	95	451	120	7	16	2	0	1486	9	1	0	1	9	7	6155	0	8	9
Eg_01_078_1	109	267	153	95	80	140	297	430	486	483	471	380	121	231	59	74	256	474	352	84	181	400	80	49	48	108	213	112
Eg_01_079_0	135	117	96	62	19	68	163	210	283	330	267	228	80	97	12	66	163	198	127	118	124	154	35	7	37	132	180	149
Eg_01_080_0	302	552	421	372	286	465	437	665	336	623	321	337	283	347	500	275	912	422	756	441	636	379	240	299	161	270	344	454
Eg_01_081_1	8255	8102	9772	5435	5637	5936	9441	10006	9114	10334	9174	7810	8253	5057	6789	5130	14284	11002	9265	9950	7023	7387	6678	3893	4386	5358	8472	6031
Eg_01_082_0	32	28	10	10	2	41	23	42	41	41	43	36	0	29	0	36	32	11	44	15	13	37	1	1	0	19	41	39
Eg_01_083_0	5	17	0	8	6	0	20	3	14	7	5	20	0	11	1	8	12	2	5	0	4	10	1	5	2	13	8	12
Eg_01_084_1	281	218	88	73	11	42	513	451	1041	974	798	747	66	133	20	143	264	336	435	186	105	460	42	13	90	119	179	192
Eg_01_085_0	0	0	0	10	0	0	0	9	4	1	1	6	2	0	2	0	6	1	0	9	2	1	3	0	2	2	0	1
Eg_01_086_0	50	92	8	59	9	0	81	125	151	129	114	75	8	82	9	73	79	7	91	10	36	117	7	1	5	98	143	136
Eg_01_087_1	11	26	13	20	4	0	33	32	32	28	41	22	2	28	3	7	21	11	26	3	10	10	1	0	17	12	23	11
Eg_01_088_1	2	7	0	2	0	0	16	2	23	21	34	13	0	0	0	1	6	7	6	1	0	36	0	0	0	3	4	7
Eg_01_089_1	0	0	0	0	0	0	3	0	0	0	1	0	0	0	0	0	0	0	0	0	0	0	0	0	0	0	0	0
Eg_01_090_0	0	21	0	1	53	40	21	44	22	66	18	18	6	10	59	0	0	22	0	0	14	11	0	34	0	113	159	48
Eg_01_091_0	559	444	483	378	241	441	667	558	792	912	787	695	293	484	206	399	507	639	576	347	383	711	225	212	192	412	694	386
Eg_01_092_0	25	68	7	19	7	17	75	126	101	121	86	74	9	57	8	34	113	19	74	48	47	62	1	1	2	51	124	86
Eg_01_093_1	0	0	0	0	0	0	0	0	0	0	0	2	0	1	0	0	2	0	0	0	0	2	0	0	0	0	0	2
Eg_01_094_1	0	0	0	0	0	0	0	0	0	0	0	0	0	0	0	0	0	0	0	0	0	0	0	0	0	0	0	0
Eg_01_095_0	13	4	2	23	1	0	150	11	99	96	220	150	2	30	2	11	26	45	91	2	2	66	3	3	3	4	21	7
Eg_01_096_0	18	33	23	27	26	0	76	51	50	109	64	63	8	32	5	35	94	33	50	39	35	77	9	8	12	60	97	71
Eg_01_097_1	0	2	0	0	0	0	0	1	0	2	0	1	2	1	0	0	0	0	0	3	1	2	0	1	0	1	2	0
Eg_01_098_1	8	8	2	3	1	0	7	2	9	7	5	5	6	2	7	2	9	9	6	2	7	8	6	7	0	6	17	3
Eg_01_099_1	595	1182	926	2282	832	997	1662	1156	1519	1314	1254	927	1046	1023	1034	419	1177	3031	1756	496	946	1869	801	724	1597	573	1131	891
Eg_01_100_0	180	184	198	133	143	190	251	262	236	279	221	212	123	136	258	120	163	266	133	89	140	171	119	105	149	186	216	183
Eg_01_101_0	0	7	3	10	0	0	17	4	4	10	4	17	0	23	5	10	15	1	7	0	8	3	0	0	5	9	4	6
Eg_01_102_0	210	154	68	206	105	97	67	193	96	110	52	106	24	155	34	127	115	24	133	30	140	122	39	80	6	122	213	250
Eg_01_103_1	18	11	8	7	4	0	14	30	17	9	11	12	2	6	0	11	17	11	13	15	5	32	0	0	0	20	26	32
Eg_01_104_1	661	295	347	162	71	56	238	315	315	292	265	262	81	177	35	252	115	195	186	211	158	224	44	52	45	212	245	229
Eg_01_105_0	25	14	7	2	1	0	18	34	24	22	24	26	1	13	0	9	20	4	20	14	12	21	0	1	2	6	15	10
Eg_01_106_0	16468	17666	22235	16584	11810	35287	19	21749	60	52	36	7	28205	19927	16525	21008	11508	8	15303	6306	15678	966	21621	8264	53	3763	4156	4490
Eg_01_107_1	46	87	69	34	11	0	76	135	170	167	160	153	37	31	26	38	172	110	101	106	95	89	37	21	52	50	142	102
Eg_01_108_1	39	41	16	15	6	0	73	126	82	102	88	59	4	38	5	31	77	21	47	58	27	65	5	9	18	41	92	53
Eg_01_109_1	160	123	39	51	17	68	126	182	188	223	183	180	16	101	9	54	192	64	186	162	49	182	6	2	5	102	166	123
Eg_01_110_1	0	0	0	0	0	0	2	0	0	0	0	0	0	0	0	0	0	0	0	0	0	0	0	0	0	0	0	0
Eg_01_111_1	0	0	0	0	0	0	0	0	0	0	0	0	0	0	0	0	0	0	0	0	0	0	0	0	0	0	0	0
Eg_01_112_1	0	0	0	0	0	0	0	0	0	0	0	0	0	0	0	0	0	0	0	0	0	0	0	0	0	0	0	0
Eg_01_113_0	0	0	3	0	0	0	0	2	0	0	2	0	3	0	0	0	2	0	1	0	0	0	0	0	0	0	0	0
Eg_01_114_1	0	0	1	2	0	0	2	0	0	4	1	0	6	1	14	0	0	9	3	3	5	0	19	5	12	3	2	4
Eg_01_115_0	2584	2102	1799	1360	805	1018	4816	3502	4107	5677	4841	5806	1993	2027	1945	1468	2268	3580	2900	1815	2228	2441	1071	941	781	1336	4766	1273
Eg_01_116_0	0	6	0	0	0	0	0	0	0	1	0	0	0	0	0	0	0	0	1	0	0	0	0	0	0	0	0	0
Eg_01_117_0	0	0	0	0	0	0	0	0	0	0	0	0	0	0	0	0	0	0	0	0	0	0	0	0	0	0	0	0
Eg_01_118_1	110	210	28	287	34	97	415	290	286	336	364	320	32	407	33	234	641	58	239	58	120	367	14	21	27	156	192	175
Eg_01_119_1	16	16	9	5	2	0	18	22	23	23	28	29	3	3	0	6	19	37	19	15	26	15	0	11	0	20	26	34
Eg_01_120_0	0	0	0	0	0	0	0	0	0	0	0	0	0	0	0	0	0	0	0	0	0	0	0	0	0	0	0	0
Eg_01_121_1	5	4	0	9	3	0	1	1	1	9	3	2	0	5	0	5	16	1	9	0	5	3	4	0	0	14	21	4
Eg_01_122_0	0	1	0	0	3	0	0	1	0	0	0	3	0	0	0	5	4	0	1	2	0	0	1	0	0	0	0	12
Eg_01_123_1	0	0	2	2	0	0	0	0	2	1	0	0	0	0	0	2	3	0	2	1	5	1	2	0	0	1	3	0
Eg_01_124_1	101	97	101	25	32	0	56	168	127	101	52	72	51	24	13	72	45	54	90	95	65	100	7	4	1	84	94	60
Eg_01_125_0	43	57	31	17	12	33	124	75	186	129	169	113	12	80	21	17	65	155	66	25	32	185	21	21	9	64	75	63
Eg_01_126_1	0	0	0	0	0	0	0	0	0	0	0	0	0	0	0	0	0	0	0	0	0	0	0	0	0	0	0	0
Eg_01_127_1	0	2	0	2	0	0	0	0	0	0	0	0	0	0	0	0	0	0	0	0	0	0	1	0	0	0	0	0
Eg_01_128_0	1	0	0	0	0	0	0	0	0	0	0	0	0	0	0	0	1	0	0	0	0	1	0	0	0	0	0	0
Eg_01_129_1	3	11	12	13	4	0	5	10	0	2	4	2	11	1	8	0	2	4	3	2	0	4	1	0	18	6	4	6
Eg_01_130_0	1695	2059	3642	1002	1522	689	1040	1765	1326	2557	1321	1750	5955	303	14937	440	3209	3685	2657	3016	3233	279	4477	3173	2214	2100	9476	3448
Eg_01_131_1	5	3	5	0	7	0	5	29	16	27	11	13	1	3	23	0	8	8	0	0	20	11	2	12	0	68	115	35
Eg_01_132_0	1932	2465	2600	2580	2726	3249	433	2441	357	367	362	220	3324	2142	2996	2387	1472	330	1514	1307	1471	785	2141	2124	942	1039	960	863
Eg_01_133_0	247	278	360	267	302	313	37	307	19	20	24	29	375	227	328	261	191	37	149	145	146	74	247	167	74	110	124	90
Eg_01_134_1	0	0	0	0	1	0	0	0	0	0	0	0	0	0	0	0	0	0	1	0	0	1	3	0	0	0	1	0
Eg_01_135_0	0	0	0	0	0	0	0	0	0	0	0	0	0	0	0	0	0	0	0	0	0	0	0	0	0	0	0	0
Eg_01_136_1	0	0	0	0	0	0	0	0	0	0	0	0	0	0	0	0	0	0	0	0	0	0	0	0	0	0	0	0
Eg_01_137_0	160	87	174	398	39	377	85	96	121	114	57	97	51	203	44	204	475	61	348	172	101	82	86	89	280	64	132	80
Eg_01_138_1	10	1	2	15	4	0	12	1	11	24	8	16	16	11	25	0	22	20	5	0	0	3	8	13	53	7	13	1
Eg_01_139_0	0	7	0	3	0	0	0	3	6	1	0	2	0	4	0	4	9	11	4	0	3	2	2	0	2	4	1	11
Eg_01_140_0	3	0	1	4	0	0	17	0	22	51	24	19	7	0	3	1	9	183	6	37	15	3	6	4	12	2	18	0
Eg_01_141_1	0	0	0	0	0	0	0	0	0	0	0	0	0	0	0	0	0	0	0	0	0	0	0	0	0	0	0	0
Eg_01_142_1	2	0	0	2	0	0	1	3	8	12	6	3	1	5	0	1	5	13	6	4	1	4	0	0	11	1	1	1
Eg_01_143_1	2	5	8	9	1	0	3	7	9	12	8	15	6	10	9	4	18	7	4	8	3	7	7	0	9	8	37	8
Eg_01_144_1	0	0	0	0	0	0	0	0	0	0	0	0	0	0	0	0	0	0	0	0	0	0	0	0	0	1	0	0
Eg_01_145_0	1579	1381	929	1329	1222	1790	744	1380	702	658	692	634	388	916	482	1457	654	597	950	1562	784	842	228	919	237	1028	607	939
Eg_01_146_1	15	14	7	9	3	25	6	39	19	29	37	9	15	14	0	23	23	15	23	22	17	31	10	5	4	34	74	29
Eg_01_147_0	1	0	0	0	0	0	0	0	0	0	0	1	0	2	0	0	2	0	3	0	0	1	0	1	0	0	0	1
Eg_01_148_0	0	0	0	0	0	0	0	0	0	0	0	4	0	0	0	0	0	0	0	0	0	0	0	0	0	0	0	2
Eg_01_149_1	9	10	0	1	1	0	5	10	10	21	9	9	3	6	1	7	17	8	7	3	4	9	7	0	1	7	19	23
Eg_01_150_0	7	23	3	53	7	0	3063	56	7332	11357	4968	9142	47	25	6	6	39	2303	622	12	45	64	11	4	398	18	31	13
Eg_01_151_0	0	0	0	0	0	0	1	0	1	3	2	3	0	0	0	0	0	3	2	0	0	0	1	0	0	1	0	0
Eg_01_152_1	14	11	6	2	6	0	33	38	50	64	55	48	13	15	3	24	46	15	15	16	20	26	24	6	25	40	90	60
Eg_01_153_1	1	0	0	0	0	0	0	0	1	0	1	1	0	0	0	0	0	0	0	0	0	0	0	0	0	1	0	0
Eg_01_154_0	176	59	84	175	149	88	392	113	512	856	418	651	121	104	973	131	408	477	211	73	277	121	161	233	59	238	510	161
Eg_01_155_0	53	16	46	4	36	0	134	34	165	217	119	173	28	7	11	29	25	119	49	54	47	38	16	2	32	45	54	30
Eg_01_156_0	1462	1692	706	719	295	685	2389	4321	3979	5930	3471	4040	1341	1097	1223	1121	5183	2295	4322	3516	1575	1851	1302	630	1493	1343	2471	3077
Eg_01_157_0	858	1073	494	298	117	260	1295	3073	2759	3779	2453	2842	862	495	659	468	3664	1920	2616	2521	1186	1128	943	334	704	649	1499	1603
Eg_01_158_0	5	10	0	4	3	0	13	5	14	28	9	10	7	15	4	4	6	6	0	0	3	13	15	0	12	9	6	6
Eg_01_159_1	80	50	33	62	16	39	212	130	212	207	230	168	14	139	42	42	196	62	184	66	73	232	17	31	17	88	238	141
Eg_01_160_1	332	298	272	238	278	132	766	454	776	1259	960	802	141	192	385	322	655	866	346	531	735	537	209	273	164	749	1338	784
Eg_01_161_0	6	16	9	3	7	0	22	16	43	101	19	38	15	21	6	5	21	36	10	4	20	30	14	4	19	6	42	21
Eg_01_162_1	242	307	263	131	64	310	432	441	597	704	473	585	176	218	52	138	362	402	321	192	293	402	128	48	101	232	430	283
Eg_01_163_1	167	172	158	92	59	112	225	264	265	320	218	266	80	122	40	111	208	197	195	79	101	205	42	21	31	174	253	237
Eg_01_164_0	681	670	134	116	26	67	60	1008	43	76	87	61	22	153	7	125	537	33	372	167	116	200	7	14	0	197	345	347
Eg_01_165_1	0	0	0	0	3	0	3	0	0	0	1	0	0	0	1	0	0	0	0	0	0	0	0	0	0	1	0	0
Eg_01_166_0	78	123	16	78	10	9	237	234	356	443	367	384	14	128	15	77	272	80	194	50	68	277	17	9	20	127	267	168
Eg_01_167_1	339	536	64	455	74	121	772	747	908	1102	924	896	58	657	45	468	592	206	510	126	409	819	61	93	46	840	979	830
Eg_01_168_0	80	87	38	33	9	0	167	192	287	241	287	256	15	84	8	57	127	88	169	55	59	214	16	9	26	79	115	110
Eg_01_169_1	0	0	0	0	0	0	0	0	0	0	0	0	0	0	0	0	0	0	0	0	0	0	0	0	0	0	4	0
Eg_01_170_1	0	0	0	0	0	0	0	0	0	0	0	1	0	0	0	0	0	0	0	0	0	0	0	0	0	0	0	0
Eg_01_171_1	5	0	0	0	0	0	11	0	0	5	6	0	0	0	0	0	0	0	0	9	0	6	0	0	0	11	6	0
Eg_01_172_0	9	7	1	5	1	0	7	6	6	10	4	23	0	9	2	3	0	2	3	0	8	17	0	0	0	25	16	20
Eg_01_173_1	0	0	0	0	0	0	0	0	0	0	0	0	0	0	0	0	0	0	0	0	0	0	0	0	0	0	0	0
Eg_01_174_1	2701	3113	3423	3256	2639	2929	3598	3520	3169	3506	2731	3005	2821	3155	1995	2932	3075	4326	4234	4564	2342	4044	2954	1769	2561	2218	1630	2387
Eg_01_175_0	8	20	9	10	12	0	19	28	17	38	21	13	1	32	2	18	38	8	12	4	9	30	3	2	9	28	40	31
Eg_01_176_0	0	0	0	0	0	0	0	0	0	0	0	0	0	0	0	0	0	0	0	0	0	0	0	0	0	0	0	0
Eg_01_177_1	23	19	3	13	1	0	16	51	31	35	31	33	3	35	2	30	18	3	26	7	10	42	3	0	0	57	64	56
Eg_01_178_1	0	0	0	0	0	0	1	0	0	0	0	0	0	2	1	0	1	0	0	0	0	0	1	0	0	0	0	0
Eg_01_179_1	16	17	21	24	40	36	18	27	33	20	25	19	13	36	72	23	16	14	23	7	32	8	41	56	11	26	12	16
Eg_01_180_0	24	7	17	17	9	0	35	34	34	29	25	22	10	45	6	15	29	14	18	7	20	15	17	16	7	32	30	22
Eg_01_181_1	9	21	9	22	18	0	3	20	9	25	7	18	15	8	45	8	32	10	40	41	31	5	42	8	0	18	53	42
Eg_01_182_0	0	0	0	0	0	0	1	0	0	0	0	0	0	0	0	0	1	0	0	0	0	0	0	0	0	0	0	2
Eg_01_183_1	28	12	5	14	14	0	23	30	15	12	4	28	0	25	0	19	5	3	27	9	14	8	0	4	0	16	15	12
Eg_01_184_1	0	0	0	0	1	0	3	1	0	0	0	0	0	0	0	0	0	0	0	0	0	0	0	0	0	0	0	0
Eg_01_185_0	14	34	9	8	0	16	25	44	83	73	69	90	4	36	0	25	48	17	61	36	13	50	2	0	12	18	37	34
Eg_01_186_0	0	0	0	0	0	0	0	2	2	1	3	2	0	7	0	2	2	0	4	0	0	3	0	0	0	0	2	3
Eg_01_187_1	67	38	22	21	16	0	66	79	82	64	60	62	23	19	5	33	42	37	58	55	38	58	9	3	5	38	60	63
Eg_01_188_0	467	260	190	79	88	221	417	471	462	816	517	299	60	53	26	383	279	233	371	402	221	406	70	26	48	519	589	525
Eg_01_189_0	15	46	11	5	7	0	123	65	166	180	151	153	5	0	0	10	10	48	27	64	16	38	7	2	3	6	43	21
Eg_01_190_1	0	0	0	0	0	0	0	0	1	0	0	1	0	0	0	0	0	0	0	1	0	3	0	3	0	25	11	5
Eg_01_191_1	3	17	20	10	16	0	25	20	20	20	27	18	22	34	17	6	17	13	6	4	16	22	4	10	1	14	41	14
Eg_01_192_1	1	0	0	0	0	0	0	3	0	0	0	0	0	0	0	0	0	0	0	0	0	0	0	0	0	0	0	0
Eg_01_193_1	1795	659	1338	2836	159	75	14114	789	23462	25435	15646	22360	9339	1668	1135	684	497	22222	10288	258	723	13746	4822	712	17733	386	669	760
Eg_01_194_0	4	10	5	2	4	0	17	20	35	40	25	39	0	10	4	13	18	3	10	9	14	14	0	0	0	11	14	13
Eg_01_195_1	0	0	0	0	0	0	0	0	0	0	0	0	0	0	0	0	0	0	0	0	0	0	0	0	0	0	0	0
Eg_01_196_1	2	14	0	2	11	0	36	25	85	67	47	29	1	9	0	0	18	75	14	16	4	44	3	7	0	53	52	20
Eg_01_197_1	11	8	7	4	5	0	5	13	6	5	6	5	0	15	1	2	10	7	2	2	0	7	0	0	2	9	10	8
Eg_01_198_0	201	220	194	92	62	190	201	292	335	352	282	264	45	162	40	118	241	261	250	149	188	312	36	28	38	134	191	177
Eg_01_199_0	0	0	0	0	0	0	0	0	0	0	0	0	0	0	0	0	0	0	0	0	0	0	0	0	0	0	0	0
Eg_01_200_0	25	43	21	47	24	53	53	80	95	104	73	68	17	76	13	78	42	50	43	11	18	82	21	9	42	69	103	100
Eg_01_201_0	92	107	91	50	21	58	176	251	455	386	458	334	88	217	11	161	147	224	187	107	33	353	67	11	140	248	355	245
Eg_01_202_1	0	11	0	0	18	0	16	19	8	46	12	9	4	19	21	0	0	9	0	0	0	9	0	7	0	51	72	50
Eg_01_203_1	8	5	3	0	3	0	9	5	11	14	11	27	1	7	0	1	14	8	6	2	2	7	0	5	2	12	4	9
Eg_01_204_0	17	22	7	13	11	51	34	63	36	52	37	36	11	27	3	20	59	13	29	15	20	28	13	4	1	39	54	51
Eg_01_205_1	2	0	1	5	1	0	3	12	5	1	0	4	2	2	0	1	2	4	0	0	4	2	2	0	1	9	6	5
Eg_01_206_1	3	3	2	0	1	0	0	6	3	0	0	0	0	5	0	2	5	1	1	0	2	0	0	0	0	1	1	0
Eg_01_207_1	59	125	75	41	2	86	51	88	62	124	80	97	34	42	1	44	149	88	114	103	17	46	23	12	46	38	19	29
Eg_01_208_0	0	0	0	0	0	0	0	0	0	0	0	0	0	0	0	0	0	0	0	0	0	0	0	0	0	1	0	0
Eg_01_209_0	481	866	524	1349	338	420	2638	1065	2568	1904	4590	1433	606	4443	1893	269	537	2322	2991	181	534	18459	1156	574	1068	314	666	216
Eg_01_210_1	44	49	29	20	5	0	115	110	206	259	240	158	33	51	33	22	100	88	77	48	59	105	37	8	28	39	92	70
Eg_01_211_1	0	0	0	0	0	0	0	0	0	0	0	0	0	0	0	0	0	0	0	0	0	0	0	0	0	0	0	0
Eg_01_212_1	0	3	0	0	18	0	15	11	21	48	22	22	5	9	4	0	0	10	0	0	5	11	0	6	0	73	67	20
Eg_01_213_1	1	6	0	0	22	0	13	17	19	39	15	23	0	4	13	1	1	4	1	0	7	7	0	3	0	91	81	49
Eg_01_214_0	6	5	7	1	6	0	1	4	6	9	5	7	15	10	39	5	4	10	1	11	23	2	33	12	28	16	51	19
Eg_01_215_1	1	2	0	0	0	0	0	2	0	0	0	0	0	0	0	4	0	0	0	0	0	0	0	0	0	4	0	0
Eg_01_216_1	12152	14089	17527	7894	14582	14962	11785	15157	9948	14745	8320	9209	12861	8457	7163	20496	12292	13960	16312	28460	11405	16895	6948	9385	5355	12990	12256	12185
Eg_01_217_1	0	11	0	0	5	0	11	19	15	33	16	12	0	7	9	0	0	14	0	0	3	5	0	11	0	65	88	42
Eg_01_218_1	462	1270	659	1214	407	967	336	1305	204	416	283	293	295	895	274	632	2856	283	630	255	896	693	165	345	112	479	1052	867
Eg_01_219_0	0	0	0	1	0	0	0	1	0	0	3	2	0	0	0	1	2	0	0	0	0	0	0	0	0	1	1	1
Eg_01_220_0	5	5	1	0	3	0	3	3	1	10	2	0	2	9	5	3	1	4	1	1	3	8	2	5	5	9	7	7
Eg_01_221_1	287	290	127	210	60	110	2111	594	2733	2956	2716	2472	141	347	24	278	393	818	908	313	312	1566	90	53	113	336	431	405
Eg_01_222_0	11	8	4	7	2	0	3	9	9	6	9	10	0	13	1	6	3	6	1	3	12	11	2	3	1	11	4	10
Eg_01_223_1	283	266	125	263	70	0	1786	431	1854	2092	1773	1649	89	287	31	224	285	539	594	210	197	1005	39	81	90	263	363	352
Eg_01_224_0	0	0	0	0	0	0	2	1	5	0	0	0	0	0	0	0	0	0	0	0	0	0	0	0	0	1	0	1
Eg_01_225_0	0	0	0	0	0	0	0	0	0	0	0	0	0	0	0	0	0	0	0	0	0	0	0	0	0	0	0	0
Eg_01_226_1	0	0	0	0	0	0	0	0	0	0	0	0	0	0	0	0	0	0	0	0	0	0	0	0	0	0	0	0
Eg_01_227_1	0	0	0	0	0	0	0	0	0	0	0	0	0	0	0	0	0	0	0	0	0	0	0	0	0	0	0	0
Eg_01_228_1	2	2	0	8	2	0	6	2	6	20	7	7	4	8	0	9	5	2	6	5	12	5	0	0	9	5	12	4
Eg_01_229_1	2	1	1	5	0	0	2	0	2	8	3	0	1	3	0	0	3	1	6	4	5	3	0	0	0	5	4	0
Eg_01_230_1	0	0	0	0	0	0	0	0	0	0	0	0	0	0	0	0	0	0	0	0	0	0	0	0	0	0	0	0
Eg_01_231_1	0	0	2	0	0	0	0	0	0	0	0	0	0	0	0	0	0	0	0	0	0	2	0	0	0	0	0	0
Eg_01_232_1	0	0	0	0	0	0	1	0	2	0	2	0	1	0	0	0	0	1	0	0	5	0	0	0	0	0	1	5
Eg_01_233_1	0	0	0	0	0	0	0	0	5	0	1	0	1	0	0	0	0	0	0	0	0	4	1	0	0	0	3	0
Eg_01_234_1	0	1	0	0	0	0	2	0	4	0	0	1	1	4	0	1	3	0	0	1	0	1	0	1	0	3	5	0
Eg_01_235_1	0	0	3	0	0	0	3	0	0	6	5	1	1	0	0	0	1	0	2	0	0	1	0	0	0	3	0	0
Eg_01_236_0	25	28	5	43	17	34	89	56	93	141	135	103	7	79	8	39	107	33	73	32	12	84	8	5	17	65	108	80
Eg_01_237_1	52	85	16	58	4	29	1133	134	1218	643	1458	669	13	92	2	74	109	144	355	29	65	257	6	6	9	88	133	106
Eg_01_238_1	0	5	0	0	17	0	12	28	18	32	13	15	4	4	4	0	0	7	0	0	10	17	0	10	0	78	66	53
Eg_01_239_1	929	1112	832	631	324	698	1091	1914	1289	1773	1354	1003	477	1215	149	641	947	1078	1258	292	687	1234	184	263	195	894	1186	937
Eg_01_240_0	0	2	0	0	0	0	0	0	1	2	3	2	0	1	0	0	0	0	0	0	0	8	0	0	0	5	5	6
Eg_01_241_0	0	0	0	0	0	0	0	0	0	0	0	0	0	0	0	0	0	0	0	0	0	0	0	0	0	2	0	1
Eg_01_242_0	0	0	0	0	5	0	0	0	0	3	1	0	0	0	0	0	0	0	0	0	0	0	0	0	0	1	2	0
Eg_01_243_0	20	33	26	17	11	22	54	54	57	47	59	55	15	26	13	15	36	24	53	18	22	32	6	1	7	21	45	40
Eg_01_244_1	1	11	0	2	5	0	29	8	36	35	33	28	0	36	0	10	8	1	10	10	4	33	0	0	0	18	38	25
Eg_01_245_1	5	6	1	1	0	0	8	9	18	22	34	12	0	11	0	0	12	7	10	9	2	10	2	1	0	10	12	9
Eg_01_246_1	4	11	0	4	0	0	28	21	27	47	40	23	4	35	1	3	7	4	5	5	1	23	1	0	3	24	23	37
Eg_01_247_0	246	269	146	157	89	46	283	403	336	359	339	302	49	195	56	160	342	198	334	163	232	328	39	58	33	258	360	275
Eg_01_248_1	1506	1609	1502	1534	1996	1776	1111	944	844	1168	717	1077	956	1446	1160	1589	967	1013	1097	1449	1078	850	893	1299	880	1333	1240	1351
Eg_01_249_0	118	31	106	35	24	36	156	81	424	1540	239	613	212	15	17	61	109	1166	85	93	126	13	11	10	469	102	214	133
Eg_01_250_0	4743	4666	3642	1853	2177	3173	3175	3403	3167	4441	2738	2698	1574	2376	749	4024	1504	2224	3413	4438	1874	3819	615	1025	953	2291	2214	2078
Eg_01_251_1	18	14	6	5	20	0	33	55	79	113	75	61	3	21	15	10	24	20	19	13	26	43	0	4	3	60	75	42
Eg_01_252_0	164	120	59	98	11	54	200	367	379	382	306	211	23	139	4	107	245	115	229	158	129	369	17	13	5	121	344	294
Eg_01_253_0	0	7	0	0	20	0	17	13	25	57	19	12	0	7	37	0	0	23	0	0	6	15	0	13	0	90	128	59
Eg_01_254_0	0	4	0	0	2	0	16	3	8	12	1	8	0	4	3	0	0	2	0	0	0	5	0	5	0	35	40	24
Eg_01_255_0	0	5	0	0	13	0	13	17	11	25	14	13	1	3	10	0	0	7	0	0	5	16	0	3	0	78	107	31
Eg_01_256_0	0	86	0	0	118	0	85	166	178	334	146	117	19	63	120	0	0	106	0	0	43	122	0	84	0	612	750	393
Eg_01_257_1	18	15	7	8	2	0	41	53	99	49	83	79	5	7	1	13	67	11	19	9	27	39	1	0	6	55	94	58
Eg_01_258_0	7	9	11	2466	77	0	34655	0	38568	71278	26291	62174	19743	19	3376	9	15	112552	7358	0	237	55	7324	619	191834	75	203	17
Eg_01_259_1	2	1	3	0	1	0	6	3	5	3	1	0	0	9	0	5	6	2	3	1	1	0	0	0	1	0	2	3
Eg_01_260_0	0	0	0	23	0	0	1950	0	3858	4080	2403	3552	0	0	0	0	0	856	244	0	0	0	0	0	0	0	0	0
Eg_01_261_1	0	2	0	1	0	0	5	7	8	13	10	4	3	12	0	3	3	1	3	0	1	5	0	0	0	6	5	7
Eg_01_262_0	179	130	124	107	89	110	229	234	319	379	258	273	21	130	22	135	252	114	199	91	136	184	24	45	17	224	305	232
Eg_01_263_0	1	0	0	0	0	0	4	0	1	0	1	0	0	0	0	0	1	0	2	0	1	0	0	0	0	0	0	0
Eg_01_264_1	0	0	2	1	0	0	0	2	0	0	0	0	0	0	0	1	0	0	0	0	2	0	0	0	0	0	0	0
Eg_01_265_0	1	2	2	0	1	0	5	3	2	5	4	3	0	12	0	5	5	3	0	1	0	6	0	0	1	3	11	4
Eg_01_266_0	4	2	0	0	0	0	8	11	11	7	10	6	0	11	0	4	9	1	2	0	3	10	0	0	0	12	7	6
Eg_01_267_0	1	2	2	1	0	0	0	3	3	4	4	5	0	8	0	1	1	0	0	0	0	1	0	0	0	2	4	3
Eg_01_268_1	7	18	5	2	1	0	11	16	28	19	32	10	2	7	0	21	20	15	9	17	4	13	3	0	0	17	12	8
Eg_01_269_0	0	0	0	0	0	0	0	1	0	0	0	0	0	0	0	1	0	0	0	0	0	0	0	0	0	0	0	0
Eg_01_270_1	147	73	35	77	10	37	112	111	145	244	143	175	9	109	12	186	251	31	150	77	34	103	25	2	35	98	202	107
Eg_01_271_1	3303	565	1890	1026	1419	844	4682	770	7707	11359	6687	8668	2188	438	899	1757	1106	10980	1343	2341	1722	533	2610	1340	14864	2410	1504	1531
Eg_01_272_1	2878	4704	4498	1837	2119	1520	1516	3586	1500	1753	1493	1309	2830	3975	1008	2171	2610	1557	3046	3413	1981	4002	656	1185	593	1529	3751	2038
Eg_01_273_0	428	362	341	556	549	95	2545	325	3370	6801	2640	5094	501	319	997	420	178	4540	753	1188	846	971	700	837	2279	670	497	289
Eg_01_274_1	153	228	36	130	50	38	278	278	528	395	448	508	32	159	6	178	191	188	223	86	109	299	18	23	18	139	151	191
Eg_01_275_1	213	214	261	136	94	114	200	337	271	397	277	260	113	180	49	113	263	276	239	205	216	202	104	72	83	268	478	242
Eg_01_276_0	5	0	0	0	0	0	0	0	4	2	3	1	0	1	0	0	1	0	0	0	0	3	0	0	0	2	0	2
Eg_01_277_0	0	0	0	0	0	0	0	1	1	1	0	0	0	0	0	1	0	0	0	0	0	3	0	0	0	0	0	1
Eg_01_278_0	0	0	0	0	0	0	0	0	0	0	0	2	0	0	0	0	0	0	0	0	0	0	0	0	0	0	0	0
Eg_01_279_0	13	7	7	13	12	0	28	15	40	33	58	22	6	22	2	8	22	7	14	15	3	6	1	1	9	17	39	14
Eg_01_280_0	0	0	0	0	0	0	0	0	0	0	0	0	0	0	0	0	0	0	0	0	0	0	0	0	0	0	0	0
Eg_01_281_0	0	0	0	0	0	0	0	0	0	0	0	0	0	0	0	0	0	0	0	0	0	0	0	0	0	0	0	0
Eg_01_282_0	0	0	0	0	0	0	0	0	0	3	0	0	0	0	0	0	8	0	2	0	0	0	0	0	0	0	1	0
Eg_01_283_0	45	42	4	19	5	0	31	48	44	72	62	31	4	33	0	17	68	5	34	14	9	45	0	0	1	33	108	44
Eg_01_284_0	8	7	0	5	0	0	10	16	4	1	7	6	4	6	0	16	33	12	18	3	11	12	0	1	0	4	8	3
Eg_01_285_1	183	202	228	420	260	464	395	439	395	482	407	330	259	433	253	336	506	480	444	827	245	453	212	266	318	404	391	365
Eg_01_286_0	157	323	57	158	49	80	290	397	344	369	357	315	24	322	25	206	224	59	222	66	179	378	15	45	24	301	347	371
Eg_01_287_0	13	26	14	23	18	0	37	17	19	29	29	30	8	6	10	10	19	23	15	3	25	19	2	2	6	10	17	15
Eg_01_288_0	3	6	1	0	1	0	12	5	6	7	12	10	2	12	3	6	1	6	4	0	3	6	1	7	0	20	8	7
Eg_01_289_1	59	77	24	56	17	45	82	116	123	106	100	94	4	86	10	39	71	32	67	42	39	87	1	6	7	77	62	92
Eg_01_290_1	1	1	0	0	0	0	2	6	1	1	2	0	1	0	0	0	1	1	4	0	0	1	0	0	0	0	4	0
Eg_01_291_1	12	20	2	6	1	0	27	49	73	55	58	61	0	18	0	2	42	7	25	12	14	38	0	0	3	26	80	37
Eg_01_292_0	0	2	0	0	11	0	4	13	8	40	12	17	4	9	5	1	1	6	0	0	2	7	0	5	0	43	55	24
Eg_01_293_1	0	0	0	0	0	0	0	1	1	2	1	0	0	1	0	0	0	0	0	0	0	0	0	0	0	0	2	0
Eg_01_294_1	0	0	0	0	0	0	0	0	1	0	0	0	0	0	0	0	0	0	0	0	0	0	0	0	0	0	1	1
Eg_01_295_1	78	139	58	114	32	21	942	211	1247	1373	1145	1254	87	193	24	94	235	396	349	80	108	229	47	33	163	136	253	233
Eg_01_296_0	0	0	0	0	0	0	0	0	0	0	0	0	0	0	0	0	0	0	0	0	0	0	0	0	0	0	0	0
Eg_01_297_0	9	19	0	6	0	0	16	27	49	50	40	26	3	43	0	23	41	6	9	3	5	52	3	2	1	29	36	51
Eg_01_298_0	2	0	0	0	0	0	0	0	0	0	0	0	0	0	0	0	0	0	0	0	0	0	0	0	0	6	0	0
Eg_01_299_0	0	0	0	0	0	0	0	0	0	0	0	0	0	0	0	0	0	0	0	0	0	0	0	0	0	0	0	0
Eg_01_300_0	23	37	17	41	11	0	81	55	60	86	68	92	3	58	8	53	52	23	71	27	21	77	4	3	7	49	74	69
Eg_01_301_0	3	4	0	1	1	0	7	9	7	5	8	5	0	6	0	0	7	1	3	1	1	6	0	0	3	5	1	3
Eg_01_302_0	15	39	1	45	3	0	58	51	36	57	34	45	5	87	3	29	26	13	42	3	10	152	2	2	3	18	46	61
Eg_01_303_1	0	2	0	4	0	0	4	14	9	15	10	14	0	3	0	0	0	5	2	0	0	20	0	0	0	2	3	22
Eg_01_304_1	0	0	0	3	0	0	4	2	1	1	0	1	0	0	0	0	1	0	2	0	0	1	0	0	0	0	0	0
Eg_01_305_1	4	3	0	8	0	0	7	2	1	2	12	1	1	4	0	2	7	0	14	0	0	9	0	0	0	6	7	0
Eg_01_306_1	0	0	0	0	0	0	0	0	0	0	0	0	0	0	0	1	1	0	0	0	0	1	0	0	0	0	1	0
Eg_01_307_0	0	0	0	0	0	0	0	0	0	1	0	0	0	0	0	0	0	0	1	0	4	3	0	0	0	0	0	6
Eg_01_308_0	13	22	3	9	4	0	50	30	117	109	110	109	2	9	11	9	27	33	32	23	15	36	0	0	5	32	67	36
Eg_01_309_1	88	199	14	72	35	13	224	290	434	378	371	315	21	157	36	98	182	116	168	33	116	377	9	20	19	347	377	271
Eg_01_310_0	4	1	2	2	0	0	8	4	7	10	3	11	0	10	1	2	4	0	1	2	0	1	3	0	0	3	7	3
Eg_01_311_1	0	0	0	0	4	0	0	0	6	6	1	7	0	0	0	0	1	3	0	1	0	0	0	0	0	11	11	5
Eg_01_312_1	18	25	8	35	13	0	54	79	72	89	91	44	4	61	5	55	60	9	69	21	17	90	2	4	11	64	48	74
Eg_01_313_1	64	68	10	62	15	57	72	93	78	140	80	115	12	87	17	67	87	41	74	32	32	90	16	20	11	61	86	114
Eg_01_314_0	13	23	13	6	8	0	50	51	16	29	40	21	10	8	0	6	41	21	28	34	22	10	5	0	5	14	80	24
Eg_01_315_0	91	94	55	35	26	18	137	184	129	168	180	153	50	33	6	29	274	176	143	131	164	54	27	11	21	64	421	121
Eg_01_316_1	150	242	55	117	59	110	150	245	189	169	141	175	46	201	17	289	163	73	240	312	79	294	23	24	20	264	169	204
Eg_01_317_0	7	5	1	14	3	0	29	17	28	24	35	19	1	21	0	7	48	4	34	6	8	15	0	0	0	23	32	32
Eg_01_318_1	1	22	2	1	5	0	8	23	56	51	65	33	12	18	0	8	3	17	6	12	0	39	3	2	5	9	34	15
Eg_01_319_0	541	1022	916	547	1626	884	90	973	58	112	87	50	367	733	815	1499	235	148	1015	2111	973	390	347	968	15	704	954	1039
Eg_01_320_0	7	18	7	14	5	0	22	33	56	58	55	31	6	14	1	4	20	21	25	8	5	35	4	0	9	19	32	37
Eg_01_321_1	0	0	0	0	0	0	0	0	0	0	0	0	0	0	0	0	0	0	0	0	0	0	0	0	0	0	0	0
Eg_01_322_0	0	0	0	0	0	0	0	2	0	1	0	0	2	2	0	0	0	0	0	0	0	0	0	0	0	0	0	0
Eg_01_323_1	329	374	198	355	99	67	313	541	415	523	429	423	40	522	110	254	694	160	462	145	305	433	34	76	28	296	775	419
Eg_01_324_1	0	0	0	0	0	0	0	0	0	0	3	0	0	1	0	0	5	0	3	0	0	0	0	0	0	3	0	0
Eg_01_325_1	114	154	95	68	34	55	259	288	372	435	308	394	125	124	9	77	162	175	121	100	69	232	94	17	80	173	295	181
Eg_01_326_1	21	14	24	10	9	35	31	26	55	47	40	43	8	16	3	10	8	25	9	14	4	19	9	0	17	25	32	19
Eg_01_327_1	0	0	0	0	6	0	3	1	0	3	0	1	0	0	5	0	0	2	0	0	0	0	0	0	0	5	10	1
Eg_01_328_0	1	1	2	5	2	0	4	11	6	23	10	8	2	6	0	0	5	2	1	0	9	4	2	4	0	1	7	6
Eg_01_329_1	0	0	0	0	0	0	0	0	0	0	0	0	0	0	0	0	0	0	0	0	0	0	0	0	0	0	0	0
Eg_01_330_0	0	0	0	0	0	0	0	0	0	0	0	0	0	0	0	0	0	0	0	0	0	0	0	0	0	0	0	0
Eg_01_331_1	137	63	119	99	79	70	123	121	115	147	143	123	62	88	47	58	84	119	111	80	77	106	43	20	50	68	94	86
Eg_01_332_1	300	212	225	352	233	53	271	277	289	370	302	254	136	293	124	241	189	306	315	197	154	282	103	130	161	217	217	179
Eg_01_333_1	230	255	101	284	60	172	367	543	410	577	448	435	48	255	13	145	527	147	265	96	77	238	32	18	75	314	486	422
Eg_01_334_1	29	32	5	60	14	0	56	67	80	95	120	99	6	65	6	29	89	35	66	13	31	71	8	5	7	37	69	65
Eg_01_335_0	0	0	0	0	0	0	0	0	0	0	0	0	0	0	0	0	0	0	0	0	0	0	0	0	0	0	0	0
Eg_01_336_0	0	0	0	0	0	0	0	0	0	0	0	0	0	0	0	0	1	0	0	0	0	0	0	0	0	0	0	0
Eg_01_337_0	0	0	0	0	0	0	0	0	0	0	0	0	0	0	0	0	0	0	0	0	0	0	0	0	0	0	0	0
Eg_01_338_0	136	49	206	38	418	100	37	42	23	33	32	27	170	97	451	174	42	41	28	236	186	16	731	381	95	272	135	115
Eg_01_339_0	4732	2507	2798	3817	4416	1921	2525	2957	2217	3189	1877	2671	1128	3341	4570	3952	4286	1721	2451	2380	4591	1779	2451	3394	916	4542	5646	3911
Eg_01_340_1	0	4	0	0	13	0	6	20	9	35	22	14	0	1	0	0	0	6	0	0	1	12	0	1	0	107	113	45
Eg_01_341_0	0	0	0	0	3	0	1	10	0	17	1	5	0	1	0	0	0	0	0	0	0	4	0	0	0	44	29	24
Eg_01_342_1	1	2	3	0	0	0	0	3	0	0	0	0	0	1	0	1	3	0	0	0	3	0	0	1	0	4	0	2
Eg_01_343_0	0	0	0	0	0	0	0	0	0	0	0	0	0	0	0	0	0	0	0	0	0	0	0	0	0	0	0	0
Eg_01_344_0	0	0	0	0	1	0	0	1	0	0	0	1	0	0	0	0	0	0	0	0	0	0	0	0	0	0	1	2
Eg_01_345_1	0	1	0	0	0	0	2	2	1	5	11	7	0	9	0	2	1	2	4	0	3	3	0	0	2	1	7	0
Eg_01_346_0	36	36	6	26	8	0	44	73	137	88	120	90	5	62	0	26	51	7	65	3	3	96	0	0	4	15	38	42
Eg_01_347_0	0	28	0	0	19	0	16	44	30	51	23	12	1	9	42	0	0	15	0	0	12	9	0	21	0	164	168	92
Eg_01_348_1	0	2	0	7	1	0	42	3	69	265	36	113	23	7	7	2	10	172	17	4	9	4	4	1	78	5	16	3
Eg_01_349_0	95	152	14	50	6	25	211	303	399	441	412	418	13	129	4	74	223	96	220	69	73	280	11	10	4	104	256	198
Eg_01_350_1	73	112	39	129	48	0	240	195	373	406	428	284	43	185	17	55	121	124	164	64	51	260	9	9	35	299	351	234
Eg_01_351_0	23	50	14	21	5	0	54	68	99	62	78	51	3	36	11	11	111	28	78	13	41	72	8	0	0	47	64	65
Eg_01_352_1	0	0	0	0	0	0	0	0	0	0	0	0	0	1	0	0	2	0	0	0	0	0	0	0	0	0	0	0
Eg_01_353_0	0	0	0	0	0	0	0	0	0	0	0	0	0	0	0	0	0	0	0	0	0	0	0	0	0	0	0	0
Eg_01_354_1	711	900	639	919	627	795	1120	979	1330	1986	925	1130	590	923	793	808	1073	1986	1021	682	693	728	300	503	1288	856	1199	1082
Eg_01_355_1	0	1	0	0	0	0	0	0	1	0	0	0	0	0	2	0	0	0	2	0	0	0	0	0	0	1	1	2
Eg_01_356_0	12	19	2	4	2	21	18	19	29	26	20	23	0	20	0	13	22	1	22	2	5	28	1	0	0	16	21	22
Eg_01_357_0	11	9	0	6	2	0	16	18	29	87	20	37	3	11	0	1	19	46	12	2	5	15	0	4	0	3	12	8
Eg_01_358_0	2	4	0	5	2	10	7	0	2	4	0	0	0	3	0	9	2	0	7	1	0	0	2	0	0	0	6	5
Eg_01_359_1	0	0	1	0	0	0	2	5	3	1	2	5	0	1	0	0	1	3	4	2	0	0	0	0	0	2	2	2
Eg_01_360_1	35	22	28	18	23	0	31	49	75	70	73	72	13	27	4	15	41	41	30	30	12	36	6	12	1	14	50	19
Eg_01_361_0	0	3	1	0	0	0	4	3	6	7	3	7	2	2	0	2	4	3	3	0	0	6	0	0	0	8	3	6
Eg_01_362_0	4	0	2	11	2	0	8	1	7	5	10	19	0	11	0	6	0	2	4	4	2	31	1	0	0	4	10	5
Eg_01_363_0	3105	2190	2318	1298	2385	2530	609	2532	671	346	616	752	618	1197	1533	1662	847	106	1042	1004	2700	1724	408	2132	69	3492	3207	3318
Eg_01_364_0	353	168	180	184	178	105	338	333	375	616	263	394	192	364	221	322	342	168	149	154	384	191	192	196	99	492	734	448
Eg_01_365_0	0	0	0	0	0	0	0	1	0	0	0	0	0	0	0	0	0	0	0	0	0	2	0	0	0	0	0	0
Eg_01_366_1	2	3	3	1	2	0	39	12	42	58	52	34	2	7	2	2	10	23	14	4	4	61	0	0	0	8	18	9
Eg_01_367_1	3	3	1	662	15	0	1704	21	2263	2007	1669	2459	0	116	19	4	0	1833	995	0	5	120	0	11	6	38	57	37
Eg_01_368_0	163	109	121	25	54	111	43	173	81	96	60	53	27	45	38	100	73	80	93	214	100	57	20	33	9	89	99	94
Eg_01_369_1	638	834	393	492	163	270	927	1331	1093	1308	988	1044	174	783	91	570	983	412	773	334	461	1151	87	108	194	694	1019	924
Eg_01_370_0	287	348	186	300	313	175	339	489	382	559	288	368	195	339	324	424	220	286	240	187	312	293	145	213	243	326	393	353
Eg_01_371_1	2754	3884	4014	1261	3172	4487	929	3806	988	841	1027	804	4878	2372	985	4647	1414	1434	2859	5609	2589	3991	1586	1962	747	3131	1511	3515
Eg_01_372_0	131	66	40	57	7	0	131	204	325	286	169	227	59	76	13	37	152	136	121	161	83	111	44	11	25	68	182	99
Eg_01_373_0	80	100	44	28	16	15	159	221	152	236	173	158	20	59	8	46	163	48	100	44	86	129	12	8	0	110	205	160
Eg_01_374_0	0	21	0	0	9	0	13	21	13	49	29	25	1	6	10	0	0	3	0	0	3	18	0	5	0	102	109	53
Eg_01_375_0	136	188	150	176	150	227	326	372	330	381	245	269	85	131	105	146	280	194	255	249	179	193	40	93	60	359	446	308
Eg_01_376_0	0	0	0	0	0	0	0	0	0	0	0	0	0	0	0	0	0	0	0	0	0	0	0	0	0	0	0	0
Eg_01_377_0	0	0	0	0	0	0	0	7	5	1	2	4	0	4	0	0	2	0	0	0	0	1	0	0	0	0	5	1
Eg_01_378_0	0	0	0	0	0	0	0	0	0	0	0	0	0	0	0	0	0	0	0	0	0	0	0	0	0	0	0	0
Eg_01_379_1	0	3	0	2	0	0	0	0	5	9	2	8	0	3	0	2	6	3	2	4	1	1	0	0	3	1	2	1
Eg_01_380_1	130	158	22	115	28	39	184	223	214	209	215	209	26	200	22	178	179	30	143	40	91	226	19	11	11	156	150	199
Eg_01_381_1	0	2	0	0	6	0	18	24	24	65	32	16	1	6	13	1	0	14	0	0	1	21	0	7	0	149	132	86
Eg_01_382_1	54	124	45	44	16	0	102	151	214	296	211	205	37	129	5	56	154	215	98	96	35	146	37	5	39	90	175	72
Eg_01_383_0	0	0	1	0	0	0	0	3	0	0	0	0	0	0	1	0	0	0	0	0	0	1	0	0	0	1	3	0
Eg_01_384_0	2	1	1	2	0	0	0	0	1	0	0	3	0	0	0	2	1	2	3	1	2	0	0	1	0	0	2	1
Eg_01_385_0	0	0	0	0	0	0	0	0	0	0	0	0	0	0	0	0	0	0	0	0	0	0	0	0	0	0	0	0
Eg_01_386_0	0	0	0	0	0	0	0	0	0	0	0	0	0	0	0	0	0	0	0	0	0	0	0	0	0	0	0	0
Eg_01_387_0	0	0	0	0	0	0	0	0	0	0	0	0	0	0	0	0	0	0	0	0	0	0	0	0	0	0	0	0
Eg_01_388_0	205	241	85	89	40	95	189	305	224	285	248	226	28	144	13	157	275	95	260	105	84	251	6	28	8	119	235	227
Eg_01_389_1	135	84	17	32	5	0	98	140	118	147	119	115	19	107	3	135	66	12	78	24	41	95	5	0	6	139	249	178
Eg_01_390_0	31	28	9	3	13	0	27	57	58	159	83	42	1	32	4	31	20	12	34	18	16	48	8	5	1	163	158	119
Eg_01_391_0	78	125	33	51	31	0	146	195	218	255	225	208	34	82	4	50	132	80	106	54	57	125	12	8	43	86	162	122
Eg_01_392_1	0	1	0	0	0	0	2	1	2	7	3	1	1	1	0	0	0	0	0	0	0	4	0	0	0	15	10	6
Eg_01_393_0	55	62	24	69	10	0	132	123	146	179	153	177	10	83	9	56	134	78	100	27	66	139	10	12	6	67	122	83
Eg_01_394_1	185	217	45	92	58	34	282	353	503	613	507	407	46	236	17	138	243	106	281	57	72	338	45	23	87	323	443	406
Eg_01_395_1	0	7	0	0	48	0	6	10	10	35	24	6	5	8	41	0	0	13	0	0	8	14	0	31	0	107	82	37
Eg_01_396_1	0	0	1	2	4	0	4	0	1	7	1	2	0	2	0	2	4	0	0	0	0	1	0	0	0	9	8	1
Eg_01_397_1	0	0	0	0	0	0	0	0	0	0	0	0	0	0	0	0	0	0	0	0	0	0	0	0	0	0	0	0
Eg_01_398_1	0	0	0	0	0	0	0	1	0	1	1	2	0	0	0	0	0	0	0	0	0	0	0	0	0	0	0	0
Eg_01_399_1	0	0	0	0	0	0	0	0	0	0	0	0	2	0	0	0	0	0	0	0	0	0	0	0	0	0	0	0
Eg_01_400_1	0	0	0	0	0	0	0	0	0	0	0	0	0	0	0	0	0	0	0	0	0	0	0	0	0	0	0	0
Eg_01_401_0	66	66	55	38	16	71	52	99	107	169	91	120	22	56	10	44	109	57	67	37	72	65	16	6	17	85	156	104
Eg_01_402_0	111	54	43	43	23	53	66	120	88	133	72	93	39	70	42	68	108	38	77	42	69	61	27	46	16	130	191	158
Eg_01_403_1	33	55	4	70	2	0	251	101	414	312	458	316	0	107	0	15	76	44	157	7	16	317	0	0	3	39	37	46
Eg_01_404_0	158	283	122	238	51	35	282	646	356	448	434	324	60	331	29	128	396	135	369	81	188	698	39	21	38	174	305	207
Eg_01_405_0	60	92	37	55	8	135	99	267	161	125	123	157	24	103	5	37	154	49	124	32	77	235	23	16	11	49	105	84
Eg_01_406_1	523	527	221	214	145	134	0	730	11	1	8	4	13	1663	4	326	56	0	187	76	31	133	0	53	0	76	43	176
Eg_01_407_1	0	0	0	0	0	0	0	0	0	0	0	0	0	0	0	0	0	0	0	0	0	0	0	0	0	0	0	0
Eg_01_408_1	32084	17022	28194	28472	28420	25622	23017	19339	23843	26381	23854	18733	27718	20260	41963	23689	26591	27354	20246	28617	30263	14559	34591	27321	39245	33828	38973	26874
Eg_01_409_1	49	66	40	116	16	0	828	130	1260	770	1807	673	20	195	7	76	108	183	314	51	51	430	41	17	77	174	259	164
Eg_01_410_0	35	65	20	18	4	0	43	87	77	49	47	58	7	26	4	20	50	25	33	20	22	56	5	9	6	21	59	40
Eg_01_411_0	1	0	1	0	0	0	1	2	0	0	1	0	0	1	0	0	0	0	1	3	0	2	0	0	0	0	4	1
Eg_01_412_0	31	38	15	14	8	0	37	73	79	50	43	36	9	27	4	16	30	20	34	28	28	46	1	3	11	35	54	26
Eg_01_413_1	19	35	5	33	5	12	35	75	49	27	53	47	2	47	3	30	52	4	55	11	19	75	0	1	0	28	44	55
Eg_01_414_0	2	14	0	4	0	0	17	11	61	69	56	34	2	24	0	2	4	2	5	3	5	26	0	0	7	23	27	18
Eg_01_415_1	119	110	33	49	11	11	135	211	276	295	257	208	26	97	3	59	168	109	177	168	59	173	29	6	20	103	221	108
Eg_01_416_0	107	184	37	154	54	22	188	187	210	204	179	149	26	228	30	119	183	66	151	60	98	193	21	21	26	133	140	164
Eg_01_417_1	15	43	3	7	3	0	36	74	35	49	43	69	3	32	0	13	33	31	23	9	16	51	2	6	4	34	45	31
Eg_01_418_0	59	42	46	74	18	127	104	58	150	154	156	137	11	98	59	25	41	163	76	22	66	69	21	43	33	41	60	29
Eg_01_419_1	1801	1508	1908	996	982	1087	3535	2005	4020	5093	3813	4420	653	1063	237	1447	886	4530	2099	2255	1000	2268	289	372	1192	1062	1459	1407
Eg_01_420_1	4	13	5	5	0	0	11	31	8	11	13	7	0	18	0	4	14	1	8	9	8	22	0	1	6	14	9	16
Eg_01_421_1	2	4	7	40	0	0	19	10	53	8	36	23	0	14	0	7	35	2	30	0	2	19	0	0	2	2	11	2
Eg_01_422_1	35	59	50	54	63	37	55	68	60	93	56	78	36	53	84	43	42	64	38	30	55	65	23	38	53	95	121	99
Eg_01_423_1	0	88	1	0	199	0	135	112	95	134	93	71	60	40	244	0	0	144	0	0	50	69	0	109	0	193	252	103
Eg_01_424_1	0	0	0	0	0	0	0	0	5	7	0	2	0	0	0	0	0	1	2	0	0	2	0	2	3	2	2	6
Eg_01_425_0	8	2	2	1	0	0	7	12	7	2	4	5	1	2	0	10	4	1	12	3	2	9	0	0	0	0	10	7
Eg_01_426_0	41	61	10	50	11	0	76	104	94	76	110	80	13	73	7	40	72	29	69	26	25	108	1	7	9	58	87	108
Eg_01_427_0	0	0	0	1	0	0	2	1	0	5	0	1	0	1	0	1	1	4	1	0	0	0	0	0	0	1	1	0
Eg_01_428_1	49	80	22	12	6	0	107	154	228	223	217	181	10	94	1	48	83	53	114	22	33	198	10	0	31	98	187	131
Eg_01_429_1	24	2	1	5	3	0	5	29	15	8	19	13	2	22	0	16	21	3	26	2	4	6	3	0	0	15	17	9
Eg_01_430_0	78	64	71	169	48	0	824	155	825	535	874	547	24	188	29	88	155	329	341	35	122	266	19	35	81	102	108	125
Eg_01_431_0	0	0	0	0	0	0	0	0	0	0	0	0	0	0	0	0	0	0	0	0	0	0	0	0	5	0	0	0
Eg_01_432_0	1	0	0	1	1	0	1	0	0	0	0	0	9	0	0	1	0	0	0	0	0	2	0	0	0	0	0	1
Eg_01_433_0	20	425	73	16	161	272	273	180	267	284	277	402	129	44	141	21	30	276	46	161	230	469	11	37	4	141	184	191
Eg_01_434_1	539	728	417	500	190	298	1007	984	937	1173	870	1006	176	550	176	351	1207	640	1174	972	505	842	116	176	189	346	684	689
Eg_01_435_0	0	3	0	0	9	0	5	12	30	54	42	13	0	9	1	0	0	13	0	0	2	18	0	0	0	88	52	52
Eg_01_436_0	0	0	0	0	0	0	0	0	1	0	0	0	0	0	0	0	0	0	0	0	0	0	0	0	0	3	1	0
Eg_01_437_1	0	0	0	0	3	0	3	3	1	10	2	1	0	2	0	0	0	0	0	0	2	2	0	6	0	14	23	8
Eg_01_438_1	0	590	0	0	2220	169	622	909	919	1911	801	528	283	316	2353	0	0	1166	1	0	400	504	0	1454	0	3369	3594	1712
Eg_01_439_1	0	0	0	0	0	0	0	0	0	0	0	0	0	0	0	0	0	0	0	0	0	0	0	0	0	0	0	0
Eg_01_440_1	4	4	2	8	4	0	6	12	3	20	11	4	1	9	1	4	3	0	1	6	6	18	3	0	0	3	17	9
Eg_01_441_0	71	103	8	87	15	44	111	99	127	103	116	136	9	123	32	100	85	23	75	33	69	124	6	17	7	60	88	92
Eg_01_442_1	290	322	69	266	18	96	373	624	634	613	610	598	32	315	9	235	737	187	570	103	168	580	30	7	32	228	533	352
Eg_01_443_1	0	0	0	0	0	0	0	0	0	0	0	0	0	0	0	0	0	0	0	0	0	0	0	0	0	0	0	0
Eg_01_444_0	129	90	59	74	30	0	135	177	133	173	146	144	12	88	3	109	283	59	193	108	54	108	7	15	19	272	304	195
Eg_01_445_1	13	9	23	14	3	0	23	29	40	26	34	21	0	14	2	6	41	12	23	2	8	22	0	2	1	6	16	27
Eg_01_446_1	6	20	3	11	1	0	16	63	15	8	10	12	0	8	0	0	53	9	13	12	9	17	0	1	1	1	7	14
Eg_01_447_0	83	70	41	29	10	0	39	127	84	43	78	56	19	45	9	39	82	50	83	76	53	71	6	11	17	44	88	69
Eg_01_448_1	79	55	40	42	17	0	62	76	137	105	99	94	3	37	4	43	32	70	83	30	35	74	2	3	6	43	53	43
Eg_01_449_0	11	13	2	0	1	0	6	8	10	13	12	7	0	8	0	6	11	2	10	2	8	10	1	0	0	5	12	13
Eg_01_450_1	0	0	0	0	0	0	0	0	0	0	0	0	0	0	0	0	0	0	0	0	0	5	0	0	0	0	0	0
Eg_01_451_1	13	17	7	16	6	0	33	32	38	52	27	36	0	22	8	22	24	5	19	4	2	33	0	2	0	32	28	26
Eg_01_452_1	0	0	0	0	0	0	0	0	0	0	0	0	0	0	0	0	0	0	0	0	0	0	0	0	0	0	0	0
Eg_01_453_0	0	0	0	0	0	0	0	0	0	0	0	0	0	0	0	0	0	0	0	0	0	0	0	0	0	0	0	0
Eg_01_454_1	7	29	3	1	2	0	10	12	74	73	78	28	33	18	4	4	1	54	7	66	3	22	34	1	105	18	34	9
Eg_01_455_1	22	20	23	28	33	0	12	23	330	255	290	111	52	134	13	40	16	182	19	102	9	103	144	28	249	73	93	47
Eg_01_456_1	70	53	83	209	214	133	114	99	246	228	161	157	48	256	187	147	70	89	61	67	52	97	122	93	220	174	180	115
Eg_01_457_1	0	0	0	0	0	0	0	0	0	0	0	0	0	0	0	0	0	0	0	0	0	0	0	0	0	0	0	0
Eg_01_458_1	0	0	3	0	0	0	5	1	0	0	0	5	2	0	0	1	2	3	0	0	0	4	0	0	0	0	0	0
Eg_01_459_0	1	0	0	0	0	0	0	4	3	4	1	2	0	2	0	2	2	0	0	0	0	10	0	0	0	0	5	5
Eg_01_460_1	0	127	0	0	125	37	198	322	302	872	327	235	17	100	63	0	0	110	0	0	92	188	0	61	0	1680	1776	941
Eg_01_461_0	6	4	0	1	2	0	6	1	3	8	12	1	3	3	0	4	6	1	4	5	0	6	0	0	0	3	4	3
Eg_01_462_1	57	61	28	53	13	70	221	112	326	437	410	322	47	97	22	34	108	174	118	48	62	210	41	2	41	105	162	116
Eg_01_463_1	20	28	13	21	9	0	51	52	112	112	133	76	20	16	9	3	45	43	34	15	11	46	7	0	6	32	47	36
Eg_01_464_0	0	0	0	0	0	0	0	0	0	0	0	0	0	0	0	0	1	0	0	0	0	0	0	0	0	0	0	0
Eg_01_465_0	161	183	114	119	9	1	1230	289	1859	1689	1892	1504	35	222	19	35	337	769	655	240	54	1263	21	8	172	32	93	89
Eg_01_466_1	28	31	10	12	2	0	47	43	86	84	64	46	5	24	0	23	44	22	50	4	22	66	0	2	6	39	85	66
Eg_01_467_0	227	214	106	128	22	44	281	536	642	672	804	722	32	286	5	207	560	200	395	128	241	470	36	14	27	407	598	486
Eg_01_468_1	20	4	7	56	9	27	24	56	37	19	35	25	6	26	19	10	61	3	18	3	9	41	2	6	1	5	37	22
Eg_01_469_1	25	28	0	5	3	42	60	106	81	68	67	67	1	13	1	6	80	19	72	10	49	38	2	0	0	36	82	78
Eg_01_470_1	0	5	0	0	1	0	8	7	15	17	13	4	1	2	1	0	0	2	0	0	0	3	0	6	0	28	48	24
Eg_01_471_1	0	0	0	2	0	0	106	0	393	2164	130	1089	52	0	1	0	0	3651	13	0	0	0	19	8	1965	0	2	0
Eg_01_472_0	0	0	0	0	3	0	1	4	9	12	2	2	1	0	0	0	0	0	0	0	2	1	0	0	0	22	23	9
Eg_01_473_0	0	0	0	0	3	0	0	2	3	9	4	5	0	0	0	0	0	0	0	0	0	0	0	0	0	8	14	4
Eg_01_474_0	0	3	0	1	17	0	4	3	3	16	3	2	0	1	2	0	0	8	0	0	5	2	0	3	0	37	51	20
Eg_01_475_1	0	0	0	0	0	0	0	0	0	0	0	0	0	0	0	0	0	0	0	0	0	0	0	0	0	0	0	0
Eg_01_476_1	0	0	0	0	0	0	0	0	0	0	0	0	0	0	0	0	0	0	0	0	0	0	0	0	0	0	0	0
Eg_01_477_0	0	0	0	0	0	0	3	1	0	3	2	0	0	3	0	0	0	0	1	0	0	0	0	1	0	0	0	2
Eg_01_478_0	9	3	0	161	0	0	7481	10	17907	41607	10836	26612	14	3	5	11	37	8596	1397	5	14	11	4	4	2075	11	38	12
Eg_01_479_1	0	2	0	0	0	0	3	3	3	2	2	1	0	1	0	0	6	0	2	0	1	2	0	0	0	0	3	3
Eg_01_480_0	95	125	22	58	7	0	147	255	129	93	181	113	22	83	0	84	193	29	147	67	61	140	13	2	15	99	188	168
Eg_01_481_0	413	564	126	170	26	117	620	1185	733	541	933	653	63	355	8	285	1029	180	1031	334	348	741	81	6	75	412	844	780
Eg_01_482_0	17	19	4	8	3	0	31	42	55	77	85	64	15	34	0	20	30	11	24	2	10	51	7	0	2	26	44	44
Eg_01_483_0	43	39	18	34	3	10	56	44	93	107	98	106	15	25	7	31	58	30	44	23	16	73	16	15	28	38	80	39
Eg_01_484_1	33	26	7	21	1	14	45	41	48	55	43	45	5	31	0	24	38	10	40	2	10	46	0	0	1	24	40	40
Eg_01_485_1	3	1	1	187	1	0	133	2	80	46	127	96	1	90	0	2	0	17	148	2	2	119	0	1	77	1	1	3
Eg_01_486_0	1	4	0	1	0	0	0	2	5	0	4	0	0	0	0	0	0	4	1	0	0	2	0	0	0	1	3	0
Eg_01_487_1	0	0	0	0	0	0	1	0	0	0	0	1	0	0	0	0	0	0	0	0	0	0	0	0	0	0	0	0
Eg_01_488_1	0	0	0	0	0	0	0	0	0	0	3	0	0	0	0	0	0	0	0	0	0	0	0	0	0	0	0	0
Eg_01_489_0	0	0	0	0	0	0	0	0	0	0	0	0	0	0	0	0	0	0	0	0	0	0	0	0	0	0	0	0
Eg_01_490_1	0	0	0	0	0	0	0	0	0	0	0	0	0	0	0	0	0	0	0	0	0	0	0	0	0	0	0	0
Eg_01_491_0	0	0	0	0	0	0	4	0	3	7	5	4	0	0	0	0	1	2	4	0	0	11	4	0	0	0	1	0
Eg_01_492_1	0	3	0	0	12	0	10	13	22	39	6	12	0	5	6	0	0	9	0	0	3	17	0	16	0	103	118	87
Eg_01_493_0	10	20	0	13	0	27	9	23	19	22	16	15	2	8	2	13	27	10	46	11	16	26	2	0	2	10	10	10
Eg_01_494_1	44	40	13	15	11	36	43	71	69	64	55	41	3	46	0	24	66	14	63	77	28	30	4	1	6	50	97	83
Eg_01_495_1	10	0	3	3	5	0	1	0	5	4	6	4	0	2	0	0	1	12	3	0	1	8	0	0	7	1	1	3
Eg_01_496_0	0	0	0	1	0	0	0	0	0	0	0	0	0	0	0	0	0	0	0	0	0	0	0	0	0	0	1	0
Eg_01_497_0	2	7	3	3	0	0	6	9	11	25	16	11	0	6	3	9	8	7	10	7	5	8	0	0	1	7	7	11
Eg_01_498_0	5	3	1	2	5	0	18	7	8	13	12	6	0	8	0	0	5	7	7	0	0	9	0	0	0	5	4	4
Eg_01_499_1	0	10	0	0	27	0	13	23	20	82	27	15	6	10	26	0	0	16	0	0	18	10	0	25	0	235	201	135
Eg_01_500_0	3835	3750	3927	2519	1745	2492	4041	5448	5385	6116	4930	4209	2757	2702	2157	2331	6277	5900	4619	3923	3821	4361	2449	1810	1554	3114	4920	3643
Eg_01_501_0	276	280	295	104	73	166	223	381	482	504	422	386	204	175	88	137	478	478	348	322	285	303	144	76	96	177	369	238
Eg_01_502_0	150	217	32	144	44	34	206	303	306	352	292	253	17	227	28	135	252	79	191	50	143	261	16	55	4	195	384	271
Eg_01_503_0	0	0	0	0	3	0	0	1	1	0	0	0	0	0	0	0	0	0	0	0	0	0	0	0	0	5	6	10
Eg_01_504_0	4	3	0	7	0	0	7	1	2	2	6	10	0	10	2	1	5	0	1	0	2	4	0	0	1	4	2	5
Eg_01_505_0	0	10	0	0	42	0	28	65	49	157	52	44	3	18	31	0	0	15	0	0	8	27	0	36	0	385	384	141
Eg_01_506_0	0	18	0	0	73	0	14	24	25	52	32	36	12	5	80	0	0	12	0	0	25	21	0	40	0	175	186	98
Eg_01_507_1	582	375	438	614	497	402	1501	892	2528	3058	2710	2068	674	853	179	856	994	1327	850	901	506	992	1352	219	1447	2264	2700	1571
Eg_01_508_1	0	0	0	0	1	0	10	0	4	3	8	8	0	0	0	3	0	5	2	0	0	1	0	0	0	1	2	0
Eg_01_509_0	987	1402	634	1597	840	993	1914	1859	1978	2243	1652	1972	533	2034	449	1399	1369	961	1306	816	884	1947	344	461	729	1676	1957	1707
Eg_01_510_0	0	0	0	0	0	0	0	0	0	0	0	0	0	0	0	0	0	0	0	0	0	0	0	0	0	0	0	0
Eg_01_511_1	78	97	84	98	87	73	55	100	57	58	50	30	89	79	212	63	124	56	97	62	105	49	147	110	49	74	120	74
Eg_01_512_0	261	300	122	145	99	43	303	508	418	492	448	318	88	234	75	205	389	203	333	183	282	361	47	62	36	391	531	510
Eg_01_513_1	269	353	290	151	142	181	449	598	624	678	581	440	412	259	85	215	327	652	336	312	250	549	176	92	129	339	431	376
Eg_01_514_0	7	26	8	22	14	0	28	28	27	24	25	19	16	17	6	12	13	22	8	6	16	27	2	16	5	25	42	22
Eg_01_515_1	9	3	2	1	1	0	8	7	6	8	7	6	0	3	0	3	2	1	3	0	1	7	0	0	2	3	5	6
Eg_01_516_1	7	14	5	2	6	0	14	18	24	29	10	22	3	3	0	8	13	11	10	10	21	25	3	0	4	13	8	27
Eg_01_517_1	0	0	0	0	0	0	0	0	0	0	0	0	1	0	0	0	0	0	0	0	0	0	0	0	0	0	0	0
Eg_01_518_1	0	0	0	0	0	0	0	0	0	0	0	0	0	0	0	0	0	0	0	0	0	0	0	0	0	0	0	0
Eg_01_519_1	5	3	4	3	4	0	9	7	9	2	11	4	3	8	0	5	2	0	1	1	2	9	0	0	0	3	6	6
Eg_01_520_1	11	7	2	4	4	0	7	16	8	20	19	13	8	5	2	4	8	5	4	9	1	7	0	7	2	6	13	12
Eg_01_521_1	150	57	106	41	115	12	33	71	29	82	28	51	123	58	240	118	139	96	63	188	273	70	193	145	117	264	588	200
Eg_01_522_0	30	110	14	38	7	23	132	170	197	224	210	187	11	121	8	89	54	34	102	28	29	143	8	7	15	80	109	139
Eg_01_523_1	13	59	11	46	0	0	188	76	357	232	393	278	0	64	0	7	69	31	104	0	23	50	0	0	2	6	16	20
Eg_01_524_0	109	99	74	80	36	128	201	191	227	242	281	224	26	125	39	57	244	145	184	89	130	215	28	21	32	134	193	145
Eg_01_525_1	4	10	0	0	55	0	31	54	58	104	79	58	14	39	13	0	6	69	0	4	6	40	0	9	1	164	161	125
Eg_01_526_1	0	0	0	0	0	0	0	0	1	1	0	0	0	0	0	0	0	0	0	0	0	1	0	0	0	0	0	0
Eg_01_527_1	43	6	23	0	18	0	16	53	48	86	42	21	9	16	21	31	11	47	14	11	16	36	24	35	7	137	149	74
Eg_01_528_0	1	11	7	4	42	0	28	42	47	73	50	37	1	28	6	4	5	35	3	6	11	17	2	8	11	284	197	99
Eg_01_529_0	0	0	0	0	7	0	1	5	1	0	7	2	5	0	0	0	0	5	0	0	0	3	0	0	0	17	14	6
Eg_01_530_0	0	1	0	1	7	0	5	9	7	22	12	3	5	18	0	0	0	9	0	0	4	11	0	5	0	75	38	42
Eg_01_531_0	4	0	1	0	2	0	1	0	1	0	0	0	0	0	0	1	0	0	0	0	2	0	1	0	0	0	8	3
Eg_01_532_0	0	0	0	0	0	0	0	0	0	0	0	0	0	0	0	0	0	0	0	0	0	0	0	0	0	0	0	0
Eg_01_533_0	97	91	37	93	32	36	272	79	342	277	294	257	26	160	29	94	88	105	166	32	56	162	24	31	25	83	130	118
Eg_01_534_0	0	0	0	0	0	0	0	0	0	0	0	0	0	0	0	0	0	0	0	0	0	0	0	0	0	0	0	1
Eg_01_535_0	0	0	0	0	0	0	2	0	0	0	0	0	0	0	0	0	0	0	0	0	0	0	0	0	0	0	0	0
Eg_01_536_0	51	20	23	22	19	0	23	24	26	42	35	30	11	35	40	23	53	17	39	23	134	8	12	18	2	91	250	84
Eg_01_537_0	0	0	0	1	0	0	11	0	6	77	5	25	1	0	2	0	0	41	2	0	0	0	0	0	88	0	1	0
Eg_01_538_0	3094	2640	2521	1679	1217	1902	3208	3717	3515	3626	3117	3314	1007	2261	694	1795	2164	2649	2936	1820	1760	3363	685	646	778	1810	2016	2230
Eg_01_539_0	65	84	44	43	16	22	135	126	127	154	131	117	22	56	11	56	141	83	144	139	68	100	5	5	13	66	127	88
Eg_01_540_0	32	30	24	13	8	0	64	82	90	102	61	62	4	36	4	11	87	58	64	28	42	43	5	17	6	50	88	45
Eg_01_541_1	302	300	265	179	128	146	449	408	581	669	480	507	133	195	154	112	368	356	391	286	270	330	121	115	166	179	372	282
Eg_01_542_0	48	105	48	24	31	42	146	169	249	353	226	211	50	92	16	46	121	115	122	70	55	146	41	10	28	160	228	159
Eg_01_543_1	0	0	0	0	0	0	0	0	0	0	0	0	0	1	4	0	1	0	0	0	0	0	0	0	0	0	0	3
Eg_01_544_0	28	69	26	18	16	0	109	153	196	215	166	143	40	54	30	19	84	158	65	65	71	99	32	5	19	127	144	118
Eg_01_545_1	500	497	182	311	150	129	1831	837	1746	2039	1800	1455	66	469	109	645	594	534	873	367	524	1404	69	107	64	1026	1240	1076
Eg_01_546_0	0	30	0	2	69	0	37	52	35	150	50	18	3	10	57	0	0	44	0	0	23	35	0	65	0	357	357	200
Eg_01_547_1	0	0	0	0	0	0	0	0	0	0	1	0	0	3	0	0	0	0	0	0	0	0	0	0	0	0	0	0
Eg_01_548_0	0	0	0	0	0	0	3	2	0	0	5	0	0	2	0	0	2	2	0	0	1	0	0	0	0	1	0	0
Eg_01_549_1	103	74	14	98	36	0	57	143	66	118	65	79	30	199	23	124	60	14	56	19	54	123	34	35	13	176	219	124
Eg_01_550_0	0	0	0	0	0	0	0	0	0	0	2	0	0	0	0	1	0	0	0	0	0	0	0	0	0	0	0	1
Eg_01_551_0	0	0	0	0	0	0	2	0	2	1	2	1	0	5	0	4	0	0	4	0	0	2	0	0	0	1	1	4
Eg_01_552_0	0	0	0	0	0	0	0	0	0	0	0	0	0	0	0	0	0	0	0	0	0	0	0	0	0	0	0	0
Eg_01_553_1	0	0	0	0	0	0	0	0	0	0	0	0	0	0	0	0	0	0	0	0	0	0	0	0	0	0	0	0
Eg_01_554_0	3	0	1	1	0	0	3	0	3	1	5	1	0	12	0	0	2	0	2	2	2	5	1	0	0	2	4	2
Eg_01_555_0	3	1	1	5	1	0	6	1	2	7	0	2	0	4	0	2	2	1	3	1	0	1	0	0	0	3	4	2
Eg_01_556_0	0	0	0	0	0	0	0	0	0	0	0	0	0	0	0	0	0	0	0	0	0	0	0	0	0	0	0	0
Eg_01_557_1	0	0	0	0	0	0	0	1	0	3	5	6	0	2	0	2	1	1	1	0	0	4	0	0	1	1	5	0
Eg_01_558_0	13	21	10	5	0	13	9	34	26	31	28	16	1	11	0	2	14	18	17	6	10	28	1	0	0	14	16	19
Eg_01_559_1	13	27	1	9	0	0	40	47	56	42	69	50	0	28	2	17	29	7	38	8	10	46	1	0	6	27	36	54
Eg_01_560_1	344	338	422	321	318	466	345	486	428	397	489	295	265	437	129	285	397	432	409	350	304	372	279	170	213	296	342	330
Eg_01_561_1	900	846	1153	1183	1104	1275	934	1295	897	1072	1030	751	671	967	491	818	942	991	963	819	635	947	588	572	740	816	876	824
Eg_01_562_1	18906	28330	19765	22648	16965	25535	12484	30218	7339	7333	15063	9237	18372	19660	15666	15078	58665	13929	42141	22084	30527	23151	8754	12371	6913	25576	31197	44165
Eg_01_563_1	0	1	0	0	5	0	3	9	5	18	10	11	3	6	1	1	0	1	0	2	0	12	0	0	0	35	45	16
Eg_01_564_0	0	0	0	0	0	0	0	0	0	0	0	0	0	0	0	0	0	0	0	0	0	0	0	0	0	0	0	0
Eg_01_565_1	13	19	5	9	3	0	10	36	9	11	18	23	5	36	0	11	17	8	19	4	19	23	11	3	0	21	43	23
Eg_01_566_0	8	8	0	14	2	0	37	1	4	2	87	4	1	13	0	12	7	9	4	3	6	27	0	0	2	13	15	10
Eg_01_567_1	1	0	0	3	0	0	0	0	0	0	2	0	0	0	0	0	0	0	1	0	0	0	0	0	0	4	0	0
Eg_01_568_1	28	71	2	51	1	0	89	131	118	114	152	92	8	69	7	50	91	24	87	12	17	177	5	0	0	49	60	68
Eg_01_569_0	3	2	0	0	0	0	2	3	1	0	0	4	3	2	0	0	0	2	2	0	0	3	0	0	0	2	3	5
Eg_01_570_0	36	66	5	15	0	0	95	115	168	186	158	135	11	33	0	12	102	33	90	14	26	84	3	5	3	41	120	99
Eg_01_571_1	0	6	0	0	5	0	11	25	22	56	29	23	0	4	2	0	0	4	0	0	1	10	0	0	0	139	125	62
Eg_01_572_0	1866	338	2278	465	5068	590	573	362	347	834	328	522	27003	394	76840	545	444	1223	412	770	2957	269	46023	6188	4322	1277	2506	603
Eg_01_573_0	0	0	0	0	0	0	0	0	1	0	1	0	0	0	0	0	0	0	0	0	0	0	0	0	0	0	0	0
Eg_01_574_1	0	0	0	0	0	0	0	0	0	1	0	0	0	0	0	0	0	0	0	0	0	0	0	0	0	0	0	0
Eg_01_575_1	1	0	0	2	0	0	1	5	2	1	7	3	0	0	0	2	3	0	7	0	0	2	0	0	0	1	4	2
Eg_01_576_0	1	0	0	0	0	0	3	1	2	1	6	5	1	0	0	1	0	2	0	0	3	1	0	0	3	0	2	0
Eg_01_577_0	2	2	15	4	22	0	0	4	0	0	1	4	21	2	78	5	18	0	1	8	10	1	62	11	0	34	72	62
Eg_01_578_0	10	18	4	7	18	0	14	43	40	41	36	39	6	27	9	19	23	21	22	12	22	19	0	8	2	35	27	43
Eg_01_579_1	0	0	0	0	0	0	0	0	0	0	0	0	0	0	0	0	0	0	0	0	0	0	0	0	0	0	0	0
Eg_01_580_0	0	0	0	2	0	0	0	0	0	0	0	0	0	0	0	0	0	0	0	0	0	3	0	0	0	0	0	0
Eg_01_581_1	0	0	0	0	0	0	0	0	0	0	0	0	0	0	0	0	0	0	0	0	0	0	0	0	0	0	0	0
Eg_01_582_0	0	0	0	0	0	0	1	0	1	3	0	0	0	0	0	0	0	0	2	0	0	0	0	0	0	0	6	0
Eg_01_583_1	1	0	0	0	0	32	0	4	0	0	0	1	0	0	0	0	0	0	2	0	0	0	0	0	0	0	2	2
Eg_01_584_1	32	55	10	24	1	71	135	86	201	270	208	204	7	44	0	31	80	106	58	13	52	48	4	10	93	39	103	32
Eg_01_585_1	28	47	19	33	2	0	113	104	221	387	227	203	24	41	6	27	76	132	58	10	30	53	8	18	57	34	99	48
Eg_01_586_1	0	2	0	0	0	0	2	3	6	0	2	0	0	0	0	0	3	0	0	0	0	2	0	0	0	1	4	1
Eg_01_587_1	14	15	0	10	0	55	18	30	19	20	27	18	4	20	0	10	10	9	8	7	16	16	0	1	0	24	38	32
Eg_01_588_0	86	100	38	37	35	76	116	88	123	155	116	135	70	74	34	68	110	48	38	27	56	100	56	45	37	78	127	97
Eg_01_589_1	0	0	0	0	0	0	0	0	0	0	0	0	0	0	0	0	0	0	0	0	0	0	0	0	0	0	0	0
Eg_01_590_0	0	0	0	0	0	0	1	0	0	0	0	1	0	0	0	0	0	0	0	0	0	0	0	0	0	0	0	0
Eg_01_591_0	29	30	22	10	2	0	54	44	49	46	50	61	6	20	2	12	34	21	38	18	32	47	9	0	3	23	53	34
Eg_01_592_0	36	37	14	37	14	38	40	26	35	36	30	39	7	59	11	85	43	11	41	24	15	40	7	9	4	43	26	44
Eg_01_593_1	45	82	20	25	6	29	118	96	88	133	119	168	3	51	8	79	166	39	113	36	91	137	12	7	7	53	137	150
Eg_01_594_1	19	23	4	6	8	20	26	33	13	15	13	9	6	13	4	12	16	15	23	19	5	13	0	0	0	18	23	37
Eg_01_595_0	475	509	120	445	136	369	697	714	751	593	741	562	468	1273	177	381	432	142	549	141	272	937	69	75	23	488	659	506
Eg_01_596_1	4	70	6	1	108	25	162	237	197	449	184	118	20	88	44	1	4	85	3	2	45	117	0	34	1	868	898	476
Eg_01_597_0	41	93	33	109	53	85	177	165	276	315	253	193	40	238	6	184	144	96	110	109	92	123	50	22	48	415	188	312
Eg_01_598_0	0	0	0	0	0	0	0	0	0	0	0	0	0	0	0	0	0	0	0	0	0	0	0	0	0	0	0	0
Eg_01_599_1	14	15	18	24	25	0	27	22	13	18	7	20	30	15	30	20	16	17	13	15	19	21	15	23	7	20	14	31
Eg_01_600_1	0	0	0	2	0	0	2	0	1	1	1	2	0	0	0	1	3	0	0	3	1	3	0	0	0	0	1	0
Eg_01_601_1	0	0	0	0	0	0	0	0	0	0	0	0	0	0	0	0	0	0	0	0	0	0	0	0	0	0	0	0
Eg_01_602_1	0	1	0	2	0	0	0	0	0	2	0	3	0	1	0	0	4	0	0	6	0	6	0	0	0	0	0	0
Eg_01_603_1	0	0	0	0	0	0	0	0	0	0	0	0	0	1	0	0	0	0	0	0	0	0	0	0	0	0	0	0
Eg_01_604_1	0	0	0	0	0	0	0	0	0	0	0	0	0	0	0	0	0	0	4	0	0	0	0	0	0	0	0	1
Eg_01_605_1	3	2	4	2	0	0	0	0	0	0	0	0	0	0	0	3	1	0	1	3	0	0	0	0	0	0	0	0
Eg_01_606_0	0	0	0	0	0	0	0	0	0	0	0	0	0	0	0	0	0	0	0	0	0	0	0	0	0	0	0	0
Eg_01_607_0	0	8	0	0	14	0	11	17	27	32	16	19	2	11	23	0	0	1	0	0	2	11	0	19	0	113	130	71
Eg_01_608_1	0	0	2	57	1	0	773	0	628	1950	394	3002	7	0	23	0	0	1804	106	0	0	0	15	3	595	1	0	4
Eg_01_609_1	0	1	0	29	0	0	391	0	370	688	266	485	4	0	9	0	1	1707	61	0	0	1	18	0	101	0	1	2
Eg_01_610_0	0	0	0	0	0	0	2	0	0	0	1	2	0	0	0	0	0	0	0	0	1	0	0	2	6	0	1	0
Eg_01_611_1	0	2	1	10	0	0	91	2	81	165	57	171	2	0	4	1	1	87	20	2	0	1	0	3	22	3	3	2
Eg_01_612_0	0	2	0	4	0	0	258	6	392	778	305	596	0	4	2	0	7	968	2	0	1	1	7	0	14	0	1	0
Eg_01_613_0	0	0	0	0	7	0	0	3	3	13	3	0	0	0	0	0	0	0	0	0	2	3	0	0	0	35	39	15
Eg_01_614_0	0	0	0	1	0	0	1	3	1	0	0	0	0	0	0	0	8	3	1	0	0	0	2	0	0	0	1	0
Eg_01_615_0	45	3	22	1	16	0	24	4	28	61	15	71	36	13	67	50	13	17	10	21	31	0	61	34	24	41	55	37
Eg_01_616_0	23	15	10	8	6	0	27	32	37	33	38	40	2	16	0	12	32	21	12	13	18	27	0	0	0	25	28	28
Eg_01_617_1	333	378	118	166	141	227	219	396	257	253	285	173	45	231	67	227	144	122	196	180	178	344	15	71	22	206	213	237
Eg_01_618_1	73	55	90	66	41	71	22	39	44	258	42	85	54	36	201	60	111	434	41	42	37	5	147	81	774	62	134	39
Eg_01_619_0	2	5	1	0	1	0	3	6	0	10	1	3	0	0	0	1	11	1	2	1	0	3	0	0	0	2	14	1
Eg_01_620_0	4	7	3	82	5	0	2685	1	6497	15915	4312	11189	547	34	1	8	38	2053	602	0	10	76	25	0	1444	6	14	6
Eg_01_621_0	171	137	109	70	81	198	93	125	95	102	69	46	54	67	97	230	68	54	181	87	123	134	59	84	28	88	109	134
Eg_01_622_1	0	2	5	0	0	0	0	0	0	0	0	0	0	0	0	0	0	0	2	0	0	2	0	3	0	0	3	0
Eg_01_623_1	0	0	1	0	0	0	6	3	0	2	1	3	1	1	0	1	2	1	1	1	0	0	0	0	0	2	1	2
Eg_01_624_1	121	282	23	67	39	104	104	318	94	53	82	68	20	148	24	153	185	46	224	175	155	273	4	13	2	231	356	375
Eg_01_625_1	33	14	9	8	1	0	41	70	70	91	64	50	17	36	1	28	68	18	49	19	43	48	28	5	4	113	129	95
Eg_01_626_1	1	1	0	1	0	0	3	2	4	0	1	0	0	6	4	4	6	1	0	0	2	2	0	0	0	2	2	2
Eg_01_627_0	0	0	0	1	0	0	0	0	1	3	6	0	0	0	0	0	1	0	0	0	1	0	0	0	2	0	2	2
Eg_01_628_1	0	0	0	0	3	0	0	3	2	12	3	0	0	1	0	0	0	1	0	0	3	0	0	0	0	21	24	11
Eg_01_629_1	19	16	9	5	1	0	9	17	8	14	25	9	2	6	0	6	26	10	17	7	16	5	1	0	0	3	28	11
Eg_01_630_0	0	0	0	0	0	0	0	0	0	0	1	0	0	0	0	0	0	0	0	0	0	0	0	0	0	0	0	0
Eg_01_631_1	0	0	0	0	0	0	0	0	0	0	0	0	0	0	0	0	1	0	0	0	0	0	0	0	0	0	0	1
Eg_01_632_0	13	15	6	4	0	0	29	52	35	33	25	14	4	20	0	4	63	4	50	25	15	30	0	0	3	20	45	29
Eg_01_633_1	0	0	0	1	2	0	3	0	0	2	3	0	1	2	0	0	3	4	2	0	0	1	1	0	0	17	0	3
Eg_01_634_1	0	3	0	0	2	0	0	13	5	13	7	5	0	1	0	0	0	3	0	0	2	3	0	0	0	18	18	5
Eg_01_635_1	4	0	0	0	1	0	2	4	11	3	6	0	2	0	3	2	2	0	0	0	0	0	0	0	0	2	6	3
Eg_01_636_1	0	0	0	0	22	0	9	9	5	10	8	2	1	1	16	0	1	7	0	0	4	5	0	7	0	44	46	24
Eg_01_637_1	0	0	0	0	0	0	0	0	0	0	0	0	0	0	0	0	0	0	0	0	0	0	0	0	0	0	0	0
Eg_01_638_0	0	9	0	0	21	0	9	15	25	44	10	19	1	5	15	0	0	8	0	0	5	15	0	13	0	89	100	50
Eg_01_639_0	172	263	70	111	58	62	274	514	316	371	373	256	21	162	54	134	424	132	397	134	115	321	7	61	20	255	344	257
Eg_01_640_1	8	17	4	8	0	0	24	34	53	49	41	48	1	20	0	11	49	1	14	11	20	41	4	2	2	8	44	19
Eg_01_641_0	6	6	10	8	1	0	11	11	6	3	4	6	3	6	4	9	29	8	25	11	8	7	4	1	5	5	27	12
Eg_01_642_1	37	44	23	41	7	78	33	46	26	37	20	31	14	37	21	20	53	18	38	31	18	22	49	16	22	30	74	25
Eg_01_643_1	23	16	15	15	6	32	24	45	18	19	19	38	9	36	9	18	72	6	49	19	16	27	30	1	2	22	86	46
Eg_01_644_0	1100	1517	1581	1091	1374	1128	1162	1211	743	1493	743	1168	1556	871	2146	646	1224	1454	846	694	1021	786	1239	1193	1306	1605	1959	1277
Eg_01_645_0	0	0	0	0	0	0	0	0	0	0	0	0	0	0	0	0	0	0	0	0	0	0	0	0	0	2	0	0
Eg_01_646_0	60	104	79	98	55	82	154	112	256	313	219	186	264	102	212	75	152	417	148	98	89	156	141	92	204	70	142	92
Eg_01_647_0	5	18	19	8	4	0	33	14	34	29	23	22	32	15	21	5	32	49	14	11	8	23	25	3	10	11	30	6
Eg_01_648_0	543	522	553	379	397	358	388	497	365	400	322	417	327	375	390	351	354	371	410	493	432	380	236	386	201	386	434	466
Eg_01_649_1	0	0	0	0	0	0	0	0	0	0	0	0	0	0	0	0	0	0	0	0	0	0	0	0	0	0	0	0
Eg_01_650_1	147	258	198	123	59	61	244	191	215	317	218	339	107	141	62	74	299	189	235	83	119	159	25	45	50	131	244	130
Eg_01_651_1	0	0	1	3	0	0	1	1	0	0	0	0	0	0	0	0	0	0	0	1	0	0	0	0	0	3	0	0
Eg_01_652_0	177	125	202	171	51	115	129	254	175	219	166	169	129	154	87	133	255	262	189	72	101	148	108	49	56	75	163	118
Eg_01_653_0	17	16	24	7	9	52	10	26	24	17	6	12	29	6	5	9	6	26	22	7	2	12	17	14	3	8	18	5
Eg_01_654_1	3	5	4	3	0	34	6	3	4	9	2	8	3	6	0	1	3	0	3	0	2	5	0	0	0	2	13	16
Eg_01_655_1	29	9	5	9	11	0	15	22	20	9	9	6	12	11	4	19	54	48	32	27	9	22	9	2	13	11	15	20
Eg_01_656_0	27	42	24	26	28	0	94	30	40	61	41	16	28	54	27	30	116	103	136	27	15	153	30	13	26	41	33	49
Eg_01_657_0	23	8	26	24	18	216	23	20	24	16	16	18	55	15	33	19	15	34	24	18	18	8	47	13	15	24	9	14
Eg_01_658_1	1	0	0	4	0	0	2	3	5	2	8	6	1	4	0	0	1	1	3	0	0	20	0	0	0	1	6	1
Eg_01_659_0	43	48	55	33	10	0	65	50	51	81	36	34	72	30	33	26	41	46	49	19	26	33	26	14	29	35	75	30
Eg_01_660_1	9	14	13	10	7	24	16	10	23	46	23	30	17	2	15	4	15	191	9	4	5	4	2	1	18	15	27	12
Eg_01_661_0	64	72	83	38	16	76	123	90	143	141	118	130	126	57	50	25	91	196	71	51	64	53	61	22	51	45	81	49
Eg_01_662_1	2	7	1	10	5	0	10	11	8	40	13	4	0	11	0	6	5	2	4	3	0	11	2	6	0	37	40	18
Eg_01_663_0	70	80	47	35	33	0	62	83	65	95	63	71	34	45	25	53	73	49	62	25	45	63	12	36	21	78	149	92
Eg_01_664_0	76	85	64	46	42	0	115	149	165	228	163	155	59	73	40	44	193	132	128	84	118	133	32	28	31	153	259	145
Eg_01_665_1	0	15	0	16	9	0	20	11	50	25	21	25	9	18	2	3	1	38	6	4	6	31	0	0	4	6	22	5
Eg_01_666_0	0	65	0	0	215	0	45	133	69	237	67	92	26	37	298	0	1	128	0	0	71	53	4	221	0	651	742	390
Eg_01_667_1	0	1	0	0	0	0	2	0	1	0	1	0	0	0	0	0	4	0	0	0	0	0	0	0	0	1	0	0
Eg_01_668_0	2151	2172	2885	847	970	1285	1379	2361	1643	1877	1532	1496	2020	830	1635	710	3577	2201	1764	1219	2697	943	1550	901	656	1192	3039	1766
Eg_01_669_0	553	616	722	785	740	884	498	377	332	403	342	639	822	611	969	458	474	378	421	347	497	494	659	799	685	508	784	374
Eg_01_670_0	50	60	43	80	32	0	41	111	65	70	53	48	18	107	32	41	45	80	50	32	49	179	22	38	15	44	64	44
Eg_01_671_0	9	0	0	0	0	0	3	2	1	5	4	2	0	0	0	0	1	0	5	1	3	3	1	0	0	3	3	3
Eg_01_672_0	39	28	20	16	50	57	34	26	36	60	17	43	56	22	208	29	27	50	23	35	57	30	72	57	12	59	95	60
Eg_01_673_0	65	75	46	23	13	49	107	95	219	291	215	254	43	60	33	37	170	67	100	65	118	113	27	15	25	91	267	116
Eg_01_674_0	0	3	0	1	0	0	0	4	0	0	2	0	0	0	0	0	0	0	0	0	0	2	0	5	0	0	0	0
Eg_01_675_0	130	85	49	104	35	27	78	141	92	147	101	102	54	142	34	186	68	38	134	46	100	76	57	70	34	97	148	100
Eg_01_676_1	0	17	5	1	73	0	22	33	32	43	15	13	18	11	90	0	0	32	2	0	8	7	1	55	0	118	94	70
Eg_01_677_1	4	5	4	12	0	0	9	14	4	20	4	7	3	15	3	22	8	3	20	4	8	8	0	10	0	14	18	16
Eg_01_678_1	127	84	79	25	49	43	239	96	241	342	203	247	55	51	36	81	64	160	59	126	116	151	30	45	25	139	235	186
Eg_01_679_0	0	0	0	0	0	0	0	0	0	0	0	0	0	0	0	0	0	0	0	0	0	0	0	0	0	0	0	0
Eg_01_680_0	54	102	71	54	46	7	157	197	304	377	200	217	51	90	66	38	91	253	161	57	95	238	39	44	18	76	182	90
Eg_01_681_0	80	103	57	40	13	37	74	155	95	119	97	113	24	92	44	82	71	54	84	20	83	132	21	25	18	102	144	106
Eg_01_682_0	0	0	0	0	0	0	0	0	0	0	0	0	0	0	0	0	0	0	0	0	0	0	0	0	0	0	0	0
Eg_01_683_1	17	14	11	7	1	0	21	28	14	22	28	20	1	14	0	7	13	11	20	7	4	18	2	6	1	8	23	14
Eg_01_684_1	12	18	4	4	0	0	12	15	11	14	14	3	2	10	5	8	6	9	10	2	9	11	0	2	4	7	8	5
Eg_01_685_1	0	0	0	0	0	0	0	0	0	0	0	0	0	0	0	0	0	0	0	0	0	0	0	0	0	0	0	0
Eg_01_686_1	4	2	0	4	0	0	0	1	1	0	1	1	11	2	0	1	10	0	6	0	0	0	6	0	0	1	11	0
Eg_01_687_1	1	3	2	1	0	0	1	3	0	0	2	4	8	2	0	1	13	0	2	2	1	1	5	0	0	0	36	6
Eg_01_688_0	237	452	360	82	233	67	57	390	56	76	47	67	327	107	508	133	523	75	262	778	357	62	261	399	73	298	577	354
Eg_01_689_1	0	0	0	0	0	0	0	9	4	1	3	0	0	1	3	0	1	0	0	0	0	3	1	1	0	0	7	2
Eg_01_690_1	17	21	0	2	0	0	23	44	59	68	49	42	7	17	0	18	17	11	26	21	9	26	0	0	2	11	20	30
Eg_01_691_1	119	93	90	115	82	73	130	159	228	250	216	184	32	69	64	62	93	118	98	87	88	117	23	59	48	149	202	127
Eg_01_692_0	0	0	2	1	0	0	2	0	0	0	0	0	0	1	0	0	0	0	0	0	0	1	0	0	0	2	0	0
Eg_01_693_1	0	0	0	0	0	0	0	0	0	0	0	3	0	0	0	0	0	0	0	0	0	0	0	0	0	0	0	0
Eg_01_694_0	84	110	97	72	53	128	971	174	1666	941	1549	965	52	109	91	84	216	388	428	81	144	159	59	63	27	175	305	155
Eg_01_695_1	181	82	59	38	75	93	100	153	198	183	136	118	24	93	22	74	112	64	122	52	77	115	17	22	20	96	118	134
Eg_01_696_1	198	242	138	170	90	88	360	366	359	359	546	335	92	228	162	130	411	164	311	142	262	577	97	81	105	235	372	166
Eg_01_697_0	0	0	0	0	0	0	0	0	0	0	0	0	0	0	0	0	0	0	0	0	0	0	0	0	0	0	0	0
Eg_01_698_0	116	77	80	42	19	103	218	192	437	345	361	328	44	102	10	44	217	241	209	102	128	269	32	24	44	132	185	126
Eg_01_699_1	103	49	70	61	32	50	134	99	147	168	130	124	21	53	33	39	81	137	85	73	48	108	18	22	19	72	129	94
Eg_01_700_1	26	16	23	32	13	0	28	30	64	49	53	48	6	23	16	16	18	38	49	24	19	29	11	8	20	15	46	21
Eg_01_701_0	122	117	88	160	61	76	494	150	594	645	638	548	126	157	181	102	218	458	268	91	188	466	123	100	197	129	237	102
Eg_01_702_0	0	0	0	0	0	0	0	0	0	0	0	0	0	0	0	0	0	0	0	0	0	0	0	0	0	0	0	0
Eg_01_703_0	0	0	0	0	0	0	0	0	0	0	0	0	0	0	0	0	0	0	0	0	0	0	0	0	0	0	0	0
Eg_01_704_0	0	0	0	0	0	0	3	0	1	0	0	0	0	0	0	0	1	0	0	0	0	0	0	0	0	0	0	1
Eg_01_705_1	54	38	32	18	29	0	54	67	53	73	65	70	31	54	9	19	45	78	53	31	39	25	2	40	9	38	56	48
Eg_01_706_0	0	13	0	0	35	0	13	18	25	72	24	6	1	13	11	0	0	12	1	0	8	22	0	25	0	74	74	44
Eg_01_707_0	18	30	0	9	1	12	42	41	54	59	44	59	3	39	4	17	48	15	40	10	19	48	0	5	0	59	125	46
Eg_01_708_0	0	2	1	14	2	0	27	2	7	14	7	13	4	13	7	3	4	21	9	1	4	13	5	9	6	7	3	5
Eg_01_709_0	0	0	0	0	0	0	0	0	0	0	0	0	0	0	0	0	0	0	0	0	0	0	0	0	0	0	0	0
Eg_01_710_1	0	0	0	0	0	0	0	0	2	0	0	0	0	0	0	0	0	0	0	0	0	0	0	0	0	0	0	0
Eg_01_711_1	268	149	162	181	227	153	490	191	303	489	440	351	869	265	244	121	1225	497	287	290	347	509	116	263	383	347	545	442
Eg_01_712_0	0	2	0	3	0	0	2	0	4	10	2	3	1	0	16	0	0	7	4	0	0	2	2	0	0	0	5	1
Eg_01_713_0	147	265	83	93	50	43	226	372	240	311	332	245	126	138	67	59	367	330	261	120	205	406	57	50	58	200	351	325
Eg_01_714_0	0	0	0	0	0	0	0	0	0	0	0	1	0	0	0	0	0	0	0	0	0	0	0	0	0	0	0	0
Eg_01_715_0	0	0	0	0	0	0	0	0	0	0	0	0	0	0	0	0	0	0	0	0	0	0	0	0	0	0	0	0
Eg_01_716_0	0	0	0	0	0	0	0	0	0	0	0	0	0	0	0	0	0	0	0	0	0	0	0	0	0	0	0	0
Eg_01_717_0	20	43	33	76	29	19	36	41	28	95	52	132	53	66	93	37	144	80	58	182	55	51	33	29	52	82	196	133
Eg_01_718_1	0	0	0	0	0	0	0	0	0	0	0	0	0	0	0	0	0	0	0	0	0	0	0	0	0	0	0	0
Eg_01_719_0	0	0	0	2	0	0	1	0	2	1	1	0	0	0	0	0	0	0	0	1	0	2	4	0	0	2	0	0
Eg_01_720_0	0	0	0	0	0	0	0	0	0	0	3	0	0	0	0	0	0	0	0	0	0	0	0	0	0	0	0	0
Eg_01_721_1	120	235	178	444	227	201	320	208	224	274	250	297	233	180	377	111	387	459	289	135	178	185	479	256	296	139	158	181
Eg_01_722_0	462	500	273	1413	750	382	695	667	1244	1185	964	847	349	2131	533	1626	624	696	376	555	267	685	657	400	1663	1963	974	1358
Eg_01_723_0	57	195	69	43	101	129	17	61	610	414	353	117	423	178	31	55	22	1218	61	898	38	146	618	9	1967	153	83	82
Eg_01_724_0	651	444	511	662	826	676	590	515	705	739	665	452	668	641	656	766	355	1114	439	1081	522	420	1049	545	1757	1640	933	894
Eg_01_725_0	253	181	143	201	66	49	520	376	522	652	563	703	38	249	38	123	805	258	526	207	231	263	49	40	55	202	445	341
Eg_01_726_1	209	195	201	124	87	121	385	275	357	504	331	346	151	146	148	160	296	383	180	176	229	241	120	101	175	209	272	238
Eg_01_727_1	0	8	0	0	7	0	11	10	17	17	6	3	6	6	4	0	0	1	0	0	7	6	0	6	0	41	53	36
Eg_01_728_0	6	3	16	7	3	0	4	22	9	28	23	17	0	14	2	2	25	11	11	7	11	9	1	0	0	22	31	12
Eg_01_729_1	11	8	4	0	2	34	11	19	32	19	13	22	1	7	2	3	11	14	10	10	15	16	4	0	0	20	18	6
Eg_01_730_0	561	1221	504	840	158	338	2422	1611	3539	4305	2812	3238	916	742	103	344	1833	2310	2113	537	888	2055	355	147	789	420	993	1009
Eg_01_731_0	904	2456	1104	908	165	456	4021	3428	9284	9864	6714	7856	2207	921	169	490	3798	6184	4289	1470	2119	3333	967	206	1337	694	1799	1398
Eg_01_732_1	2421	4012	3160	2697	831	1534	8741	6195	12782	13086	10307	10233	4964	2852	744	1334	5441	15796	9398	3129	3490	9203	1842	859	4836	1417	4083	2864
Eg_01_733_1	0	0	0	0	0	0	0	0	0	0	0	0	0	0	0	0	0	0	0	0	0	0	0	0	0	0	0	0
Eg_01_734_1	0	0	0	0	0	0	0	0	0	0	0	0	0	0	0	0	0	0	1	0	0	0	0	0	0	0	0	0
Eg_01_735_0	2317	1668	1207	779	399	661	1708	3001	2555	2793	2392	2003	474	1398	159	1216	2266	1246	1817	892	1255	1664	225	248	316	1682	2886	2005
Eg_01_736_1	0	0	0	0	1	0	0	2	0	1	0	1	3	0	1	0	0	3	0	0	0	0	0	0	0	3	6	1
Eg_01_737_0	62	85	66	35	25	0	68	122	89	86	76	50	54	59	24	27	98	97	72	47	78	85	17	16	23	62	83	55
Eg_01_738_1	0	3	0	0	7	0	2	0	4	6	0	1	0	1	6	0	0	0	0	0	0	1	0	9	0	17	18	8
Eg_01_739_0	0	0	0	0	0	0	0	0	0	0	0	0	0	0	0	0	0	0	0	0	0	0	0	0	0	0	0	0
Eg_01_740_1	4	4	1	2	0	0	9	25	10	7	6	13	1	15	0	0	8	1	4	0	0	16	1	0	0	6	10	1
Eg_01_741_1	0	1	0	0	0	36	2	4	2	1	5	1	0	3	0	0	0	0	0	1	1	5	0	0	0	1	4	0
Eg_01_742_1	0	0	0	0	0	0	0	0	0	0	0	0	0	0	0	0	0	0	0	0	0	0	0	0	0	0	0	0
Eg_01_743_1	5	5	2	2	0	0	2	12	7	7	4	4	0	10	0	2	10	1	5	2	8	7	0	0	0	1	10	6
Eg_01_744_1	0	1	0	0	8	0	2	7	6	37	9	7	0	3	0	0	0	8	0	0	0	2	0	0	0	44	33	21
Eg_01_745_1	0	0	0	0	0	0	0	0	0	0	0	0	0	0	0	0	0	0	0	0	0	1	0	0	0	0	0	0
Eg_01_746_1	0	0	0	0	0	0	0	0	0	0	0	0	0	0	0	0	0	0	0	0	0	0	0	0	0	0	0	0
Eg_01_747_1	0	0	0	0	0	0	0	0	0	0	0	0	1	0	0	0	0	0	0	0	0	0	0	0	0	0	0	0
Eg_01_748_0	2	0	0	2	0	0	0	0	0	1	1	0	0	0	0	0	0	0	0	0	0	0	0	0	0	0	3	1
Eg_01_749_1	0	0	0	0	0	0	0	0	0	0	0	0	0	0	0	0	0	0	0	0	0	0	0	0	0	2	0	0
Eg_01_750_1	0	0	0	0	0	0	0	1	0	0	0	0	1	0	0	0	0	0	1	0	0	0	0	0	2	1	0	2
Eg_01_751_1	0	0	0	0	0	0	0	0	0	0	0	0	0	0	0	0	0	0	0	0	0	0	0	0	0	0	0	0
Eg_01_752_1	0	0	0	0	0	0	0	0	0	0	0	0	0	0	0	0	0	0	0	0	0	0	0	0	0	0	0	0
Eg_01_753_0	0	0	0	0	0	0	0	0	0	0	0	0	0	0	0	0	0	0	0	0	0	0	0	0	0	0	0	0
Eg_01_754_0	0	0	0	3	0	0	0	0	2	0	0	0	0	1	0	0	0	0	0	0	0	0	0	0	0	0	0	0
Eg_01_755_0	0	0	0	0	0	0	0	0	0	0	0	0	0	0	0	0	0	0	0	0	0	0	0	0	0	0	0	0
Eg_01_756_1	0	0	0	0	0	0	0	0	1	0	0	0	0	0	0	0	0	0	0	0	0	0	0	0	0	0	0	0
Eg_01_757_1	0	0	0	0	0	0	0	0	0	2	0	0	0	2	0	1	0	0	0	0	0	0	0	0	0	0	0	0
Eg_01_758_1	0	0	0	0	0	0	0	0	0	0	0	0	0	0	0	0	0	0	0	0	0	0	0	0	0	0	0	0
Eg_01_759_1	0	0	0	0	0	0	0	0	0	0	0	0	0	0	0	0	0	0	0	0	0	0	0	0	0	0	0	0
Eg_01_760_0	0	0	0	0	0	0	0	0	0	0	0	0	1	0	2	0	0	0	0	0	0	0	0	0	0	0	0	0
Eg_01_761_0	0	0	0	0	0	0	0	0	0	0	0	0	0	0	0	0	0	0	0	0	0	0	0	0	0	0	0	0
Eg_01_762_0	0	0	0	0	0	0	0	0	0	0	0	0	0	0	0	4	0	0	0	0	0	0	0	0	0	0	0	0
Eg_01_763_1	2	0	0	0	0	0	0	0	0	0	0	0	0	0	0	0	0	0	0	0	0	0	0	0	0	0	0	0
Eg_01_764_1	1	3	0	6	4	19	0	11	0	9	2	0	1	5	0	7	29	15	12	104	1	3	1	12	28	13	11	7
Eg_01_765_1	0	0	0	0	0	0	0	0	0	0	0	0	0	0	0	0	0	0	0	0	0	0	0	0	0	0	0	0
Eg_01_766_0	0	0	0	0	0	0	0	0	0	0	0	0	0	0	0	0	0	0	0	0	0	0	0	0	0	0	0	0
Eg_01_767_0	0	0	0	0	0	0	0	0	0	0	0	0	0	0	0	0	0	0	0	0	0	0	0	0	0	0	0	0
Eg_01_768_0	0	0	0	0	0	0	0	0	0	0	0	0	0	0	0	0	1	0	0	0	0	0	0	0	0	0	0	0
Eg_01_769_0	0	0	0	0	0	0	0	0	0	0	0	0	0	0	0	0	0	0	0	0	0	0	0	0	0	0	0	0
Eg_01_770_1	2	0	2	1	0	0	2	0	14	12	1	1	0	7	0	3	4	6	12	6	2	9	0	0	0	7	7	2
Eg_01_771_0	10	0	1	0	6	0	5	2	1	8	5	4	0	0	2	9	4	4	7	0	5	5	2	3	0	6	7	5
Eg_01_772_1	367	21	230	1142	5	335	6	1	9	6	11	9	11	1030	11	944	1167	6	739	226	12	8	97	42	153	16	25	11
Eg_01_773_1	0	0	0	0	0	0	0	0	0	0	0	0	0	0	0	2	0	0	0	0	0	0	0	0	0	0	0	0
Eg_01_774_0	0	0	0	0	0	0	0	0	0	0	0	0	0	0	0	0	0	0	0	0	0	0	0	0	0	0	0	0
Eg_01_775_0	10	36	15	77	12	23	13	64	12	9	6	6	11	14	6	29	31	40	56	233	12	8	1	13	23	35	14	53
Eg_01_776_0	0	0	0	0	0	0	0	0	0	0	0	0	0	0	0	0	0	0	0	0	0	0	0	0	0	0	0	0
Eg_01_777_0	0	0	0	0	0	0	0	0	0	0	0	0	0	0	0	0	0	0	0	0	0	0	0	0	0	0	0	0
Eg_01_778_0	0	0	0	0	0	0	0	0	0	0	0	0	0	0	0	0	0	0	0	0	0	0	0	0	0	0	0	0
Eg_01_779_1	0	0	0	0	0	0	0	0	0	0	0	0	0	0	0	0	0	0	0	0	0	0	0	0	0	0	0	0
Eg_01_780_0	0	1	0	1	0	0	0	0	0	0	0	0	0	0	0	0	0	0	0	0	0	2	0	0	0	0	1	0
Eg_01_781_0	0	0	0	0	0	0	0	0	0	0	0	0	1	0	0	0	0	0	0	0	0	0	0	0	0	2	0	0
Eg_01_782_0	0	0	0	0	0	0	0	0	0	0	0	0	0	0	0	0	0	0	0	0	0	0	0	0	0	0	0	0
Eg_02_001_1	70	285	80	213	36	72	75	260	8	6	10	73	9	223	22	228	107	44	154	34	145	36	23	54	4	74	46	292
Eg_02_002_0	108	128	27	14	38	0	24	101	30	40	29	41	4	31	9	91	121	12	60	19	99	44	9	4	6	118	169	159
Eg_02_003_0	19	5	4	16	10	27	6	16	7	12	11	3	3	9	0	9	13	1	5	8	7	5	16	8	2	10	15	0
Eg_02_004_1	50	8	20	31	11	0	59	36	15	40	38	72	34	93	12	31	12	21	15	8	18	65	2	8	47	42	30	26
Eg_02_005_1	513	768	631	827	633	551	794	511	652	660	541	546	454	752	610	548	466	771	656	496	370	739	355	396	349	512	453	498
Eg_02_006_0	0	1	0	0	0	0	0	0	0	1	0	0	0	0	0	0	1	0	0	0	0	2	0	0	0	0	0	0
Eg_02_007_0	240	268	213	113	139	305	85	243	89	128	82	110	132	188	78	276	147	92	196	363	158	172	70	66	48	271	187	342
Eg_02_008_1	2	0	0	0	0	0	9	7	1	2	2	0	1	0	0	0	3	0	4	0	0	3	0	0	0	6	0	1
Eg_02_009_1	0	0	0	0	0	0	2	0	2	5	0	1	0	0	0	0	2	0	0	0	0	2	1	1	0	2	4	0
Eg_02_010_0	13	6	5	12	0	0	8	11	2	6	5	1	0	2	1	14	3	3	5	1	15	7	1	2	1	4	1	6
Eg_02_011_1	2327	1815	2661	3829	2676	2799	3709	2002	3312	4072	3188	3197	2422	2361	4496	2037	2133	5030	2632	1400	2010	2692	2819	2537	4105	2003	2198	1884
Eg_02_012_1	242	1456	211	186	648	1154	268	1115	312	163	270	95	568	747	178	96	1975	604	699	714	55	840	357	138	52	576	566	350
Eg_02_013_1	0	10	0	0	13	0	11	29	31	58	31	38	1	17	7	0	0	17	0	0	12	16	0	8	0	121	121	73
Eg_02_014_0	0	6	0	2	0	0	2	1	5	5	2	0	0	0	0	0	4	3	2	0	1	1	1	1	0	2	0	0
Eg_02_015_1	0	0	0	0	0	0	0	0	3	0	1	0	0	0	0	1	2	2	0	0	0	0	0	0	0	0	2	0
Eg_02_016_0	0	0	1	4	0	0	4	0	0	0	0	0	0	4	0	0	9	5	0	0	0	2	0	0	0	0	0	0
Eg_02_017_0	185	522	79	454	82	389	181	466	167	82	235	178	52	252	90	102	711	166	582	158	389	318	26	88	51	114	218	301
Eg_02_018_1	403	388	154	196	144	247	418	484	260	217	354	232	81	334	101	410	387	207	524	240	228	343	23	83	34	276	430	444
Eg_02_019_0	11	5	1	5	1	0	7	1	3	9	6	1	0	7	0	4	4	1	10	3	5	8	0	2	2	8	5	6
Eg_02_020_0	486	349	562	186	118	243	566	838	988	1016	854	650	270	519	23	378	509	910	878	436	228	767	72	35	291	318	394	375
Eg_02_021_1	33	47	35	27	0	30	96	100	225	221	191	166	31	72	0	37	109	73	86	50	35	169	3	8	19	55	122	65
Eg_02_022_1	1	3	4	12	1	0	13	13	12	9	4	8	2	10	1	2	4	10	11	3	6	6	3	0	6	6	10	2
Eg_02_023_0	0	10	0	0	16	0	12	39	65	237	80	48	3	22	1	0	0	38	0	0	2	31	0	2	0	377	379	204
Eg_02_024_1	0	25	0	0	35	0	59	74	81	294	83	82	5	18	20	0	0	22	0	0	10	37	0	10	0	541	568	325
Eg_02_025_1	88	199	41	153	63	105	573	352	759	1119	626	733	78	219	109	91	710	540	453	236	285	307	163	44	189	177	702	309
Eg_02_026_1	25	18	5	0	1	0	18	30	14	14	7	16	1	1	0	41	17	6	17	21	10	2	1	0	0	42	51	66
Eg_02_027_0	0	0	0	0	0	0	0	0	0	0	0	0	0	0	0	0	0	0	0	0	0	0	0	0	0	0	0	0
Eg_02_028_0	201	157	156	172	155	106	384	322	860	609	572	417	210	208	172	129	435	402	246	213	248	351	194	111	280	214	495	259
Eg_02_029_1	79	150	97	106	70	1	200	188	200	227	173	134	62	120	53	83	207	123	192	93	94	160	35	38	36	117	284	159
Eg_02_030_0	69	48	68	37	11	22	103	175	152	159	142	131	30	71	13	28	119	108	98	82	56	77	21	7	20	58	117	73
Eg_02_031_0	154	121	111	141	75	76	333	243	401	635	373	407	110	187	74	133	275	250	293	148	85	297	119	31	109	299	505	265
Eg_02_032_1	154	170	93	92	28	72	223	236	279	230	219	212	26	146	24	115	147	106	225	111	116	303	34	18	13	194	186	202
Eg_02_033_1	18	58	4	4	1	0	51	87	136	109	144	86	8	48	0	41	35	33	49	18	9	139	0	0	9	42	77	62
Eg_02_034_1	12	37	7	15	5	0	63	90	107	90	145	83	8	77	0	48	52	16	64	13	1	124	0	0	11	53	73	86
Eg_02_035_0	27	15	34	29	8	99	53	43	44	82	44	36	27	37	37	40	48	39	31	24	33	41	23	21	14	44	81	43
Eg_02_036_1	0	0	0	0	0	0	0	0	0	0	0	0	0	0	0	0	0	0	0	0	0	0	0	0	0	0	0	0
Eg_02_037_1	0	0	0	0	0	0	0	0	0	0	0	0	0	0	0	0	0	0	0	0	0	0	0	2	0	0	0	0
Eg_02_038_1	1	11	0	1	0	0	7	18	22	12	29	16	0	14	0	4	8	8	8	2	0	11	0	0	0	8	13	8
Eg_02_039_1	0	2	0	0	0	0	7	0	0	0	0	0	2	1	0	0	0	0	0	0	0	0	1	0	0	0	0	0
Eg_02_040_0	347	299	319	168	149	214	386	418	447	598	445	447	294	283	174	327	510	418	426	391	312	345	327	98	132	403	509	445
Eg_02_041_1	0	1	0	0	2	0	6	18	20	69	26	12	3	18	5	0	0	7	0	0	0	12	0	3	0	93	111	70
Eg_02_042_1	85	153	29	70	3	0	128	245	254	264	250	210	12	115	3	104	267	86	197	57	73	176	6	10	24	137	303	200
Eg_02_043_1	0	0	0	0	0	0	0	0	0	0	0	0	0	0	0	0	0	0	0	0	0	0	0	0	0	0	0	0
Eg_02_044_0	953	730	565	378	91	210	536	978	2921	2866	2761	3692	324	348	78	851	1095	415	680	248	1308	1287	330	109	206	3481	4034	3503
Eg_02_045_0	343	337	158	185	42	119	425	690	940	804	649	654	104	331	61	229	811	289	567	361	344	482	52	67	44	354	820	519
Eg_02_046_0	14	8	6	25	2	24	25	9	37	32	18	31	10	54	1	28	16	2	32	6	11	32	2	5	0	32	31	29
Eg_02_047_0	0	0	0	0	0	0	0	0	0	0	1	0	0	0	0	0	0	0	0	0	0	0	0	0	0	0	0	0
Eg_02_048_1	0	0	1	0	0	0	0	0	0	0	0	0	2	2	0	1	0	1	0	0	0	0	0	0	0	1	2	1
Eg_02_049_1	139	99	106	71	23	37	246	255	485	503	521	415	65	57	14	123	193	258	212	197	166	191	54	6	52	198	292	255
Eg_02_050_1	0	0	0	0	0	0	0	0	0	0	0	0	0	0	0	0	0	0	0	0	0	0	0	0	0	0	0	0
Eg_02_051_0	20	49	2	16	9	0	46	56	122	80	71	140	6	235	4	98	42	21	60	5	11	76	7	6	9	57	87	110
Eg_02_052_1	1573	1211	2224	281	797	1133	1374	1258	1451	2251	1430	1301	1147	179	784	1168	794	2819	937	1276	1011	313	627	600	897	628	596	786
Eg_02_053_0	79	104	69	34	27	83	61	72	99	106	103	93	20	29	35	30	95	90	96	50	58	88	23	8	14	49	94	83
Eg_02_054_0	4264	2810	4281	2308	4673	4859	21	3411	17	6	21	2	11960	2388	11202	5667	3232	23	2527	6115	2602	593	9540	3773	13	4594	3607	2901
Eg_02_055_1	0	0	0	0	0	0	2	1	2	3	1	1	0	0	0	0	0	1	0	0	0	2	0	0	0	2	1	1
Eg_02_056_1	0	2	0	0	0	0	2	1	1	4	0	0	3	1	0	0	3	0	0	0	0	1	0	0	0	0	0	0
Eg_02_057_0	0	53	0	0	131	0	51	115	56	250	53	44	4	26	137	0	4	106	0	0	73	43	0	124	0	635	571	327
Eg_02_058_1	0	0	0	0	0	0	0	0	0	0	0	0	0	0	0	0	0	0	0	0	0	0	0	0	0	0	0	0
Eg_02_059_1	0	0	0	0	0	0	0	0	0	0	0	0	0	0	0	0	0	0	0	0	0	0	0	0	0	0	0	0
Eg_02_060_1	1	0	0	0	0	0	0	0	0	0	0	0	0	0	0	0	0	0	0	0	0	0	0	0	0	0	0	0
Eg_02_061_1	1360	937	1098	1288	1544	1222	1187	1129	466	507	532	525	1397	1128	1192	1233	1191	1052	850	986	446	598	1298	796	644	894	1139	1386
Eg_02_062_0	0	4	1	0	8	0	6	6	5	9	2	2	0	4	15	0	0	3	0	0	2	4	0	8	0	37	16	10
Eg_02_063_0	1	31	0	0	65	0	19	18	16	47	25	17	8	8	42	2	0	14	1	0	19	5	0	32	0	119	80	38
Eg_02_064_0	62	46	43	38	19	45	163	76	196	233	194	256	42	55	86	43	105	76	73	36	56	83	84	53	41	66	152	73
Eg_02_065_1	126	161	126	130	79	241	229	217	229	202	228	217	75	199	66	108	177	148	185	113	116	222	65	85	51	98	144	128
Eg_02_066_1	6	10	5	13	12	41	13	16	17	5	7	7	3	8	3	4	4	6	12	3	12	13	1	7	8	1	3	7
Eg_02_067_1	0	0	0	0	0	0	5	0	0	0	0	0	0	0	0	0	0	0	0	0	0	0	0	0	0	0	0	0
Eg_02_068_1	13	7	7	5	21	0	7	23	13	24	19	17	5	7	7	8	13	5	6	0	18	7	0	10	0	23	33	13
Eg_02_069_0	750	684	456	493	243	481	1073	1288	1869	2052	1962	1716	687	866	185	615	1492	833	892	675	777	1153	735	195	519	1652	2344	1475
Eg_02_070_1	0	2	0	0	14	0	6	11	12	31	7	10	3	10	28	0	0	7	0	0	8	6	0	32	0	74	82	46
Eg_02_071_0	0	6	0	0	10	0	0	17	13	29	19	5	0	1	2	0	0	6	0	0	4	9	0	7	0	101	98	61
Eg_02_072_0	3486	2436	3554	3234	6738	2583	108	2675	97	59	157	70	1227	1267	9383	2052	4836	45	1578	6514	6525	454	5111	8173	285	7528	6082	2676
Eg_02_073_0	0	0	0	0	0	0	0	0	0	0	0	0	0	1	0	0	0	0	0	0	0	0	1	0	0	0	0	0
Eg_02_074_0	2	8	1	6	0	0	19	37	33	39	39	31	5	28	0	7	16	7	12	4	2	29	0	0	0	21	20	29
Eg_02_075_0	0	2	0	0	0	0	4	1	0	0	1	0	0	0	0	0	0	3	0	3	1	1	0	0	0	0	0	3
Eg_02_076_1	8	10	4	4	4	0	34	24	61	58	47	38	14	12	0	11	24	23	42	13	2	22	0	0	5	13	15	11
Eg_02_077_0	85	40	49	63	42	0	112	21	66	157	123	102	22	52	54	28	92	85	50	12	14	17	29	23	25	24	75	18
Eg_02_078_0	111	144	86	116	47	82	168	243	190	188	204	135	31	201	12	154	232	124	263	101	97	227	10	24	28	105	140	188
Eg_02_079_1	3022	3141	2907	2239	1670	2058	3318	3523	3024	3088	2964	2789	729	2292	637	2426	3206	2451	3717	3076	2186	3326	551	776	497	1684	2189	2208
Eg_02_080_1	0	2	0	5	0	0	1	2	4	5	2	2	0	8	0	2	2	3	1	2	0	2	0	0	0	4	4	6
Eg_02_081_1	410	336	481	532	531	428	87	419	36	113	51	122	326	203	701	292	980	27	289	560	339	55	186	705	37	558	899	369
Eg_02_082_1	39	96	41	77	18	0	284	166	179	191	248	231	20	85	54	35	248	97	162	49	89	314	25	38	16	92	198	129
Eg_02_083_0	7	99	10	21	3	0	30	443	15	10	15	8	4	24	0	2	90	2	130	1	10	205	0	7	0	11	0	4
Eg_02_084_0	6	3	0	0	0	0	0	1	2	4	3	0	1	1	0	4	2	6	5	0	0	0	7	0	0	0	2	2
Eg_02_085_0	2	6	8	2	0	0	0	10	11	3	8	3	4	2	0	0	6	2	1	0	1	1	0	0	0	0	3	1
Eg_02_086_1	4	4	2	3	2	0	17	18	11	9	7	5	4	4	2	7	15	1	5	0	2	12	0	3	0	11	27	14
Eg_02_087_0	0	0	1	4	0	0	1	0	0	0	0	0	1	1	0	0	1	0	0	4	4	1	0	0	0	1	5	2
Eg_02_088_0	242	294	111	126	59	142	480	511	773	863	757	667	120	267	66	196	366	298	370	143	206	423	107	46	64	376	677	507
Eg_02_089_0	0	4	0	0	6	0	15	36	37	108	37	20	3	10	3	0	3	12	0	0	1	14	0	7	0	234	240	143
Eg_02_090_1	0	0	0	0	0	0	1	1	1	7	1	0	0	2	0	0	0	0	0	0	0	0	0	0	0	2	1	2
Eg_02_091_0	0	5	0	0	12	0	7	27	41	107	40	33	2	20	2	0	1	20	0	0	1	27	2	2	0	146	148	83
Eg_02_092_1	0	2	0	0	0	0	11	4	27	24	24	20	0	0	1	1	6	0	3	2	0	12	1	0	0	9	15	10
Eg_02_093_0	0	34	1	5	12	0	39	28	36	50	34	14	5	47	2	4	3	6	5	1	2	17	0	0	0	25	65	47
Eg_02_094_1	7	37	0	6	2	0	76	40	231	153	205	151	10	39	2	20	62	22	80	14	11	130	1	4	16	11	38	38
Eg_02_095_0	41	57	25	49	14	0	47	85	86	91	56	50	6	68	2	55	46	44	56	13	37	65	0	2	3	20	58	44
Eg_02_096_1	9	71	6	141	5	0	964	179	1395	1090	1448	1140	15	643	2	31	37	327	350	7	2	2236	1	0	104	4	14	12
Eg_02_097_1	4	7	0	64	1	0	255	26	311	221	277	220	5	174	0	6	4	51	79	0	0	574	0	0	22	1	2	4
Eg_02_098_0	0	649	71	524	5	53	927	697	681	126	1064	281	6	2334	6	9	195	225	668	0	9	3336	0	0	5	0	0	3
Eg_02_099_0	0	105	9	92	1	22	161	101	61	20	134	41	0	406	0	1	39	31	108	0	1	475	0	0	1	0	0	0
Eg_02_100_1	0	0	0	0	4	0	5	3	1	9	6	0	3	1	4	0	0	1	0	0	0	6	0	0	0	19	25	0
Eg_02_101_1	0	0	0	0	0	0	0	0	0	0	0	0	0	0	0	0	0	0	0	0	0	0	0	0	0	0	0	0
Eg_02_102_1	0	3	0	0	5	0	1	7	5	2	3	11	0	0	9	0	0	2	0	0	5	0	0	5	0	9	10	16
Eg_02_103_0	0	9	0	0	3	0	6	22	63	101	47	26	4	9	3	0	5	14	0	0	0	14	0	0	0	235	167	94
Eg_02_104_0	86	187	105	18	26	0	158	199	194	325	182	266	38	60	44	52	482	88	299	388	172	330	30	28	7	166	756	178
Eg_02_105_0	30	50	20	75	19	0	76	74	72	86	48	100	11	98	5	69	66	14	51	16	29	62	8	11	4	92	100	73
Eg_02_106_0	294	390	442	117	79	118	229	822	505	449	651	176	296	297	37	884	499	157	453	703	238	760	846	23	39	1558	2203	1705
Eg_02_107_0	0	0	0	0	0	0	0	0	0	0	0	0	0	0	0	0	0	0	0	0	0	0	0	0	0	0	0	0
Eg_02_108_0	59	30	18	54	12	33	33	54	31	49	51	24	11	42	8	24	37	13	59	31	15	58	10	5	4	39	42	23
Eg_02_109_0	1	0	0	0	0	0	0	1	0	0	0	2	0	0	0	0	0	0	0	0	0	0	0	0	0	0	0	0
Eg_02_110_1	66	100	96	74	35	26	178	172	178	199	243	157	36	120	3	54	154	115	139	84	89	214	4	9	18	106	175	123
Eg_02_111_1	68	57	28	56	28	0	133	119	191	207	232	159	18	94	19	75	166	50	123	52	72	183	17	8	14	122	211	105
Eg_02_112_1	83	93	87	50	63	36	136	156	96	163	134	121	49	119	32	94	126	104	114	79	108	174	22	45	31	127	183	85
Eg_02_113_0	626	598	353	466	404	666	396	520	503	624	435	451	304	528	218	442	672	352	550	244	356	562	116	330	170	351	509	253
Eg_02_114_1	0	0	0	0	0	0	3	4	1	3	0	3	0	6	0	6	1	1	0	0	0	0	0	0	0	1	0	0
Eg_02_115_1	4	0	0	0	0	0	8	21	23	27	28	26	0	11	0	3	17	2	13	3	2	23	0	2	4	5	34	19
Eg_02_116_0	43	26	0	29	12	0	56	49	133	156	100	47	17	52	14	41	86	19	24	8	20	93	6	26	14	52	67	0
Eg_02_117_1	1	0	0	0	0	0	1	0	1	0	0	0	0	0	0	2	1	0	0	0	0	0	0	0	0	2	1	1
Eg_02_118_1	46	14	79	7	32	50	2	6	6	0	2	2	2	4	2	26	9	0	9	11	89	4	13	14	0	16	45	14
Eg_02_119_0	2	0	0	0	0	0	2	0	0	1	0	0	0	0	0	2	1	0	1	0	0	0	0	0	0	0	2	0
Eg_02_120_0	82	88	1	26	4	0	62	147	94	107	130	126	10	16	0	36	187	34	164	121	27	102	3	9	3	140	160	110
Eg_02_121_1	1429	1719	1782	1361	2016	2451	43	1732	63	30	39	18	1078	1595	114	3934	2172	88	3860	4757	728	1078	39	1674	63	4093	553	2007
Eg_02_122_1	1458	558	1013	704	2186	1321	81	803	59	80	94	63	344	431	704	1408	230	65	360	516	899	60	677	1210	60	582	720	558
Eg_02_123_0	0	0	0	0	0	0	0	0	0	0	0	0	0	0	0	0	0	0	0	0	0	0	0	0	0	0	0	0
Eg_02_124_1	4912	4220	2658	3491	1853	3817	3801	4376	2660	2923	3029	1660	2637	3557	2609	2844	4096	4164	4718	1081	2206	3165	6921	1742	1175	2746	5158	4691
Eg_02_125_1	127	156	50	129	59	12	54	185	5	2	5	26	20	138	25	164	146	8	112	44	97	23	21	34	1	49	86	129
Eg_02_126_0	3819	4572	2660	3079	1321	3369	2045	4104	1306	1391	1906	1328	1454	2942	769	2658	2624	1702	2875	931	1859	2085	1563	1030	643	2455	3442	4324
Eg_02_127_0	12	33	9	12	2	0	22	50	60	52	52	44	0	31	0	12	42	8	36	8	17	45	4	2	7	24	28	14
Eg_02_128_1	4	8	2	2	0	0	19	18	18	36	26	30	4	16	0	8	8	5	13	5	0	18	2	0	2	10	10	10
Eg_02_129_0	5	19	4	11	4	23	20	32	7	13	16	13	4	30	1	13	15	13	12	6	4	12	0	0	2	14	18	5
Eg_02_130_0	46	38	11	10	1	0	81	84	139	140	101	80	4	48	1	22	56	27	81	25	7	122	7	1	0	44	79	24
Eg_02_131_1	260	193	133	124	41	31	281	255	467	574	434	373	90	185	62	143	247	306	293	106	162	239	127	80	22	140	223	228
Eg_02_132_0	2547	1771	2364	1975	2220	1862	1683	1723	1432	1800	1273	1140	2696	1882	2300	1740	1528	1977	1541	1468	1209	1512	1818	1533	1991	1322	1218	1195
Eg_02_133_1	0	24	0	3	20	0	30	59	31	85	30	32	3	12	22	0	2	5	1	0	15	34	0	12	0	188	234	112
Eg_02_134_0	1	7	0	0	1	0	18	3	49	58	45	42	5	12	0	9	14	8	12	5	0	32	11	0	0	21	27	19
Eg_02_135_0	0	0	0	0	0	0	1	0	0	0	0	0	0	0	0	0	0	0	0	0	0	0	0	0	0	0	0	0
Eg_02_136_1	0	0	0	0	0	0	0	0	0	0	0	0	0	0	0	0	0	0	0	0	0	0	0	0	0	0	0	0
Eg_02_137_0	46	28	17	23	8	9	131	83	119	155	80	180	8	28	7	18	57	63	83	25	28	67	5	7	9	37	67	54
Eg_02_138_1	4	13	2	7	0	0	4	17	2	14	10	2	0	1	0	0	10	0	0	15	4	0	0	0	0	9	0	0
Eg_02_139_0	16	8	8	23	6	0	62	31	70	65	55	61	6	23	7	17	29	39	32	19	27	57	6	1	11	19	50	29
Eg_02_140_0	10	6	0	1	2	0	2	11	2	7	4	5	2	11	0	9	5	0	14	2	1	5	0	0	0	5	2	8
Eg_02_141_1	769	888	242	146	326	322	121	404	93	120	147	81	121	291	14	570	144	15	379	599	153	584	15	116	5	305	500	473
Eg_02_142_1	1	0	0	39	3	0	819	1	1023	1447	1021	1611	0	22	1	4	4	83	135	2	3	23	0	0	46	2	4	0
Eg_02_143_1	615	543	456	529	218	131	160	839	293	413	203	373	170	538	529	474	1199	161	677	323	958	469	179	391	62	761	1283	925
Eg_02_144_0	71	71	78	21	31	0	115	112	93	155	136	135	45	27	48	57	265	116	139	238	187	54	113	27	15	85	210	158
Eg_02_145_0	10	11	1	3	2	0	22	9	18	12	17	5	1	6	1	3	23	18	11	14	7	11	3	1	5	14	9	12
Eg_02_146_0	771	677	990	524	963	1037	506	624	537	819	493	471	1026	552	1010	726	795	725	630	706	1218	900	1593	813	921	912	767	984
Eg_02_147_1	158	291	114	190	83	279	342	398	290	395	356	389	73	268	51	141	227	182	323	111	168	526	36	69	37	327	385	297
Eg_02_148_0	0	0	0	0	0	0	1	4	10	18	16	2	1	3	0	0	0	1	0	0	0	2	0	0	0	36	45	32
Eg_02_149_1	122	116	99	42	107	106	143	192	131	305	161	131	27	64	85	105	65	100	86	76	102	121	10	59	8	466	529	309
Eg_02_150_0	19217	19501	17641	21124	22010	16479	14567	13747	9594	12838	8985	12136	15324	20073	21385	19045	18339	12941	13559	12685	13740	10623	13878	19866	12431	16710	18951	17283
Eg_02_151_1	2131	3478	3161	4547	3382	3490	2963	2273	2421	2515	2220	1810	3203	4502	2384	2373	1844	3628	3182	2390	1683	3008	2724	2065	3389	1774	1439	1831
Eg_02_152_0	0	6	0	118	2	0	699	26	1609	815	1991	946	4	635	6	5	8	247	399	5	3	2710	5	0	27	13	2	5
Eg_02_153_1	398	460	94	217	67	138	382	709	749	764	619	618	212	613	63	664	628	186	479	137	242	518	161	47	121	643	1302	831
Eg_02_154_0	92	108	78	86	25	56	183	238	257	283	263	207	63	177	26	62	149	175	149	52	65	267	89	13	53	91	143	106
Eg_02_155_0	3	4	2	4	0	0	7	21	17	11	13	17	1	5	1	5	9	11	8	2	2	11	3	0	7	3	4	1
Eg_02_156_1	1	0	0	3	0	0	0	0	1	2	3	5	0	4	0	1	2	2	1	2	2	0	1	0	2	0	6	1
Eg_02_157_1	0	0	0	3	0	0	0	0	0	0	0	0	0	0	0	7	0	0	0	0	0	2	0	0	0	0	0	0
Eg_02_158_1	1	30	1	1956	4	0	6603	176	6391	4203	7341	5072	2	5128	3	30	60	2544	3257	0	19	19459	5	0	223	27	39	19
Eg_02_159_1	194	21	209	35	235	121	17	48	14	17	16	9	77	43	1345	345	65	23	39	172	451	13	831	985	9	309	247	214
Eg_02_160_1	46	29	11	33	13	18	33	33	16	13	24	14	35	68	65	40	10	17	43	17	28	48	37	35	1	21	24	21
Eg_02_161_1	2	27	0	93	2	0	184	49	175	171	172	134	7	72	4	21	17	76	116	8	5	116	2	18	31	5	0	4
Eg_02_162_1	22	55	4	58	36	11	40	84	22	9	17	3	3	119	34	59	87	1	82	17	21	50	9	22	0	141	39	37
Eg_02_163_1	0	0	1	0	0	0	42	4	26	22	29	13	0	5	5	2	8	0	7	2	4	5	11	0	0	14	1	0
Eg_02_164_1	0	0	0	1	0	0	0	0	0	0	0	0	1	0	1	0	0	0	0	0	0	0	3	0	0	1	6	1
Eg_02_165_0	0	2	1	647	0	0	4645	1	5844	3547	7595	3636	0	364	0	1	7	706	1868	2	2	1315	2	0	75	5	7	4
Eg_02_166_1	0	0	0	0	0	0	0	0	0	1	2	0	0	0	0	0	0	0	1	0	0	0	0	0	0	1	1	0
Eg_02_167_0	5	11	3	12	2	0	16	23	5	8	9	4	14	107	3	15	8	8	9	2	3	108	14	0	5	21	20	8
Eg_02_168_0	2	31	7	39	1	23	31	47	20	15	55	6	15	208	1	10	21	9	27	4	5	329	21	1	10	14	15	11
Eg_02_169_0	1	11	0	4	1	0	12	13	8	1	16	0	0	42	0	1	1	5	23	0	0	114	0	0	0	0	1	2
Eg_02_170_0	10	13	4	0	4	0	11	21	17	17	16	24	3	36	2	11	19	12	18	8	0	28	4	1	1	14	23	29
Eg_02_171_0	63	39	41	93	51	0	127	175	207	256	145	178	37	235	13	159	92	89	118	73	28	268	69	5	108	139	176	125
Eg_02_172_0	35	28	13	78	8	0	102	89	161	145	142	126	26	202	7	147	56	36	70	13	41	128	12	5	10	103	142	130
Eg_02_173_1	0	0	0	0	0	0	0	0	0	0	0	0	0	0	0	0	0	0	0	0	0	0	0	0	0	0	0	0
Eg_02_174_1	3	6	0	0	1	0	4	10	19	13	23	9	0	7	5	9	10	1	6	0	2	7	0	0	1	11	10	10
Eg_02_175_0	4	22	5	19	1	0	682	13	1222	2150	996	2021	0	15	0	11	7	376	205	3	8	15	0	0	42	1	4	17
Eg_02_176_1	3	9	0	18	0	0	321	2	337	148	482	163	0	52	1	1	9	38	140	2	8	174	0	0	2	2	7	2
Eg_02_177_1	1081	826	963	975	922	1037	940	865	737	751	902	716	452	851	999	976	1095	604	1063	717	1068	759	415	949	505	1005	1112	1015
Eg_02_178_0	4	0	1	0	15	0	2	0	0	0	1	0	369	2	225	2	2	4	3	4	24	0	582	30	48	0	18	4
Eg_02_179_0	14	21	8	14	0	0	17	21	59	31	49	21	1	11	0	6	18	27	15	5	10	40	0	0	0	13	11	8
Eg_02_180_0	11	20	8	7	4	18	40	21	77	43	45	42	0	19	2	11	40	28	26	7	6	42	3	1	4	15	21	16
Eg_02_181_1	12	31	0	3	0	0	28	35	36	58	27	38	5	18	0	13	28	23	33	24	7	30	0	0	7	11	11	18
Eg_02_182_0	78	65	44	8	10	74	73	110	92	88	78	79	15	27	12	30	142	64	126	106	60	113	3	3	2	52	126	86
Eg_02_183_1	8518	8655	10438	8505	10503	8318	5325	6691	4641	4993	4123	4211	6811	7634	9045	8227	8868	7109	6005	6814	6187	4459	7506	9319	3880	5926	7025	6331
Eg_02_184_0	5000	4091	4796	2336	2684	2834	3014	4155	3237	3450	2708	2363	3510	3068	2781	3235	4428	3679	3522	2760	3508	2479	2541	2322	1360	2691	3684	3031
Eg_02_185_0	115	159	24	152	41	49	196	244	301	277	253	209	23	299	10	239	242	48	181	26	91	333	7	11	24	184	156	204
Eg_02_186_0	54	42	36	62	57	77	32	44	8	20	28	15	40	38	40	74	31	19	25	43	22	28	36	18	27	48	44	65
Eg_02_187_0	109	98	28	45	77	50	47	54	21	25	30	30	39	81	63	89	22	31	27	34	20	29	44	23	11	80	81	108
Eg_02_188_1	633	528	105	300	22	190	511	790	571	683	451	621	44	434	11	380	463	90	519	148	249	693	19	11	12	426	588	670
Eg_02_189_1	8	15	2	2	9	0	17	26	15	16	20	20	3	27	2	5	7	5	4	19	2	19	9	3	8	7	4	6
Eg_02_190_0	1	0	0	1	0	0	0	0	0	1	4	0	0	5	7	3	2	4	0	0	6	2	0	3	0	5	9	2
Eg_02_191_1	0	0	0	0	0	0	0	2	4	0	0	0	0	0	0	0	0	0	0	0	0	0	0	0	0	0	0	0
Eg_02_192_0	0	0	0	0	0	0	0	0	0	0	0	0	0	0	0	0	0	1	0	0	0	0	0	0	0	0	1	0
Eg_02_193_1	16	39	6	31	10	0	107	94	92	145	137	139	9	128	15	58	126	28	74	13	33	86	5	3	16	135	146	140
Eg_02_194_0	15	30	2	20	8	0	51	42	63	50	50	54	6	41	2	20	46	8	23	15	8	45	0	0	11	77	66	64
Eg_02_195_0	9	14	0	13	4	0	30	15	52	64	55	61	3	38	1	16	27	3	17	6	11	29	1	3	9	44	45	48
Eg_02_196_1	127	129	128	109	63	89	150	204	245	204	257	175	27	117	37	110	227	220	156	110	216	225	36	25	47	138	227	141
Eg_02_197_0	992	1362	1096	838	956	1118	712	1178	566	457	472	504	1022	1227	561	1249	648	619	987	1187	753	891	704	680	489	838	699	1073
Eg_02_198_1	0	1	0	7	0	0	4	7	1	0	4	4	0	7	0	1	0	0	1	0	0	3	0	3	0	0	0	1
Eg_02_199_0	39	172	97	7	5	0	67	227	511	372	668	492	88	75	1	80	114	86	83	57	42	179	69	5	62	187	301	176
Eg_02_200_1	24	23	9	19	4	32	36	38	35	43	36	39	3	19	1	9	37	18	36	12	10	37	6	6	5	26	37	46
Eg_02_201_0	2	7	2	2	1	0	4	1	4	2	0	0	0	3	0	0	4	0	1	2	0	2	0	7	0	0	1	0
Eg_02_202_1	796	613	768	449	739	587	421	612	430	419	379	401	494	480	566	633	439	522	569	780	599	447	768	521	194	644	646	593
Eg_02_203_1	32	28	35	15	8	52	36	55	55	34	39	43	24	12	13	15	52	31	47	17	24	30	8	10	1	16	51	22
Eg_02_204_0	61	69	21	88	35	21	51	83	42	70	65	50	14	99	14	107	122	54	50	30	23	98	2	13	19	92	100	89
Eg_02_205_0	1	1	0	1	0	0	3	3	10	1	0	3	0	2	0	1	2	0	0	4	0	1	0	0	0	5	10	10
Eg_02_206_1	0	0	0	0	0	0	0	0	2	0	0	0	0	0	0	0	0	0	0	0	0	0	0	0	0	0	7	4
Eg_02_207_1	0	0	0	0	0	0	0	0	1	0	0	1	0	0	0	0	0	0	0	0	0	0	0	0	0	0	0	1
Eg_02_208_0	2	7	1	4	0	0	11	14	27	43	25	21	2	13	0	7	12	5	8	1	0	29	0	0	0	5	9	32
Eg_02_209_1	0	0	0	0	0	0	0	0	0	0	0	0	0	0	0	0	0	0	0	0	0	0	0	0	0	0	0	0
Eg_02_210_0	2	3	2	5	4	0	4	10	10	9	11	12	1	16	0	5	17	1	4	0	4	4	0	0	3	13	7	14
Eg_02_211_0	5	18	0	5	0	0	21	15	40	30	36	18	4	15	0	13	13	8	8	2	8	13	0	0	0	27	32	29
Eg_02_212_1	11	18	25	15	7	49	20	38	15	34	33	30	28	19	2	19	27	8	20	10	11	18	2	10	18	17	26	31
Eg_02_213_0	151	290	202	141	136	73	110	107	96	156	84	121	129	239	113	181	121	99	108	116	150	177	59	149	91	204	139	170
Eg_02_214_1	143	151	44	114	36	78	172	199	177	202	190	194	37	183	24	103	170	78	146	44	99	197	9	24	23	109	176	137
Eg_02_215_1	0	4	0	0	0	0	1	0	2	1	2	5	0	1	0	0	0	0	6	0	0	2	0	0	0	0	2	1
Eg_02_216_0	6	8	4	0	1	0	6	18	48	26	79	37	4	2	0	3	11	3	5	0	6	7	0	0	0	7	21	17
Eg_02_217_1	14	15	7	14	4	0	26	17	26	25	26	17	4	20	3	17	22	11	13	11	12	36	1	2	0	24	22	21
Eg_02_218_1	3	18	13	43	7	0	28	26	35	18	37	36	11	38	17	14	37	15	19	7	18	20	9	19	14	7	7	8
Eg_02_219_1	154	121	117	92	152	116	60	81	56	93	42	85	71	103	139	108	97	67	98	108	130	87	128	89	61	125	127	143
Eg_02_220_1	0	0	0	0	0	0	0	0	0	0	0	0	0	0	0	0	0	0	0	0	0	0	0	0	0	0	0	0
Eg_02_221_0	53	48	22	8	2	36	37	54	79	95	67	52	13	15	2	22	100	44	76	31	42	63	8	0	3	26	74	43
Eg_02_222_1	79	72	47	45	18	42	77	103	106	100	115	65	12	73	8	77	48	43	108	40	15	82	3	23	6	50	43	65
Eg_02_223_0	73	29	57	45	79	0	9	47	7	10	10	10	141	11	437	33	15	14	17	79	71	6	162	122	0	78	104	23
Eg_02_224_0	94	83	37	49	20	29	77	39	101	101	45	79	2	102	14	93	61	34	52	13	34	108	9	36	5	54	91	153
Eg_02_225_0	4	0	2	9	0	0	13	5	7	12	6	14	0	11	1	1	13	0	26	1	4	16	0	0	3	6	8	3
Eg_02_226_1	48	47	32	15	10	63	18	67	33	44	27	25	10	23	8	31	43	24	68	41	28	30	7	9	4	46	43	33
Eg_02_227_0	0	0	0	0	0	0	0	0	0	0	1	0	0	0	0	0	0	0	2	0	0	0	2	0	0	0	0	0
Eg_02_228_1	12	12	12	7	15	0	5	1	1	10	7	5	3	7	13	8	7	8	6	10	23	4	7	11	5	16	10	13
Eg_02_229_0	57	0	125	2	168	52	2	1	14	13	10	7	30	0	356	43	2	45	2	61	47	0	186	138	23	115	72	19
Eg_02_230_0	1	1	5	3	0	0	12	4	15	11	12	12	6	5	2	1	15	9	7	9	10	12	2	2	1	7	26	4
Eg_02_231_1	257	182	151	246	201	398	53	153	83	411	79	411	385	493	343	131	1526	190	288	344	3117	37	225	251	451	1474	1085	937
Eg_02_232_1	2	14	0	0	0	0	0	8	0	7	8	11	0	5	0	12	1	0	4	0	0	3	3	0	0	3	0	1
Eg_02_233_1	7	13	3	12	0	0	13	24	38	47	29	33	6	36	0	8	25	1	21	5	1	35	0	0	5	24	29	40
Eg_02_234_1	0	0	0	0	0	0	0	0	0	0	1	2	0	0	0	0	0	0	0	0	0	2	0	0	0	0	0	1
Eg_02_235_1	23	36	10	26	2	0	58	48	66	44	77	34	2	42	0	34	42	14	64	32	21	37	0	0	5	22	33	39
Eg_02_236_0	1719	1814	585	1163	456	802	1551	1603	1633	1576	1430	1619	156	1253	411	826	2200	799	1555	708	1223	1288	213	305	77	1469	2361	1712
Eg_02_237_0	0	0	0	0	0	0	0	4	0	2	2	0	0	0	3	1	1	0	0	0	0	0	0	0	0	1	2	2
Eg_02_238_1	0	4	0	0	3	0	4	13	4	11	2	3	0	3	14	0	2	7	0	0	15	1	0	16	0	34	35	20
Eg_02_239_1	0	0	0	0	0	0	0	0	0	0	0	0	0	0	0	0	0	0	0	0	0	0	0	0	0	0	0	0
Eg_02_240_1	0	0	0	0	0	0	0	0	0	0	0	0	0	0	0	0	2	0	0	0	0	0	0	0	0	2	0	0
Eg_02_241_0	0	0	0	0	0	0	0	0	0	0	0	0	0	0	0	0	0	0	0	0	0	0	0	0	0	0	1	0
Eg_02_242_0	0	0	0	0	0	0	0	0	0	0	0	0	0	0	0	0	0	0	0	0	0	0	0	0	0	0	0	0
Eg_02_243_1	0	0	0	0	0	0	0	0	0	0	0	0	0	0	0	0	0	0	0	0	0	0	0	0	0	0	0	0
Eg_02_244_0	0	0	0	0	0	0	0	0	0	0	0	0	0	0	0	0	0	0	0	0	0	0	0	0	0	0	0	0
Eg_02_245_1	1	0	0	0	0	0	0	0	0	0	0	0	0	0	1	0	0	1	0	0	0	0	8	0	4	0	0	1
Eg_02_246_0	0	0	0	0	0	0	0	0	0	0	0	0	1	0	0	0	2	0	0	2	0	0	0	0	0	0	1	4
Eg_02_247_1	0	3	0	0	1	0	1	0	0	0	1	0	0	0	0	0	0	0	1	0	0	1	0	0	0	0	2	1
Eg_02_248_0	0	0	0	0	0	0	0	0	0	0	0	0	0	0	0	0	0	0	0	0	0	0	0	0	0	0	0	0
Eg_02_249_0	0	0	0	0	0	0	0	0	0	1	0	0	0	0	0	0	0	1	0	0	0	0	0	0	0	0	0	0
Eg_02_250_0	6	1	0	3	2	0	5	2	0	1	1	11	4	8	0	6	2	2	4	1	2	4	0	0	0	5	6	4
Eg_02_251_0	279	209	150	230	184	99	128	195	161	169	104	144	82	300	156	260	108	111	124	184	154	146	136	195	76	160	132	168
Eg_02_252_0	0	0	0	0	0	0	0	0	0	0	0	0	0	0	0	0	0	0	0	0	0	0	0	0	0	0	0	0
Eg_02_253_1	0	0	0	0	0	0	1	0	0	2	0	0	0	0	0	1	0	0	0	0	0	0	0	0	0	0	0	0
Eg_02_254_1	1	0	0	0	0	0	0	0	1	0	0	0	0	0	0	0	0	0	2	0	0	0	0	0	0	0	0	0
Eg_02_255_0	0	0	0	0	0	0	0	0	0	0	0	0	0	0	0	0	0	0	0	0	0	0	0	0	0	0	0	0
Eg_02_256_0	1	0	0	2	1	0	0	0	0	3	0	0	0	1	2	0	0	0	0	0	0	0	2	2	0	0	0	0
Eg_02_257_1	0	0	0	0	0	0	0	0	0	0	0	0	0	0	0	0	0	0	0	0	0	0	0	0	0	0	0	0
Eg_02_258_1	35	8	9	28	15	36	37	34	39	35	30	27	6	80	6	39	12	3	23	3	30	30	1	16	7	19	47	15
Eg_02_259_1	137	187	25	139	18	0	218	363	257	232	271	187	32	441	19	107	217	48	265	50	134	596	41	25	22	145	245	267
Eg_02_260_0	20	20	8	25	3	6	47	60	71	62	62	55	6	49	0	29	41	8	38	3	15	56	1	0	2	16	20	22
Eg_02_261_1	0	5	0	0	13	0	13	23	28	52	21	8	0	6	8	0	0	8	0	0	5	12	0	19	0	127	131	46
Eg_02_262_0	4	6	2	8	5	0	10	18	13	9	7	17	0	16	2	2	12	2	6	0	2	10	1	0	1	5	10	5
Eg_02_263_0	625	518	373	294	377	215	308	488	288	420	288	495	203	327	343	523	387	246	397	519	577	443	242	395	115	671	809	698
Eg_02_264_0	6	11	0	2	0	15	23	23	61	51	49	42	2	27	0	34	16	7	21	8	9	36	0	3	1	25	27	35
Eg_02_265_0	26	19	6	12	15	0	34	61	68	142	68	75	29	78	10	50	44	28	27	13	16	42	23	5	31	77	156	94
Eg_02_266_1	51	56	33	44	57	22	65	71	84	96	54	47	55	66	47	69	46	47	50	66	49	56	18	55	45	80	90	78
Eg_02_267_0	102	97	36	26	5	0	20	107	30	30	27	34	13	27	9	50	122	23	50	62	43	33	12	5	2	44	137	61
Eg_02_268_0	0	0	0	0	0	0	0	0	0	0	0	0	0	13	3	0	0	0	0	0	0	0	0	0	0	0	0	4
Eg_02_269_1	0	0	0	0	0	0	0	0	0	0	0	0	0	0	0	0	1	0	0	0	0	0	0	0	0	0	0	0
Eg_02_270_1	0	0	0	0	0	0	0	0	0	0	0	0	0	0	0	0	1	0	0	0	0	0	0	0	0	0	0	0
Eg_02_271_1	664	394	715	546	563	785	256	457	270	340	288	208	521	619	355	566	246	376	374	282	335	382	253	417	280	316	233	315
Eg_02_272_1	2	1	0	1	0	0	3	10	3	6	6	2	0	0	0	0	2	2	3	1	0	2	0	2	2	0	1	1
Eg_02_273_0	0	0	0	1	0	0	1	0	0	0	0	0	0	0	0	0	0	1	0	0	0	1	0	0	0	0	0	0
Eg_02_274_0	1	0	1	0	0	0	9	7	4	9	11	5	0	2	0	5	6	2	14	2	5	8	3	0	0	10	15	18
Eg_02_275_1	9	19	8	8	2	20	60	38	69	67	53	52	11	31	0	17	46	13	40	26	7	61	3	1	8	33	60	50
Eg_02_276_1	3	12	4	0	3	0	21	27	28	31	54	14	6	24	0	19	23	6	21	13	2	52	0	0	3	25	45	28
Eg_02_277_1	4	6	6	1	0	0	8	12	20	24	15	9	1	7	0	7	20	2	11	3	2	22	4	2	3	12	16	7
Eg_02_278_1	44	45	9	23	1	0	90	43	129	161	133	85	5	61	0	60	115	44	88	37	15	131	3	4	14	64	123	124
Eg_02_279_0	387	300	82	160	59	450	229	538	293	297	303	228	29	235	28	423	333	75	362	281	193	540	54	39	16	443	501	574
Eg_02_280_0	0	0	0	0	0	0	0	0	0	0	0	0	0	0	0	0	0	0	0	0	0	0	0	0	0	0	0	0
Eg_02_281_0	3	4	2	8	0	0	1	15	5	4	2	6	0	9	0	1	43	3	8	2	1	9	0	10	7	1	12	3
Eg_02_282_1	0	0	0	1	0	0	0	1	1	0	3	2	0	1	0	0	2	0	0	0	0	0	0	0	0	0	0	1
Eg_02_283_0	207	271	153	113	66	201	238	420	372	302	338	226	73	255	23	185	237	172	334	238	106	298	39	5	43	241	262	256
Eg_02_284_1	2	2	1	52	2	0	230	4	243	372	213	255	0	97	0	0	4	101	64	0	1	152	1	0	11	2	1	2
Eg_02_285_1	215	137	89	115	40	101	152	213	226	243	164	205	61	157	6	124	224	114	188	151	117	189	45	18	59	303	449	232
Eg_02_286_1	18	5	3	1	2	0	4	12	11	11	17	7	0	0	0	3	2	1	5	4	0	20	0	0	0	7	7	8
Eg_02_287_1	0	0	0	0	0	0	0	0	0	0	0	0	0	0	0	0	0	0	0	0	0	0	0	0	0	0	0	0
Eg_02_288_1	75	44	51	25	34	66	40	74	27	38	34	34	27	21	15	73	50	32	82	102	55	58	18	19	9	79	44	80
Eg_02_289_0	708	403	224	121	86	176	192	624	294	253	324	264	28	155	32	397	308	72	405	259	261	399	49	12	2	343	598	752
Eg_02_290_1	853	1094	981	738	414	859	1627	1599	1784	2085	1979	1783	911	1015	575	685	1890	1492	1388	835	1234	1103	978	433	489	961	1695	1190
Eg_02_291_0	37	8	7	10	6	0	83	26	96	56	88	77	10	12	1	5	15	32	57	19	18	73	10	0	1	8	14	20
Eg_02_292_0	12	2	3	0	0	0	6	6	24	9	37	14	3	7	0	2	5	9	10	0	3	35	0	0	6	4	8	6
Eg_02_293_0	16	18	11	9	4	0	78	38	100	89	127	94	3	17	0	16	42	74	62	15	24	98	5	4	5	19	23	5
Eg_02_294_1	205	71	107	77	64	0	332	128	382	511	491	512	92	91	62	94	333	216	188	149	395	175	106	71	39	531	1124	347
Eg_02_295_0	0	0	1	7	0	0	51	6	64	39	61	59	0	11	0	1	1	1	3	0	3	5	0	0	0	0	0	0
Eg_02_296_0	4	24	1	11	6	0	49	14	95	92	47	108	10	25	26	1	25	100	16	0	9	21	16	17	33	7	17	14
Eg_02_297_0	0	4	1	0	2	0	1	5	5	10	4	12	0	5	0	7	2	0	4	1	0	7	0	0	0	7	16	12
Eg_02_298_1	1	155	4	694	0	10	267	526	240	50	579	77	1	5198	0	18	35	7	653	0	23	11494	0	0	2	6	17	26
Eg_02_299_1	0	0	0	1	0	0	1	0	0	1	2	0	0	4	0	0	0	0	0	0	0	4	0	0	0	0	0	0
Eg_02_300_0	76	63	7	14	1	0	128	157	262	294	196	209	11	26	5	45	110	21	97	29	66	98	9	5	4	99	186	155
Eg_02_301_0	0	0	0	0	0	0	0	0	0	1	0	0	0	1	0	1	0	0	1	0	0	0	1	0	0	0	1	0
Eg_02_302_1	0	0	0	0	2	0	0	0	0	0	0	0	1	0	0	0	0	0	0	0	0	0	0	0	0	0	0	0
Eg_02_303_1	77	76	55	96	81	60	108	102	97	134	91	74	44	111	73	141	78	101	97	99	62	72	37	49	55	102	78	122
Eg_02_304_0	48	17	27	1	5	0	7	31	8	20	8	6	16	22	5	6	41	4	27	24	19	8	2	3	7	37	57	35
Eg_02_305_1	0	0	0	0	0	0	0	0	0	0	0	0	0	0	0	0	0	0	0	0	0	0	0	0	0	0	0	0
Eg_02_306_1	1182	818	1363	904	1130	1265	468	882	480	533	517	419	1045	1057	581	991	449	691	651	489	508	767	592	700	674	628	477	587
Eg_02_307_1	24	21	3	37	10	0	48	55	35	93	57	42	3	36	0	33	60	10	45	6	24	49	12	1	3	42	78	74
Eg_02_308_0	9	10	0	2	1	0	6	7	2	1	6	1	0	7	0	16	8	2	3	4	0	5	1	0	3	8	14	15
Eg_02_309_0	9	47	4	16	7	0	104	94	149	198	148	69	8	40	2	63	138	21	77	28	8	122	5	4	6	92	138	156
Eg_02_310_1	91	119	134	117	103	231	226	212	254	273	281	195	123	151	79	98	250	295	190	73	90	177	59	45	95	116	208	164
Eg_02_311_0	0	0	0	0	0	0	0	0	0	0	0	0	0	0	0	0	0	0	0	0	0	0	0	0	0	0	0	0
Eg_02_312_0	1	3	1	0	0	0	0	0	0	0	0	0	0	0	0	0	0	1	0	0	0	0	0	0	0	1	0	0
Eg_02_313_1	0	0	0	0	0	0	0	0	0	0	0	0	0	0	0	0	0	0	0	0	0	0	0	0	0	0	0	0
Eg_02_314_0	0	0	2	0	0	0	6	3	0	0	1	0	0	0	0	2	1	0	0	0	0	0	0	0	0	0	1	0
Eg_02_315_1	0	0	0	0	0	0	0	0	0	0	0	0	0	0	1	0	0	0	0	0	0	0	0	0	0	0	3	0
Eg_02_316_1	9	4	0	0	1	0	0	0	0	0	0	2	0	0	0	3	0	0	0	0	1	0	0	0	0	0	3	2
Eg_02_317_1	7	0	0	2	3	0	0	0	0	0	0	1	0	7	0	7	1	0	2	5	1	0	0	1	0	0	0	0
Eg_02_318_1	36	16	8	23	5	60	23	26	12	27	19	15	1	49	3	15	16	5	8	5	14	8	8	5	0	17	20	17
Eg_02_319_0	57	58	24	36	9	0	68	98	75	94	44	97	6	43	17	26	47	48	84	27	87	71	1	7	5	36	110	64
Eg_02_320_0	123	156	139	115	81	49	180	131	111	147	72	98	124	135	146	82	141	97	170	64	92	87	71	73	71	115	175	122
Eg_02_321_1	0	0	0	0	0	0	0	0	0	0	0	0	0	0	0	0	0	0	0	0	0	0	0	0	0	0	0	0
Eg_02_322_0	0	0	0	0	0	0	0	0	0	0	0	0	0	0	0	0	0	0	0	0	0	0	0	0	0	0	0	0
Eg_02_323_0	0	0	0	0	0	0	0	0	0	0	0	0	0	0	0	0	0	0	0	0	0	0	0	0	0	0	0	0
Eg_02_324_1	0	0	0	0	0	0	0	0	0	0	0	0	0	0	0	0	0	0	0	0	0	0	0	0	0	0	0	0
Eg_02_325_1	5	27	31	17	1	0	37	52	34	35	22	20	20	14	0	5	19	23	22	9	14	47	7	0	3	9	11	6
Eg_02_326_1	0	0	0	0	0	0	2	0	1	0	0	5	0	0	2	0	0	0	0	0	0	0	0	0	0	0	0	0
Eg_02_327_1	0	2	0	0	0	0	0	4	0	6	0	2	0	0	0	1	2	0	0	0	0	1	0	0	0	2	7	1
Eg_02_328_1	23	10	12	0	17	0	10	14	3	18	7	1	12	9	12	24	31	14	7	7	12	8	21	7	8	19	29	5
Eg_02_329_0	0	0	0	0	0	0	0	0	0	0	0	0	0	0	0	0	0	0	0	0	0	0	0	0	0	0	0	0
Eg_02_330_0	0	0	0	0	0	0	0	0	0	0	0	0	0	0	0	0	0	0	0	0	0	0	0	0	0	0	0	0
Eg_02_331_0	11	25	15	25	20	90	23	30	25	36	17	33	24	21	9	15	26	52	26	12	4	21	0	5	19	35	24	32
Eg_02_332_0	11	2	7	2	3	0	9	6	3	3	5	9	3	3	3	0	7	8	4	2	2	1	0	0	0	4	7	5
Eg_02_333_0	5	35	3	3	0	0	46	53	111	130	107	99	6	53	2	38	44	11	44	14	9	62	11	5	3	56	63	86
Eg_02_334_1	12	19	2	12	6	0	33	29	50	58	34	52	2	47	1	16	38	15	15	6	8	54	9	0	6	24	37	33
Eg_02_335_0	20	73	16	87	21	25	71	108	151	206	159	132	21	151	14	66	95	57	67	16	17	170	17	9	19	115	156	134
Eg_02_336_1	0	0	0	0	0	0	0	0	0	0	0	0	0	0	0	0	0	0	0	0	0	0	0	0	0	0	0	0
Eg_02_337_1	37	47	6	60	10	0	72	77	98	111	105	86	15	124	8	76	68	21	48	26	33	118	4	1	7	50	101	80
Eg_02_338_0	192	216	29	139	43	125	228	312	330	352	313	219	52	385	3	283	138	54	213	67	60	331	18	20	22	382	384	397
Eg_02_339_0	112	113	17	48	21	26	121	229	217	259	186	186	31	198	0	178	92	35	133	61	43	194	14	1	14	253	233	238
Eg_02_340_1	6673	5366	8985	5358	6896	5035	4478	6097	4229	5661	3811	4535	6375	2789	10300	3074	13291	6910	4942	3196	7687	2785	6455	6050	3934	5415	11504	6266
Eg_02_341_0	23	30	27	1	3	0	9	36	24	13	18	6	8	5	1	9	27	41	23	21	17	22	11	3	4	13	18	13
Eg_02_342_0	47	44	48	16	18	24	47	74	72	44	47	38	38	20	19	16	66	72	63	40	30	26	17	8	6	46	64	40
Eg_02_343_0	32	30	39	13	5	47	3	39	23	26	33	11	11	10	7	15	43	18	32	27	21	30	13	1	7	17	34	23
Eg_02_344_0	2	0	0	0	0	0	8	3	4	2	0	0	2	4	0	0	0	8	0	0	0	1	0	1	0	3	1	1
Eg_02_345_1	1194	1080	1282	1052	1074	1285	1240	1292	1186	1229	1090	998	839	1013	836	981	996	1182	1293	769	780	1246	646	790	845	1203	1190	1071
Eg_02_346_0	85	76	68	38	63	71	100	77	87	100	84	110	47	57	62	75	79	71	80	93	81	85	63	59	38	72	101	76
Eg_02_347_1	69	84	47	91	24	111	127	191	181	236	174	155	34	232	3	139	179	63	125	55	49	150	12	19	41	176	222	172
Eg_02_348_0	93	161	25	233	97	6	224	191	105	92	148	123	51	277	49	190	437	76	202	82	153	148	14	24	63	606	774	538
Eg_02_349_1	46	65	41	47	18	0	315	101	350	396	361	279	83	54	57	34	131	492	212	132	128	233	94	53	75	108	167	82
Eg_02_350_0	0	2	0	127	0	0	6282	8	6493	3563	6708	5877	3	47	0	0	3	1180	1340	0	0	401	0	0	135	1	0	1
Eg_02_351_0	0	0	0	0	0	0	0	2	0	0	0	0	0	0	0	0	0	0	0	0	0	0	0	0	0	8	0	0
Eg_02_352_1	60	47	10	23	21	36	14	98	14	16	43	21	45	56	31	114	103	4	53	12	55	43	36	21	0	84	54	73
Eg_02_353_0	13	54	26	19	18	10	68	120	218	232	208	165	38	48	8	48	63	127	64	75	26	132	67	3	135	130	162	105
Eg_02_354_0	25	37	4	6	3	0	18	50	80	117	87	74	32	14	0	35	31	60	42	40	7	44	31	0	102	42	70	34
Eg_02_355_1	837	791	866	742	705	670	913	804	718	782	548	754	611	776	662	753	652	652	724	482	583	765	439	521	496	883	853	802
Eg_02_356_0	0	0	0	0	0	0	0	0	0	0	0	0	0	0	0	0	0	0	0	0	0	0	0	0	0	0	0	0
Eg_02_357_1	35	28	7	35	16	40	63	74	51	59	74	54	6	82	1	37	64	27	43	20	7	67	10	5	14	60	75	77
Eg_02_358_1	38	40	19	47	18	0	88	79	83	62	55	46	13	92	7	85	85	15	34	13	19	47	0	2	0	84	86	89
Eg_02_359_0	0	0	0	0	0	6	0	0	0	0	0	0	0	0	0	0	0	0	0	0	0	0	0	0	0	0	0	0
Eg_02_360_0	3	21	7	9	14	0	30	17	30	20	36	34	5	33	2	7	11	2	16	1	4	19	0	1	0	21	40	42
Eg_02_361_1	50	80	74	50	28	39	423	137	510	493	497	275	107	79	75	39	150	518	212	154	149	264	102	36	87	82	227	102
Eg_02_362_0	0	0	0	0	0	0	0	0	0	1	0	0	0	0	0	0	0	0	0	0	0	0	0	0	0	0	0	0
Eg_02_363_1	0	0	0	0	0	0	0	0	0	0	0	0	0	0	0	0	0	0	0	0	0	0	0	0	0	0	0	0
Eg_02_364_0	46	51	13	28	23	0	84	162	264	315	169	201	67	44	16	86	98	109	90	67	15	106	156	13	213	134	224	114
Eg_02_365_0	7	6	2	1	2	41	1	2	18	31	6	21	1	3	1	1	10	18	7	1	3	2	1	0	0	1	6	1
Eg_02_366_0	0	0	0	0	0	0	0	0	0	0	0	0	0	0	0	0	0	0	0	0	0	0	0	0	0	0	0	0
Eg_02_367_1	0	1	0	0	0	0	0	0	0	0	0	0	0	0	0	0	0	0	0	0	0	0	0	0	0	0	0	0
Eg_02_368_0	0	0	0	0	0	0	0	0	0	0	0	0	0	0	0	0	0	0	0	0	0	0	0	0	0	0	0	0
Eg_02_369_1	5	11	0	0	0	0	16	21	21	19	45	32	0	1	0	10	12	2	11	4	2	14	0	0	0	20	41	36
Eg_02_370_0	0	0	0	1	0	0	0	0	3	0	1	0	0	4	0	0	0	0	0	0	0	4	0	0	0	0	0	0
Eg_03_001_0	212	506	425	295	305	826	173	324	118	182	105	34	449	420	214	192	460	388	201	371	16	270	247	32	15	371	126	205
Eg_03_002_0	328	927	898	360	364	560	302	608	196	353	132	52	1036	485	473	174	726	585	329	395	15	428	420	43	49	448	263	499
Eg_03_003_0	0	0	3	0	0	36	5	9	5	0	0	8	0	0	0	0	5	0	0	0	0	0	1	4	0	0	2	0
Eg_03_004_0	211	526	396	273	216	400	308	193	184	248	127	175	366	249	199	187	181	222	196	69	106	142	157	120	280	182	206	159
Eg_03_005_1	5	27	8	21	2	17	3	18	17	4	12	4	3	31	3	10	16	13	24	10	5	19	0	0	2	1	3	2
Eg_03_006_1	347	1110	578	503	229	641	881	1000	490	600	304	583	440	739	94	444	678	486	1034	307	334	1008	57	124	237	163	165	339
Eg_03_007_1	274	824	451	460	183	331	244	443	281	369	145	304	365	534	153	254	355	308	406	112	260	422	112	184	204	192	253	225
Eg_03_008_0	0	1	0	0	4	0	0	2	0	1	0	0	6	3	2	3	0	0	0	0	0	1	0	0	0	3	2	1
Eg_03_009_0	71	211	182	107	116	169	55	72	30	40	33	26	181	110	75	91	65	50	74	74	65	81	89	83	68	48	57	54
Eg_03_010_0	0	0	1	0	0	0	0	0	0	2	0	0	0	2	0	0	0	0	2	0	0	0	0	0	0	2	1	2
Eg_03_011_1	16	40	8	52	7	0	75	99	73	77	65	98	9	90	2	39	112	37	69	10	32	101	7	7	7	61	56	45
Eg_03_012_1	84	68	30	60	16	28	37	104	34	43	7	33	3	86	0	72	96	38	92	0	28	130	4	0	12	28	56	43
Eg_03_013_1	8	28	2	12	5	0	28	18	19	29	3	6	5	14	3	9	33	6	12	3	14	12	1	0	0	5	20	27
Eg_03_014_0	26	60	41	203	48	0	17	122	14	14	13	36	37	112	164	24	222	64	32	20	97	26	55	78	60	39	156	28
Eg_03_015_1	0	0	0	0	0	0	0	0	0	0	0	0	0	0	0	0	0	0	0	0	0	0	0	0	0	0	0	0
Eg_03_016_1	40	67	31	8	39	12	67	43	65	76	81	55	14	40	25	77	52	36	80	34	38	59	18	16	7	52	41	73
Eg_03_017_0	14	18	4	19	9	24	15	25	19	18	13	17	1	7	7	16	13	8	23	7	21	12	12	6	5	17	24	15
Eg_03_018_1	819	1161	435	1779	372	588	1406	976	1257	1096	1207	1385	192	1157	833	547	955	917	935	294	411	1515	355	241	352	365	388	376
Eg_03_019_1	0	2	0	3	0	0	4	2	0	0	1	8	0	2	0	1	3	0	3	0	0	0	1	0	0	0	1	0
Eg_03_020_0	12	25	2	32	3	11	38	20	43	35	32	48	9	36	9	25	47	19	23	1	19	64	5	2	2	47	45	26
Eg_03_021_1	0	0	0	0	0	0	0	0	0	0	0	0	0	0	0	0	0	0	0	0	0	0	0	0	0	0	0	0
Eg_03_022_0	0	0	0	0	0	0	0	0	0	0	0	0	0	0	0	0	0	0	0	0	0	0	0	0	0	0	0	0
Eg_03_023_1	54	148	19	32	117	0	130	226	189	347	139	131	24	94	97	79	23	71	66	6	83	140	8	63	10	495	597	350
Eg_03_024_0	172	165	81	137	108	84	203	190	272	306	185	239	57	136	84	136	183	93	132	61	176	214	56	88	49	222	349	232
Eg_03_025_1	125	161	101	152	75	117	235	241	321	367	250	247	49	199	45	176	192	165	176	45	117	372	61	43	55	162	209	217
Eg_03_026_0	123	160	186	143	114	269	104	143	114	111	103	79	156	156	82	95	98	126	135	76	98	114	56	55	52	70	127	68
Eg_03_027_0	76	99	114	90	71	79	100	118	84	107	86	68	102	114	57	73	81	116	140	83	49	111	59	50	57	67	87	99
Eg_03_028_1	45	47	26	21	29	23	83	56	107	123	66	74	12	62	8	52	39	34	46	19	21	104	3	17	1	60	43	68
Eg_03_029_0	3	14	2	3	3	0	6	5	5	8	9	5	1	5	0	3	5	1	3	5	1	7	0	0	0	3	4	6
Eg_03_030_1	36	28	6	10	6	0	32	22	61	67	68	32	7	27	0	28	37	14	23	6	9	34	7	0	6	34	41	38
Eg_03_031_1	41	17	7	18	5	0	37	34	95	49	67	55	5	40	0	25	41	11	41	6	15	43	10	0	3	25	55	57
Eg_03_032_1	77	33	19	41	16	15	32	48	100	125	109	67	17	78	3	56	28	25	30	13	22	87	11	5	11	64	82	82
Eg_03_033_0	22	15	12	18	18	58	23	20	24	29	28	5	4	32	16	32	20	6	12	8	8	28	10	5	11	25	14	26
Eg_03_034_0	42	69	10	37	40	30	92	105	117	256	287	196	28	92	72	133	309	61	103	89	109	104	77	25	36	372	515	270
Eg_03_035_1	75	128	41	131	17	52	191	122	153	170	238	130	18	249	10	129	144	37	154	68	30	109	12	10	22	97	99	81
Eg_03_036_0	160	105	135	92	96	156	177	109	194	212	111	99	108	125	62	137	52	115	146	116	106	134	100	81	100	105	144	122
Eg_03_037_1	279	272	252	311	293	306	294	255	312	396	297	309	212	332	254	329	222	419	269	197	257	331	145	255	236	256	258	240
Eg_03_038_0	28435	21288	35628	26402	34655	27354	19869	16279	11995	17112	11467	18015	35511	24705	38262	23757	21685	22852	17404	18443	22566	13395	31417	35889	33018	19423	23092	20167
Eg_03_039_1	177	117	140	60	37	25	102	173	214	250	168	133	78	58	52	47	183	263	133	101	128	154	67	35	44	125	213	102
Eg_03_040_0	345	364	466	165	307	349	191	482	212	198	288	151	205	120	684	308	238	92	341	424	462	141	532	204	30	479	475	501
Eg_03_041_0	0	0	0	0	0	0	0	0	0	0	0	0	0	0	0	0	0	0	0	0	0	0	0	0	0	0	0	0
Eg_03_042_0	1650	2050	1148	766	757	1102	773	1135	607	556	663	511	549	695	192	1361	804	517	1071	1354	417	1555	87	301	204	824	689	779
Eg_03_043_1	1770	1943	2662	2144	2974	2817	1226	1584	996	1255	928	895	2491	2510	1393	1993	1086	1658	1717	2017	1087	1908	1662	1567	1925	1471	1003	1304
Eg_03_044_0	147	181	105	281	128	114	312	193	267	295	275	238	62	220	84	135	234	223	265	136	158	219	39	70	100	177	187	184
Eg_03_045_0	242	235	224	134	49	79	276	344	376	380	315	267	72	178	36	121	271	239	304	207	217	270	56	57	53	149	358	204
Eg_03_046_1	0	0	0	0	0	0	0	0	0	0	0	0	0	0	0	1	0	0	0	0	0	0	0	0	0	0	0	0
Eg_03_047_1	2971	3152	3677	3891	3049	4050	2566	3093	2235	2049	1747	1690	2380	3318	1306	2147	1402	2061	2266	961	1227	2617	808	1722	1314	1332	1326	1365
Eg_03_048_0	189	305	229	354	274	314	469	350	346	421	296	335	183	449	432	228	257	278	235	115	252	464	288	158	151	350	449	348
Eg_03_049_1	12538	11425	10858	12447	13493	10849	8594	6463	4027	5868	3482	7797	10117	12090	13490	11163	10318	5099	6283	6182	8277	5098	8239	12154	8100	8987	10513	10269
Eg_03_050_1	27	58	3	68	7	15	79	124	152	190	168	183	16	284	2	138	70	35	63	23	21	219	12	5	10	127	163	149
Eg_03_051_1	397	339	72	509	108	154	617	482	628	1004	595	718	99	624	95	626	524	168	379	132	311	618	92	75	125	615	742	670
Eg_03_052_0	56	123	28	90	23	74	88	126	83	129	85	91	9	140	15	88	144	68	84	32	71	115	3	21	10	74	101	89
Eg_03_053_1	298	243	223	169	47	121	269	327	454	379	362	355	64	239	49	153	237	333	338	203	147	317	29	26	58	137	267	192
Eg_03_054_0	14	32	4	22	1	50	25	33	33	37	37	42	2	35	3	14	29	13	33	7	5	72	3	2	1	21	56	17
Eg_03_055_1	92	120	21	174	69	36	223	166	213	292	246	257	14	242	18	181	144	60	163	36	70	288	5	18	35	173	220	151
Eg_03_056_0	20017	12535	18109	11468	16249	16260	6325	11650	6734	7406	5384	5787	8390	13199	8810	19015	5362	8982	8413	11020	7877	7483	4847	14229	4504	8414	7400	8112
Eg_03_057_1	384	364	187	67	19	0	181	646	292	336	152	215	15	128	3	102	232	46	235	45	157	163	8	10	3	126	493	304
Eg_03_058_0	117	16	18	113	122	158	21	48	12	5	14	10	13	120	29	147	41	3	43	2	5	12	1	47	9	80	73	60
Eg_03_059_1	988	1145	1611	1241	782	1941	1243	1892	1376	1481	1221	1213	1234	1354	1005	889	1491	1864	1294	677	975	1260	897	570	913	995	1581	1092
Eg_03_060_0	13	39	13	14	13	73	24	31	25	37	38	31	0	23	4	19	32	21	26	8	16	35	4	10	1	24	24	19
Eg_03_061_0	0	0	0	0	0	0	0	1	0	2	0	1	1	1	0	0	0	0	0	0	0	0	0	0	0	1	2	0
Eg_03_062_1	0	2	0	0	1	0	0	0	1	1	0	0	0	0	2	0	0	0	0	0	0	0	0	0	0	13	9	4
Eg_03_063_1	0	0	0	0	0	0	0	0	0	0	0	0	0	1	0	0	0	0	0	0	0	0	0	0	0	0	0	2
Eg_03_064_0	162	384	180	342	82	83	59	634	118	113	147	162	905	300	954	162	299	176	197	112	372	98	1063	253	249	227	490	157
Eg_03_065_0	0	0	0	0	0	0	0	0	0	0	0	0	0	0	0	0	0	0	0	0	0	0	0	0	0	0	0	0
Eg_03_066_0	0	0	0	0	0	0	0	0	0	0	0	0	0	0	0	0	0	0	0	0	0	0	0	0	0	0	0	0
Eg_03_067_1	0	0	0	0	0	0	0	0	0	0	0	0	0	0	0	0	0	0	0	0	0	0	0	0	0	0	0	0
Eg_03_068_1	18	92	7	40	3	0	62	87	133	97	110	165	10	86	3	49	79	28	72	12	29	104	10	5	8	76	134	110
Eg_03_069_0	39	56	12	14	7	37	72	83	79	114	131	125	6	65	1	21	90	45	60	23	22	49	3	5	16	47	69	40
Eg_03_070_1	45	38	2	19	9	31	101	96	84	133	62	24	21	55	0	52	32	16	67	51	25	91	0	0	1	64	53	58
Eg_03_071_0	1041	722	954	830	639	625	958	800	1393	1512	1231	1150	562	782	604	674	1008	1179	853	426	779	1033	450	536	493	632	1101	711
Eg_03_072_1	537	417	588	171	176	367	364	621	532	452	485	483	409	219	100	243	377	574	462	377	328	414	403	102	107	330	424	320
Eg_03_073_0	81	198	170	199	128	81	95	111	112	109	77	77	148	91	276	86	93	130	99	86	37	56	210	80	68	109	53	80
Eg_03_074_0	213	180	296	53	47	99	196	249	308	407	359	232	132	115	61	137	230	267	263	151	256	279	162	48	60	161	290	230
Eg_03_075_1	0	9	2	1	0	0	2	11	19	16	40	5	5	9	0	4	4	2	1	3	0	16	1	0	2	16	3	6
Eg_03_076_1	2	2	0	0	6	0	15	4	14	8	3	4	0	4	0	7	4	0	1	0	7	6	0	0	0	14	10	9
Eg_03_077_1	1666	856	1160	186	190	196	320	982	348	338	361	280	286	253	335	250	996	270	593	291	743	245	192	184	132	303	795	373
Eg_03_078_0	57	76	45	317	13	63	258	412	305	234	317	454	65	219	110	25	470	365	172	49	111	134	3	58	54	49	274	68
Eg_03_079_1	918	647	877	643	1004	969	512	819	303	514	393	213	634	360	868	768	659	374	792	2673	604	678	1182	690	434	1396	553	1251
Eg_03_080_1	567	526	527	447	795	708	328	549	241	395	271	146	431	326	559	550	420	231	467	1712	459	407	704	619	384	1005	371	831
Eg_03_081_1	972	744	1013	496	489	550	657	1360	642	744	500	572	567	676	474	734	879	580	1139	1193	842	704	218	394	279	787	902	926
Eg_03_082_0	197	54	128	69	96	0	180	89	200	343	248	312	195	14	238	26	66	224	200	84	74	26	108	134	106	75	144	48
Eg_03_083_0	9	5	3	4	2	0	3	1	0	1	5	0	1	4	0	0	3	1	0	0	1	2	0	0	0	2	3	7
Eg_03_084_0	0	2	0	5	1	0	2	7	2	7	4	5	3	12	5	1	0	5	0	0	1	2	2	3	0	4	2	7
Eg_03_085_1	112	100	74	46	15	0	80	146	157	174	161	175	55	59	13	86	180	58	171	81	186	151	30	13	18	186	495	215
Eg_03_086_0	217	313	242	593	189	177	38	651	40	60	53	86	134	384	945	156	682	75	184	95	283	162	112	271	29	154	443	139
Eg_03_087_0	5	3	4	0	0	0	10	5	17	8	27	18	3	12	0	0	4	2	9	0	9	8	0	5	0	5	3	5
Eg_03_088_0	1295	1698	546	1714	1036	998	231	1343	114	88	138	64	240	886	444	1424	1628	23	1066	457	1059	218	138	801	16	1205	1352	1126
Eg_03_089_0	13	10	10	15	19	0	5	7	2	1	3	5	7	7	1	9	12	3	10	8	11	2	2	12	0	12	6	7
Eg_03_090_0	50	51	13	21	17	3	153	88	186	240	204	277	11	58	6	42	73	32	48	11	33	65	5	13	12	49	59	69
Eg_03_091_1	1	55	1	5	127	0	87	103	124	211	90	80	13	56	141	3	0	83	4	5	62	66	9	113	0	387	385	188
Eg_03_092_1	1	0	0	2	0	0	0	0	0	0	0	0	0	0	0	0	0	1	0	0	0	0	0	0	0	0	0	0
Eg_03_093_1	0	0	0	0	0	0	0	0	0	0	0	0	0	0	0	0	0	0	0	0	0	0	0	0	0	0	0	0
Eg_03_094_0	14	442	55	410	22	117	497	401	312	267	353	170	900	147	114	12	188	1128	197	0	35	298	479	22	209	0	1	0
Eg_03_095_0	588	494	329	614	521	275	373	543	450	524	432	519	221	546	513	594	522	362	346	357	495	414	288	367	201	570	489	509
Eg_03_096_0	0	0	0	0	0	0	0	0	0	0	0	0	0	0	0	0	0	0	0	0	0	0	0	0	0	0	0	0
Eg_03_097_1	0	0	0	0	0	0	0	0	0	0	0	0	0	0	0	0	0	0	0	0	0	0	0	0	0	0	0	0
Eg_03_098_1	21	17	7	23	5	26	18	164	14	24	7	92	4	30	1	41	77	38	18	7	8	30	2	3	1	16	80	20
Eg_03_099_0	0	0	0	0	0	0	2	0	1	0	0	3	0	0	0	0	0	0	0	0	0	0	0	0	0	0	0	0
Eg_03_100_0	71	32	27	105	45	0	1628	51	1733	1849	2061	1360	18	111	90	39	26	851	480	34	45	203	40	29	130	49	77	62
Eg_03_101_0	0	0	0	0	0	0	0	0	0	0	0	0	0	0	0	0	0	0	0	0	0	0	0	0	0	0	0	0
Eg_03_102_0	0	0	0	0	0	0	0	0	3	3	0	5	0	0	0	0	0	0	0	0	0	0	0	0	0	0	0	0
Eg_03_103_1	0	16	2	1	6	0	32	34	44	62	65	26	6	33	1	11	28	5	18	2	9	23	0	0	0	106	113	61
Eg_03_104_0	0	0	0	0	0	0	6	0	0	0	1	3	0	1	0	0	0	0	0	0	3	0	0	0	0	1	0	0
Eg_03_105_0	2739	3515	2501	2261	1786	2204	3120	2823	2915	2752	2750	2468	1198	2564	1547	2041	2283	2363	3214	1741	1909	3192	887	1354	897	1815	1972	2126
Eg_03_106_1	4545	4309	6376	2008	2754	2764	1591	2898	1608	1845	1472	1663	5370	2783	2554	2441	2910	2574	2692	1896	2826	1748	2357	2956	1264	2024	2756	2284
Eg_03_107_0	19	25	7	7	0	0	30	81	89	77	98	64	7	72	0	44	20	7	45	8	0	94	1	0	6	34	29	42
Eg_03_108_1	27	57	9	31	3	0	72	58	53	69	68	69	11	57	2	57	49	18	65	17	22	91	0	0	1	56	63	88
Eg_03_109_1	0	0	0	0	0	0	7	5	2	1	3	1	0	7	2	0	0	2	6	6	0	4	0	1	0	4	13	2
Eg_03_110_1	1685	2690	2201	2269	1852	2774	281	1724	220	234	188	169	1287	1556	990	2254	2665	246	1841	2526	1721	841	923	1621	192	1718	781	1182
Eg_03_111_1	664	481	732	987	887	527	572	574	552	757	549	456	809	700	1510	564	530	984	643	299	533	622	760	674	603	494	637	502
Eg_03_112_0	49	88	35	34	5	15	158	148	178	116	197	101	19	112	3	43	188	49	130	38	52	109	3	10	6	78	165	90
Eg_03_113_1	91	119	77	161	65	146	178	264	211	210	183	142	24	365	29	95	194	84	228	41	91	305	10	35	12	94	209	121
Eg_03_114_1	16	23	12	36	7	72	25	58	44	25	47	17	12	83	9	29	52	25	36	11	15	74	3	4	3	22	54	39
Eg_03_115_0	95	83	29	29	11	0	112	174	192	260	210	184	30	60	4	56	103	72	109	67	55	77	2	4	4	81	148	107
Eg_03_116_1	0	0	0	0	0	0	0	0	0	0	0	0	0	0	0	0	0	0	0	0	0	0	0	0	0	0	0	0
Eg_03_117_0	0	0	0	2	2	0	6	2	5	9	10	2	0	0	0	1	1	2	5	2	0	1	0	0	0	0	1	0
Eg_03_118_0	2	2	0	0	0	0	0	3	4	1	4	0	2	1	1	0	1	1	0	1	0	0	0	0	0	0	3	1
Eg_03_119_1	443	543	176	402	173	108	871	600	766	982	743	848	75	506	88	409	482	288	667	201	378	838	65	68	82	437	569	548
Eg_03_120_0	0	0	0	0	0	0	0	0	0	0	0	0	0	0	0	0	0	0	0	0	0	0	0	0	0	0	0	0
Eg_03_121_1	14	45	1	22	6	0	99	22	119	186	90	107	12	77	1	29	27	17	77	11	13	121	0	2	11	87	77	80
Eg_03_122_0	6356	5676	7015	4628	5063	5526	5433	7034	5389	4914	4855	3481	4608	5098	3471	5131	7093	8060	6814	7091	4141	5426	3018	3243	2200	4700	6407	5807
Eg_03_123_0	1	0	0	0	0	0	0	5	6	1	67	29	0	0	1	0	14	0	2	2	2	4	0	0	0	104	44	25
Eg_03_124_1	4	0	6	3	2	0	2	6	5	1	1	4	0	8	0	2	0	5	1	0	0	0	0	0	0	4	2	1
Eg_03_125_0	113	168	85	149	75	60	212	188	263	301	201	216	77	312	21	274	145	89	205	63	74	196	17	29	90	140	153	159
Eg_03_126_0	2	1	2	0	0	0	1	1	2	2	1	3	0	2	0	3	0	3	7	0	1	2	0	0	0	0	3	3
Eg_03_127_0	265	177	82	45	63	83	104	361	81	180	140	130	45	52	74	95	1085	57	193	222	419	61	37	76	13	362	1215	598
Eg_03_128_1	2	5	0	4	0	0	2	4	1	3	0	5	0	8	0	0	3	1	2	0	0	5	0	0	0	0	0	0
Eg_03_129_0	46	75	30	56	14	38	103	105	113	139	143	87	11	74	1	44	112	59	146	42	45	127	15	8	9	77	96	85
Eg_03_130_1	18	52	4	26	2	0	80	101	108	84	149	119	9	75	1	80	92	6	70	19	19	112	4	1	1	87	122	154
Eg_03_131_1	7	27	1	19	0	23	29	30	40	21	69	46	1	42	0	20	40	4	28	6	6	33	0	1	2	35	40	59
Eg_03_132_0	0	6	2	1	8	0	7	25	8	14	10	8	0	2	2	1	0	10	0	0	4	6	0	0	0	41	17	19
Eg_03_133_1	198	145	130	100	69	108	108	187	176	270	174	197	54	101	49	129	171	84	133	112	159	114	52	67	56	257	280	228
Eg_03_134_1	0	0	0	1	2	0	46	0	17	25	23	14	6	2	4	0	1	75	3	2	2	0	7	0	14	2	0	0
Eg_03_135_0	14	12	5	11	1	0	38	20	31	40	69	27	1	12	0	5	9	13	9	1	4	34	0	0	2	6	20	11
Eg_03_136_1	158	176	63	173	58	76	229	221	235	312	202	238	46	261	49	195	259	82	169	63	108	177	33	36	51	214	262	241
Eg_03_137_0	7	8	19	15	9	0	23	18	6	18	17	6	11	20	16	13	20	9	13	18	19	7	4	8	0	20	25	33
Eg_03_138_0	0	4	0	0	19	0	9	18	7	8	12	8	0	5	13	1	1	15	0	0	4	3	0	14	0	34	43	28
Eg_03_139_1	70	101	19	117	10	0	367	121	421	328	423	316	10	182	14	64	67	109	221	41	39	339	7	2	5	81	102	96
Eg_03_140_0	1019	1231	1233	559	414	591	1395	1491	1678	1845	1347	1267	714	713	488	511	1819	1648	1565	1069	1125	1278	483	453	304	821	1421	1003
Eg_03_141_1	28709	22642	28814	30536	31017	25990	21847	21885	19291	23203	17875	18823	27528	26125	34240	25239	28767	27226	22060	21590	24013	17730	20583	28314	22261	21834	26402	23116
Eg_03_142_0	47	143	10	193	19	74	312	115	304	293	298	276	5	276	10	81	117	39	180	23	44	272	9	15	9	67	77	91
Eg_03_143_1	73	63	57	35	11	53	80	90	106	79	84	102	18	44	14	30	81	67	94	24	32	77	23	9	5	42	67	52
Eg_03_144_1	6	5	9	5	1	0	1	11	13	10	7	6	0	2	10	3	10	5	8	11	2	6	2	0	2	1	8	10
Eg_03_145_1	13	35	1	12	0	0	15	39	38	38	39	51	1	33	0	21	19	6	22	4	7	49	0	0	0	20	23	46
Eg_03_146_1	7	1	1	33	0	0	139	4	280	344	228	364	8	0	3	0	4	120	110	0	2	20	0	0	23	0	20	0
Eg_03_147_0	0	0	0	0	0	0	0	0	0	0	0	0	0	0	0	0	0	0	0	0	0	0	0	0	0	0	0	0
Eg_03_148_0	82	71	39	60	51	178	11	105	4	5	7	0	53	79	100	58	68	5	60	46	58	36	31	65	11	39	79	62
Eg_03_149_1	52	51	26	40	40	25	48	53	29	37	32	24	32	45	54	66	28	69	92	57	63	31	35	27	19	53	33	55
Eg_03_150_1	0	0	0	0	0	0	0	0	0	0	0	0	0	0	0	0	0	0	0	0	0	0	0	0	0	0	0	0
Eg_03_151_1	0	0	0	0	0	0	0	0	0	0	0	0	0	0	0	0	0	0	0	0	0	0	0	0	0	0	0	0
Eg_03_152_1	0	0	0	0	0	0	0	0	0	0	6	6	0	1	0	0	0	2	0	0	0	7	0	0	0	5	3	1
Eg_03_153_1	0	0	0	0	0	0	0	0	0	0	1	0	0	3	0	0	0	1	0	0	0	0	0	0	0	6	2	0
Eg_03_154_1	0	0	0	0	0	0	0	0	0	0	0	0	0	0	0	0	0	0	0	0	0	0	0	0	0	0	0	0
Eg_03_155_1	15	0	7	76	5	0	377	7	531	869	395	600	19	7	17	2	4	245	227	1	5	26	9	10	36	0	16	4
Eg_03_156_0	22	26	30	27	20	29	16	11	36	23	17	18	25	35	25	20	23	33	11	13	16	24	31	24	30	19	14	25
Eg_03_157_0	1579	1834	1282	1429	1217	1013	167	1652	114	118	96	96	1150	1098	2249	1202	1357	78	1220	1083	1328	853	964	1112	88	1132	1348	1017
Eg_03_158_1	2300	2293	2147	2676	2471	2985	2228	1867	1857	2001	1574	1770	1511	2410	2014	2037	1079	2055	1977	2025	1578	2111	1494	1719	1234	1603	1295	1461
Eg_03_159_0	19	44	6	22	3	0	51	42	79	46	82	35	2	30	1	28	61	12	43	7	23	47	0	1	0	35	91	54
Eg_03_160_1	0	0	0	0	0	0	0	0	0	5	0	0	0	2	0	0	0	1	0	0	0	1	0	0	0	11	3	0
Eg_03_161_1	21	16	5	13	0	0	20	34	73	59	47	60	13	28	0	14	30	8	41	13	25	36	2	0	5	12	28	33
Eg_03_162_0	0	1	0	0	2	0	1	3	4	2	2	3	0	6	0	0	0	0	0	0	0	1	0	0	2	9	27	2
Eg_03_163_0	0	0	0	0	0	0	0	0	1	0	2	1	0	0	0	0	0	0	4	1	0	0	0	0	4	5	0	3
Eg_03_164_1	219	224	201	87	61	119	316	344	330	392	350	321	67	162	102	140	358	311	360	182	212	341	44	88	85	187	287	230
Eg_03_165_1	0	0	0	0	0	0	0	0	0	0	0	0	0	0	0	0	0	0	0	0	0	0	0	0	0	0	0	0
Eg_03_166_0	109	95	87	128	44	224	154	157	192	203	198	170	83	225	81	86	145	113	102	92	129	183	83	52	47	96	198	135
Eg_03_167_0	1120	1524	1173	1370	1410	996	771	1408	657	765	631	615	1151	1331	935	1626	1201	1289	1494	1861	1012	1184	1390	1069	941	1118	735	1309
Eg_03_168_1	124	116	37	53	15	18	232	143	215	288	280	175	14	53	17	49	190	62	176	53	73	134	11	24	20	112	200	123
Eg_03_169_0	240	247	140	263	265	196	232	193	190	216	127	160	66	281	150	233	146	203	161	103	129	183	122	229	28	191	257	239
Eg_03_170_1	19	32	5	39	11	0	73	71	116	108	93	114	9	115	1	81	50	9	48	0	10	100	6	6	4	73	80	86
Eg_03_171_0	1192	1239	1319	937	963	891	578	1670	602	424	400	342	867	1193	615	1123	1242	475	1277	2489	820	976	335	820	280	1001	802	999
Eg_03_172_0	331	276	87	297	194	420	295	244	262	280	156	213	89	426	152	446	121	117	212	144	189	313	101	177	64	305	198	309
Eg_03_173_0	197	219	238	80	80	220	319	294	290	327	291	206	65	116	61	109	323	205	288	201	190	298	72	82	56	142	291	197
Eg_03_174_0	1601	1984	1920	869	765	703	1995	2349	1575	2027	1220	1797	738	1222	1486	1158	4094	1534	2716	1861	2341	1451	771	1303	538	1782	2835	2550
Eg_03_175_1	0	2	0	0	0	0	0	10	2	9	5	7	0	9	3	5	1	0	4	1	8	2	0	0	0	4	13	3
Eg_03_176_0	0	24	0	0	19	0	20	38	92	149	93	72	5	52	4	0	3	19	2	0	6	41	0	5	0	211	227	156
Eg_03_177_1	11515	13242	14518	17840	13446	15916	8187	16471	6784	6704	7955	5488	10784	18021	6543	12531	14772	9144	15157	20088	9543	12637	5009	8183	5797	12444	8622	10864
Eg_03_178_1	190	162	147	89	41	76	177	279	246	230	241	217	27	147	23	109	213	175	232	107	143	220	19	26	18	130	220	127
Eg_03_179_1	44	68	25	52	9	0	21	67	35	52	33	36	8	58	8	39	53	16	42	17	22	39	0	5	8	38	60	56
Eg_03_180_1	40	66	3	33	17	0	178	140	241	259	221	196	22	194	7	155	77	47	97	28	22	275	14	3	25	134	146	160
Eg_03_181_0	165	119	44	91	27	23	148	195	166	194	147	152	19	116	13	137	154	24	144	63	112	229	1	33	4	93	181	130
Eg_03_182_1	587	709	386	394	161	472	693	1096	901	708	712	579	144	806	39	618	477	341	996	239	279	874	11	94	52	325	389	385
Eg_03_183_0	200	324	398	212	289	185	86	290	63	80	77	109	52	79	488	155	1054	59	269	377	637	27	242	329	44	498	486	273
Eg_03_184_0	4	10	1	1	1	21	14	24	27	26	22	12	7	8	0	4	11	7	18	0	3	15	6	0	0	8	28	27
Eg_03_185_0	12	45	9	2	2	0	29	34	104	105	115	82	16	26	0	10	56	50	41	19	7	73	8	1	14	35	70	35
Eg_03_186_1	575	526	449	314	121	445	479	666	742	724	650	539	235	509	52	377	520	560	542	270	363	512	133	89	200	306	430	438
Eg_03_187_1	385	325	59	178	24	48	404	422	559	610	584	500	9	354	5	300	381	109	424	118	213	609	12	29	7	312	415	431
Eg_03_188_0	444	281	174	421	152	305	168	484	202	210	224	262	47	605	104	354	702	134	425	371	240	278	34	188	28	433	669	520
Eg_03_189_0	0	0	0	0	0	0	0	0	0	0	0	0	0	0	0	0	0	0	0	0	0	0	0	0	0	0	0	0
Eg_03_190_0	5691	4283	3672	3333	4236	3954	2540	5966	2877	3528	3018	1559	1035	3430	1463	6127	3142	1731	3891	4565	3702	4253	1394	2539	597	5015	6695	6656
Eg_03_191_0	0	0	0	0	0	0	0	0	0	0	0	0	0	0	0	0	0	0	0	0	0	0	0	0	0	0	0	0
Eg_03_192_0	1	1	12	3	3	35	3	0	2	4	2	2	4	7	6	3	0	1	2	0	2	3	2	0	0	0	4	5
Eg_03_193_1	0	0	0	0	0	0	0	0	0	0	0	0	0	0	0	0	0	0	0	0	0	0	0	0	0	0	0	0
Eg_03_194_1	0	0	0	0	0	0	0	0	0	0	0	0	0	0	0	0	0	0	0	0	0	0	0	0	0	0	0	0
Eg_03_195_0	0	0	0	0	0	0	0	0	0	0	0	0	0	0	0	0	0	0	0	0	0	0	0	0	0	0	0	0
Eg_03_196_0	0	0	0	0	0	0	0	0	0	0	0	0	0	0	0	0	0	0	0	0	0	0	0	0	0	0	0	0
Eg_03_197_1	41	25	6	49	9	0	20	38	17	26	24	24	0	44	2	35	29	12	23	32	9	47	2	10	3	42	21	29
Eg_03_198_1	11	58	0	45	10	0	1045	124	746	260	701	525	4	30	0	17	194	55	86	5	48	16	6	2	0	74	116	55
Eg_03_199_1	12	42	12	51	41	31	208	170	71	109	200	193	5	14	13	8	509	81	127	39	76	51	8	32	7	80	285	72
Eg_03_200_0	0	0	0	0	0	0	0	0	0	0	0	0	0	0	0	0	1	0	0	0	0	0	0	0	0	0	0	0
Eg_03_201_0	0	0	0	0	0	0	3	0	1	4	1	1	6	1	2	0	0	0	0	0	0	0	0	1	2	0	3	0
Eg_03_202_1	2	1	1	4	0	0	4	0	1	1	6	0	0	1	0	1	1	0	0	0	2	0	3	0	0	3	0	5
Eg_03_203_0	196	621	137	436	43	256	135	944	145	153	149	119	36	748	24	228	905	50	811	111	253	1244	12	59	27	180	476	413
Eg_03_204_0	0	0	0	3	5	0	3	0	1	0	0	0	0	0	0	0	0	5	3	0	0	4	0	0	0	7	7	2
Eg_03_205_1	0	0	0	0	0	0	0	0	0	0	0	0	0	0	0	0	0	0	0	0	0	0	0	0	0	0	0	0
Eg_03_206_1	171	98	164	121	218	95	43	78	64	108	86	105	223	57	77	172	67	83	85	154	134	14	149	166	117	88	108	42
Eg_03_207_1	124	217	100	271	42	104	238	426	291	294	311	208	38	288	13	186	365	94	268	69	169	403	37	54	28	148	317	164
Eg_03_208_1	70	128	86	112	48	82	120	143	134	98	78	142	25	144	59	119	82	48	110	45	66	111	32	43	59	106	169	146
Eg_03_209_1	116	98	80	61	87	26	102	149	97	114	142	93	37	61	68	74	34	102	66	91	104	170	22	37	31	121	169	105
Eg_03_210_1	23	47	23	26	22	0	23	54	23	29	31	41	12	50	19	29	77	29	36	16	25	48	8	7	7	20	25	18
Eg_03_211_0	0	0	0	0	0	0	0	0	0	0	0	0	0	0	0	0	0	0	0	0	0	0	0	0	0	0	0	0
Eg_03_212_0	25	43	7	21	3	18	10	52	19	7	12	10	2	28	1	16	16	9	28	0	3	22	0	2	0	19	25	15
Eg_03_213_0	100	75	60	32	20	37	119	192	186	189	166	158	26	87	18	43	127	110	122	36	111	138	23	21	29	83	183	102
Eg_03_214_1	107	145	25	142	42	69	202	211	277	288	307	362	32	301	44	199	186	65	197	57	160	241	27	17	17	265	344	216
Eg_03_215_0	38	29	9	24	1	0	117	23	329	1310	159	829	7	20	13	45	58	240	60	12	49	18	21	25	41	86	117	81
Eg_03_216_1	413	444	487	356	224	387	415	970	390	351	538	429	288	337	769	267	1551	392	584	328	898	347	235	392	214	476	1491	588
Eg_03_217_1	0	1	0	4	0	0	0	0	0	0	0	0	0	0	0	0	0	0	0	4	0	0	2	2	0	2	0	0
Eg_03_218_1	557	882	1185	337	298	874	619	2075	2636	1522	3353	2128	2162	413	123	2373	2565	1562	951	1394	506	402	4010	87	679	3700	3856	3650
Eg_03_219_1	4	0	0	4	2	32	4	12	3	4	3	17	1	0	4	0	15	6	2	0	25	2	1	2	0	22	15	30
Eg_03_220_1	186	222	146	124	95	101	925	304	875	1023	1140	1005	101	154	165	135	413	739	514	172	303	106	72	91	42	268	612	418
Eg_03_221_1	0	1	0	0	0	0	0	8	0	0	0	0	0	0	4	0	0	0	0	0	1	0	0	0	0	0	2	1
Eg_03_222_0	17	16	1	15	2	0	12	32	13	11	20	10	2	17	2	20	39	0	19	0	5	28	0	0	0	14	12	21
Eg_03_223_1	17	22	0	21	1	0	30	39	21	13	10	28	1	33	1	29	22	0	29	2	15	45	0	1	0	19	29	27
Eg_03_224_0	0	0	0	0	0	0	0	0	0	0	0	0	0	0	0	0	0	0	0	0	0	0	0	0	0	0	0	0
Eg_03_225_0	1	0	0	0	2	0	0	0	0	0	0	0	0	0	0	0	0	0	1	2	0	0	0	0	0	3	2	0
Eg_03_226_0	2	3	1	10	0	0	11	0	16	13	19	16	0	0	0	0	5	0	2	0	0	0	0	0	0	5	4	1
Eg_03_227_0	740	809	175	375	264	177	428	598	204	453	358	356	101	469	174	679	326	75	222	242	496	266	140	175	65	563	578	486
Eg_03_228_1	24	31	7	16	4	0	42	64	43	47	92	129	1	2	2	9	36	5	12	6	22	6	5	3	0	15	20	28
Eg_03_229_1	538	539	94	216	152	43	92	490	121	105	182	71	78	686	125	738	111	19	256	178	293	342	51	114	16	567	294	433
Eg_03_230_1	7	1	0	13	3	0	18	21	6	21	27	40	2	27	0	10	33	0	7	3	8	9	0	0	2	9	41	26
Eg_03_231_0	2	23	0	2	1	0	40	35	43	57	67	42	1	27	1	20	15	4	37	0	17	32	0	0	2	8	13	12
Eg_03_232_1	6	0	0	1	0	0	0	0	0	0	0	0	0	0	3	3	0	0	0	0	1	0	0	0	0	4	0	3
Eg_03_233_1	0	0	0	0	0	0	0	0	0	0	0	0	0	0	0	0	0	0	0	0	0	0	0	0	0	0	0	0
Eg_03_234_0	0	0	0	0	0	0	0	0	0	0	0	0	0	0	0	0	0	0	0	0	0	0	0	0	0	0	0	0
Eg_03_235_1	98	100	80	72	30	30	177	213	214	198	212	188	59	97	46	46	172	99	107	74	123	175	62	42	12	173	293	141
Eg_03_236_0	484	129	234	117	351	29	41	784	27	19	32	54	16	16	10	22	23	1	12	21	231	11	5	16	0	13	124	47
Eg_03_237_1	166	100	409	13	540	23	28	121	13	5	9	24	5	6	31	40	14	0	14	14	88	2	21	36	0	28	55	36
Eg_03_238_1	2	22	4	9	0	0	61	53	51	25	86	42	0	49	0	2	21	15	34	1	5	266	1	5	0	6	7	3
Eg_03_239_1	36	67	23	39	6	48	34	92	58	58	83	31	12	50	5	42	64	38	64	22	10	84	11	6	10	46	57	52
Eg_03_240_1	1	4	2	2	1	0	7	11	4	8	7	14	12	14	1	2	21	2	7	3	8	3	15	0	3	13	40	9
Eg_03_241_1	400	484	152	439	79	306	1682	947	2360	1565	2831	1482	189	580	50	447	666	348	1009	268	239	936	185	52	316	474	818	584
Eg_03_242_1	0	2	0	0	0	0	0	0	1	0	0	2	0	0	0	0	1	0	2	0	0	0	0	0	0	2	0	9
Eg_03_243_1	0	0	0	0	0	0	0	0	0	0	0	0	0	0	0	0	0	0	0	0	0	0	0	0	0	0	0	0
Eg_03_244_1	0	0	0	0	0	0	0	0	0	0	0	0	0	0	0	0	0	0	0	0	0	0	0	0	0	0	0	0
Eg_03_245_0	0	1	0	1	0	0	0	3	6	3	3	2	0	5	1	5	5	1	1	2	3	3	0	0	0	1	3	5
Eg_03_246_1	0	0	0	0	0	0	0	0	0	0	0	0	0	0	0	0	0	0	0	0	0	0	0	0	0	0	0	0
Eg_03_247_1	0	0	0	0	0	0	0	2	0	0	0	1	0	0	0	0	0	1	0	2	0	0	0	0	0	0	0	0
Eg_03_248_1	36	48	15	44	7	60	148	80	226	296	232	206	22	36	10	20	125	112	90	37	57	86	13	5	17	39	119	55
Eg_03_249_1	2	1	3	2	0	0	1	2	0	2	0	1	0	9	0	0	0	1	0	0	0	3	0	4	0	1	1	2
Eg_03_250_1	0	101	0	29	2	0	8	57	7	1	5	0	2	27	0	6	130	1	58	0	8	188	0	0	0	6	8	20
Eg_03_251_1	0	6	0	0	0	0	1	7	0	1	0	1	0	5	0	0	15	2	4	0	0	23	0	0	0	2	3	7
Eg_03_252_1	0	2	0	0	0	0	1	1	2	0	4	0	0	2	0	0	4	0	3	0	0	2	0	0	1	0	1	2
Eg_03_253_1	3385	2423	1991	2330	3326	2078	2231	2773	2441	1948	2031	1654	1074	3159	3646	3707	2409	2202	2012	2773	3776	1669	3086	2650	788	2398	3943	2502
Eg_03_254_1	118	160	28	246	24	90	215	215	236	284	229	210	13	405	6	162	227	25	125	16	90	133	32	11	13	178	218	176
Eg_03_255_0	41423	236616	68070	156327	24282	143530	7445	339765	7630	1498	8841	1271	33233	90728	88	116094	189260	6535	260245	371306	90117	215299	276	5655	786	46999	10087	106031
Eg_03_256_0	71	1959	350	516	79	768	37	2498	35	1	19	2	81	594	5	427	424	30	2348	4536	334	1731	0	2	0	23	2	139
Eg_03_257_0	3429	53791	10344	43926	10167	21435	5058	127460	6696	2363	4913	1814	2152	29090	818	14851	35287	24798	50391	120295	9519	57388	879	907	8941	1140	222	1601
Eg_03_258_0	0	0	0	0	0	0	0	0	0	0	0	0	0	0	0	0	0	0	0	186	0	0	0	0	0	0	0	0
Eg_03_259_0	0	0	0	0	0	0	0	4	0	0	0	0	0	0	0	0	2	0	2	129004	0	0	0	0	13	0	0	1
Eg_03_260_0	1	18	0	5	958	0	47	9	37	170	9	10	1	1	9	0	12	49	11	75	6	12	0	95	1	469	350	54
Eg_03_261_1	21	47	12	47	28	0	17	50	34	55	49	36	19	55	24	45	73	56	36	9	24	42	17	21	25	29	35	13
Eg_03_262_0	2281	1831	2136	1494	387	1343	1644	5112	2192	1591	3478	1202	1746	3557	141	690	4607	2132	4314	3130	1264	2668	9	273	453	1043	4275	3514
Eg_03_263_1	4682	5440	5074	6211	4442	5200	2315	4398	1221	1236	1893	1508	1250	5795	1039	2326	6765	2641	6298	2727	3108	3255	60	2610	1748	3236	4710	5726
Eg_03_264_0	0	0	0	0	0	0	1	0	0	0	0	0	0	0	0	0	0	0	0	0	0	0	0	0	0	0	0	0
Eg_03_265_0	0	1	0	0	0	0	0	2	2	0	0	0	0	0	0	0	0	2	0	0	0	0	0	0	0	0	0	0
Eg_03_266_1	354	464	176	356	135	280	840	875	1383	864	1456	1132	71	243	36	488	814	336	696	284	785	978	123	66	140	1168	1029	1306
Eg_03_267_1	13	48	2	6	8	56	0	14	9	1	13	1	10	24	2	13	15	1	19	38	16	84	0	0	0	25	73	143
Eg_03_268_1	17	59	10	11	19	0	25	20	38	19	53	117	3	6	17	12	23	6	25	14	20	7	3	1	0	34	19	59
Eg_03_269_1	0	0	0	0	1	0	0	3	0	0	0	0	0	0	0	0	11	0	0	0	2	0	0	0	0	2	7	2
Eg_03_270_0	6	9	8	8	3	1	9	3	7	17	12	21	1	20	9	16	17	6	5	3	11	14	3	9	2	20	15	15
Eg_03_271_0	5	14	1	9	5	0	4	6	15	25	3	10	15	0	1	1	18	25	3	0	3	1	0	0	435	2	3	3
Eg_03_272_0	13	31	4	39	1	0	44	64	79	61	136	84	13	74	0	75	33	13	62	2	6	65	0	0	2	27	43	36
Eg_03_273_0	0	4	0	1	0	0	3	2	8	1	9	5	0	7	0	2	2	1	1	0	0	2	0	0	0	0	1	4
Eg_03_274_1	54	144	11	73	13	0	121	119	85	95	85	80	16	174	4	117	95	37	127	45	60	113	6	3	2	105	101	118
Eg_03_275_0	83	112	46	120	61	105	102	82	83	140	85	93	40	148	44	153	93	69	114	30	75	97	54	46	35	125	97	131
Eg_03_276_1	27017	24624	29431	28340	33287	28065	22450	24100	20009	23630	19445	18341	28181	24011	34829	25532	30669	31662	24963	25389	22792	18526	26832	31499	21399	19881	25682	22950
Eg_03_277_1	11	15	1	34	2	0	30	25	19	26	20	23	6	48	2	12	11	11	10	4	8	12	2	3	3	17	17	15
Eg_03_278_0	426	460	113	564	136	100	543	697	711	653	602	490	149	1277	110	1055	299	95	531	169	209	668	47	60	68	588	555	611
Eg_03_279_0	37	42	69	46	25	98	41	70	38	32	61	35	33	37	33	49	69	68	57	27	43	41	20	38	18	29	64	43
Eg_03_280_0	170	122	168	124	96	135	122	182	188	135	196	120	90	111	78	109	184	212	171	56	107	112	62	78	68	94	182	118
Eg_03_281_1	1	6	0	1	0	16	3	5	2	6	0	4	0	4	2	2	2	4	2	0	1	3	0	0	0	2	2	7
Eg_03_282_0	22	7	6	12	5	0	31	19	34	62	39	16	6	29	3	37	40	21	31	16	18	27	8	3	2	28	42	58
Eg_03_283_0	4	2	1	0	0	0	5	0	3	0	6	9	0	1	1	1	3	0	7	0	0	3	0	3	5	3	0	0
Eg_03_284_0	158	290	135	359	143	183	200	285	272	587	182	366	107	199	323	340	681	186	343	310	303	143	97	230	84	540	657	463
Eg_03_285_1	37	73	14	50	17	9	345	94	367	542	313	365	34	45	29	26	104	211	115	19	125	150	21	21	47	118	216	72
Eg_03_286_0	4	31	0	5	2	0	15	28	18	28	16	20	11	22	0	19	4	3	10	0	1	11	0	0	0	4	8	7
Eg_03_287_1	512	590	455	739	408	540	728	489	511	767	454	834	352	643	543	409	571	472	509	287	506	444	298	386	505	542	708	496
Eg_03_288_0	3862	3020	2661	284	845	1898	523	2055	558	1019	785	377	823	287	460	2064	684	338	1554	1725	998	1218	747	309	61	1137	1305	1118
Eg_03_289_1	81	194	31	90	4	0	76	282	74	23	130	24	2	112	23	81	327	2	232	26	99	261	11	17	0	61	197	118
Eg_03_290_1	0	0	0	0	0	0	0	0	0	0	0	0	0	0	0	0	0	0	0	0	0	5	0	0	0	0	0	0
Eg_03_291_1	153	296	224	180	103	140	529	409	544	480	546	385	323	236	220	121	488	339	448	234	197	408	175	81	70	223	453	242
Eg_03_292_1	4	4	1	8	7	0	5	18	5	17	14	14	21	11	24	13	15	4	11	31	5	17	8	16	3	13	10	5
Eg_03_293_0	20	38	17	25	10	0	162	59	266	498	213	309	23	45	4	35	64	203	85	25	20	59	30	6	58	31	72	59
Eg_03_294_1	0	13	0	2	30	0	9	26	17	48	24	12	12	10	36	0	0	25	0	0	10	17	0	22	1	70	104	37
Eg_03_295_1	78	157	16	259	56	38	227	331	257	357	328	371	57	345	32	227	226	58	210	104	130	249	28	44	48	364	413	312
Eg_03_296_0	13	40	0	24	2	0	55	57	63	58	99	49	8	44	4	18	45	17	50	9	11	57	3	3	3	36	53	33
Eg_03_297_1	117	121	91	47	14	9	119	151	165	212	184	235	16	71	3	61	151	74	131	72	89	158	9	19	18	107	219	130
Eg_03_298_0	14	7	3	6	0	0	27	24	27	59	35	28	5	29	0	12	35	4	21	10	8	16	2	0	12	25	32	22
Eg_03_299_0	0	0	0	0	0	0	1	1	4	1	2	0	0	2	0	0	1	0	0	1	0	1	0	0	0	2	2	0
Eg_03_300_1	860	926	273	782	271	556	559	1512	497	502	761	575	154	1468	73	1222	923	136	1211	664	584	1373	110	171	76	946	826	971
Eg_03_301_0	55	62	34	70	74	68	46	51	22	49	53	45	27	73	40	58	46	29	35	17	64	60	31	61	10	50	58	59
Eg_03_302_0	2692	1623	2131	952	2683	1363	562	1186	406	334	468	363	1502	1350	1842	2639	527	519	862	2462	1160	627	1857	1711	343	1679	1701	1827
Eg_03_303_0	0	0	0	0	0	0	0	0	0	0	0	0	0	0	0	0	0	0	0	0	0	0	0	0	0	0	0	0
Eg_03_304_0	0	0	0	0	0	0	0	0	0	0	0	0	0	0	1	0	0	0	0	0	0	0	0	0	0	0	0	0
Eg_03_305_0	0	4	2	0	0	0	1	9	14	3	0	3	1	1	1	5	1	4	6	2	0	6	3	0	0	3	4	17
Eg_03_306_1	82	107	67	116	70	36	144	102	154	190	112	140	34	110	56	128	127	96	167	47	89	130	34	59	39	85	106	122
Eg_03_307_0	0	0	0	0	0	0	0	0	0	0	0	0	0	0	0	0	0	0	0	0	0	0	0	0	0	0	0	0
Eg_03_308_0	0	0	0	0	0	0	0	0	0	0	0	0	0	0	0	0	0	0	0	1	0	0	0	0	0	0	0	0
Eg_03_309_1	0	9	0	0	12	0	6	6	3	27	5	10	2	8	3	0	0	0	0	0	1	5	0	1	0	49	40	8
Eg_03_310_0	1550	2019	816	2459	993	1001	1652	1754	1734	1483	1355	1367	304	2743	352	1589	1046	812	1961	849	911	2349	211	520	213	1081	889	1192
Eg_03_311_1	41	105	11	40	32	33	67	49	35	39	41	37	3	116	15	94	28	18	60	11	35	51	9	22	11	55	80	71
Eg_03_312_0	30	79	14	101	23	36	138	84	151	177	167	149	4	127	15	70	133	32	88	20	47	157	6	9	37	171	170	153
Eg_03_313_1	8839	6294	10558	4437	7828	7169	4204	5794	4559	4669	3605	3131	10141	4682	9503	8500	4579	5730	6207	11824	6354	4529	9623	7283	3618	6782	7671	6465
Eg_03_314_1	180	270	113	271	120	209	281	218	270	352	281	246	58	334	73	219	337	156	238	104	156	311	48	95	118	261	292	283
Eg_03_315_0	188	222	136	286	87	111	319	421	395	435	365	351	30	284	15	248	611	226	407	159	149	419	42	34	40	282	323	343
Eg_03_316_1	19394	19283	16718	21809	16977	15978	18238	16838	15892	20701	13446	18560	14774	21707	17059	20846	23036	14999	16659	15019	17025	14294	9879	18344	14329	17447	21483	19093
Eg_03_317_1	2	15	2	5	61	0	27	40	24	69	29	18	1	14	22	1	4	13	1	0	20	24	3	12	0	192	167	71
Eg_03_318_0	73	61	29	15	7	40	93	90	179	166	90	90	10	53	5	38	99	67	126	37	47	104	5	0	26	59	114	67
Eg_03_319_1	5	4	6	10	1	0	0	7	0	1	2	0	1	5	8	5	9	1	17	7	1	4	0	4	1	6	9	9
Eg_03_320_0	118	148	55	235	67	130	1	145	0	0	5	3	13	146	98	149	256	0	173	65	70	84	2	122	1	204	281	246
Eg_03_321_1	28	21	5	172	9	0	3	137	0	0	2	1	3	34	153	7	145	2	20	42	48	11	0	36	0	107	493	34
Eg_03_322_1	252	199	125	180	76	229	252	283	319	336	283	266	56	369	30	264	253	136	297	108	157	378	27	46	47	204	266	258
Eg_03_323_1	510	808	437	854	332	961	662	703	673	741	530	596	227	625	340	444	721	644	691	274	465	708	92	309	290	421	582	483
Eg_03_324_0	94	95	40	116	22	118	285	216	416	604	433	530	20	74	33	101	211	187	167	121	84	271	21	32	41	139	195	157
Eg_03_325_0	176	321	120	755	211	513	329	39	54	623	408	126	101	232	3	317	407	233	636	256	811	781	108	170	65	148	88	630
Eg_03_326_1	266	280	223	257	133	216	539	445	419	606	409	381	140	308	178	273	562	524	405	162	417	456	152	129	121	240	504	275
Eg_03_327_1	1215	1523	881	1116	1141	1066	1073	1934	703	742	985	942	538	1382	869	1247	2192	749	1761	904	1439	1195	562	718	309	1905	2193	2167
Eg_03_328_1	0	0	0	0	0	0	0	0	0	0	0	0	0	0	0	0	0	0	0	0	0	0	0	0	0	0	0	0
Eg_03_329_1	1	0	0	0	0	0	0	0	1	0	0	0	0	0	0	0	0	2	0	3	0	0	0	0	1	0	1	0
Eg_03_330_1	0	0	0	0	0	0	0	0	0	0	0	0	0	0	0	0	1	0	0	0	0	0	0	0	0	0	0	0
Eg_03_331_1	0	0	0	2	0	0	0	0	0	0	0	0	0	1	0	0	0	0	0	0	0	1	4	0	0	0	2	0
Eg_03_332_1	0	0	0	0	0	0	0	0	2	0	0	0	0	0	0	0	0	0	0	0	0	0	0	0	0	0	0	3
Eg_03_333_1	0	0	0	0	0	0	2	0	0	1	0	0	0	1	0	0	0	0	0	0	0	0	0	0	0	0	0	0
Eg_03_334_0	111	411	93	84	64	72	298	468	1210	997	1263	609	200	518	33	200	190	685	331	326	47	832	213	21	340	380	542	481
Eg_03_335_1	73	132	25	103	53	0	126	91	89	110	71	75	24	118	52	98	72	68	59	22	52	69	34	33	12	108	98	105
Eg_03_336_0	459	462	701	880	489	700	1140	725	1238	1070	858	890	962	509	1077	401	503	2757	1368	858	403	1085	537	527	2131	439	389	389
Eg_03_337_0	2164	1872	1756	1116	940	1338	1757	2165	1758	2023	1533	1441	1186	1482	1268	2069	1797	1566	1637	2105	1903	1489	1167	824	557	2130	2717	1994
Eg_03_338_1	58	126	14	55	15	0	195	145	274	284	270	266	20	211	11	148	110	23	117	14	58	266	6	10	13	155	131	158
Eg_03_339_0	2	9	2	4	4	0	13	7	5	5	3	2	2	2	4	2	15	2	4	2	1	13	0	0	2	8	13	7
Eg_03_340_0	105	112	68	125	34	74	252	304	337	324	327	291	47	187	17	102	371	152	239	163	134	430	57	33	73	201	434	222
Eg_03_341_1	269	275	43	145	28	161	379	586	465	409	485	452	16	276	16	187	322	96	389	115	170	510	18	14	26	219	367	334
Eg_03_342_0	89	121	22	77	24	89	130	168	138	171	155	109	18	86	33	80	124	101	124	82	122	135	16	21	6	141	120	154
Eg_03_343_0	266	360	46	156	73	0	544	479	832	862	696	567	43	658	17	443	278	105	416	61	78	723	22	52	30	470	549	553
Eg_03_344_1	77	45	30	38	16	42	68	49	84	120	71	60	4	51	4	44	67	37	55	12	21	80	1	9	5	46	62	58
Eg_03_345_0	32	38	28	32	33	18	97	25	71	97	57	103	20	51	26	30	19	32	12	33	18	45	6	27	30	35	42	45
Eg_03_346_1	6	0	5	9	3	0	16	1	38	44	13	25	0	5	14	2	2	24	12	4	6	2	8	6	16	4	10	4
Eg_03_347_1	0	0	0	0	0	0	3	0	0	0	0	0	0	0	0	0	0	0	0	0	0	0	0	0	0	0	0	0
Eg_03_348_1	212	275	134	175	54	74	313	411	309	389	256	374	178	271	146	145	296	215	289	94	184	449	79	64	76	156	351	140
Eg_03_349_0	121	213	72	105	29	114	144	294	226	232	203	150	25	201	6	227	105	90	218	7	55	218	5	3	35	85	87	103
Eg_03_350_0	53	107	5	75	7	0	211	194	351	446	450	309	38	337	10	169	185	54	160	40	72	331	41	11	30	268	366	261
Eg_03_351_1	23	26	2	22	10	0	44	68	90	149	127	110	6	77	1	45	56	23	59	21	27	72	4	1	17	57	102	86
Eg_03_352_0	72	234	90	269	40	66	174	292	155	146	155	143	56	264	41	83	201	76	193	24	71	230	31	28	41	44	82	89
Eg_03_353_1	42	51	14	50	13	15	56	95	95	101	72	84	1	68	0	41	85	30	66	8	30	107	2	8	4	39	93	57
Eg_03_354_0	63	176	14	151	18	40	155	158	150	209	182	168	16	280	20	163	79	41	138	18	42	182	15	13	4	164	160	133
Eg_03_355_0	758	707	832	719	543	545	727	978	828	950	752	728	689	985	317	687	708	847	946	578	556	931	500	386	428	758	823	710
Eg_03_356_1	72	112	28	111	63	69	104	166	47	79	84	90	32	218	18	166	81	35	81	36	38	103	9	22	8	106	111	155
Eg_03_357_0	1	4	1	57	0	0	369	1	476	734	509	850	17	4	0	0	3	666	47	0	3	13	1	0	149	1	5	2
Eg_03_358_1	413	758	192	563	281	319	351	660	325	364	360	333	72	713	97	582	530	258	631	285	299	564	38	196	65	418	309	514
Eg_03_359_0	8	1	1	308	11	0	919	8	676	620	827	759	27	207	42	2	3	280	272	1	18	483	10	13	26	9	35	6
Eg_03_360_1	214	193	257	368	251	139	573	328	349	130	627	176	318	534	409	139	324	131	570	194	370	1104	241	481	630	198	300	132
Eg_03_361_0	346	310	262	110	112	237	607	581	873	1290	749	690	173	165	181	427	615	665	447	406	539	474	110	157	92	614	805	707
Eg_03_362_1	0	0	0	0	0	0	0	0	0	0	0	0	0	0	0	0	0	0	0	0	0	0	0	0	0	0	0	0
Eg_03_363_0	0	5	0	0	12	0	2	15	3	28	6	3	0	1	41	0	3	4	0	0	6	10	0	4	0	48	74	32
Eg_03_364_0	1599	1103	1307	704	735	1126	847	1502	812	942	772	631	502	910	568	1194	1366	807	1149	1963	1238	771	436	567	234	1197	1548	1359
Eg_03_365_1	2670	2415	1578	2372	2197	1689	2017	1654	1000	1014	953	1151	1700	2546	2232	2601	2129	1629	1430	1484	868	1133	1230	1132	728	1917	2401	2587
Eg_03_366_0	197	204	92	243	133	344	282	242	272	222	212	258	36	285	53	213	153	136	240	127	137	265	33	93	47	140	138	171
Eg_03_367_1	192	298	163	147	53	45	631	599	958	764	961	953	50	229	12	98	376	323	509	136	181	488	24	29	40	139	317	282
Eg_03_368_0	90	87	101	72	51	0	198	153	223	219	209	232	37	78	33	96	121	151	140	87	119	168	25	41	32	115	145	127
Eg_03_369_0	221	190	191	259	172	127	243	240	222	271	183	232	89	390	263	161	244	194	165	83	281	187	102	199	56	234	328	307
Eg_03_370_0	0	0	0	0	1	0	0	5	26	8	12	0	2	14	0	0	4	0	2	0	4	24	0	0	4	9	4	12
Eg_03_371_0	16	51	3	4	9	0	67	106	295	242	235	134	12	171	0	51	30	33	73	17	4	253	18	3	18	84	111	119
Eg_03_372_1	0	1	1	5	0	0	0	0	0	0	0	0	4	0	2	1	3	2	1	0	0	1	2	6	0	2	2	0
Eg_03_373_0	0	3	0	0	10	0	7	8	11	23	10	11	0	1	0	0	0	0	0	0	0	4	0	5	0	75	56	39
Eg_03_374_0	0	3	0	0	2	0	5	0	2	5	9	4	0	0	1	0	0	0	0	0	0	4	0	0	0	34	26	17
Eg_03_375_1	0	11	0	0	13	45	4	9	4	46	6	12	2	10	14	0	0	7	0	0	6	6	0	4	0	104	82	34
Eg_03_376_0	0	2	0	0	3	0	15	13	8	42	5	8	0	3	0	0	0	2	0	0	5	5	0	0	0	88	63	45
Eg_03_377_0	5	9	8	3	0	0	0	1	2	8	3	2	0	2	0	1	5	5	10	0	11	6	0	1	0	0	5	4
Eg_03_378_0	0	0	0	0	0	0	0	0	0	0	0	0	0	0	0	0	0	0	0	0	0	0	0	0	0	0	0	0
Eg_03_379_1	1	1	2	1	0	0	0	19	45	35	40	2	5	2	0	3	2	0	1	0	0	30	0	2	2	15	13	15
Eg_03_380_1	12	9	6	9	12	0	20	4	25	17	17	13	11	9	30	4	17	14	12	2	5	10	4	3	5	10	2	4
Eg_03_381_1	0	2	0	0	0	0	0	0	0	0	0	0	0	0	0	0	0	0	0	0	0	0	0	0	0	0	0	0
Eg_03_382_1	34	44	48	50	54	43	77	56	36	51	32	49	39	52	78	33	64	57	61	27	50	65	36	76	17	35	86	39
Eg_03_383_1	114	147	52	204	38	31	200	211	195	200	206	191	20	242	23	186	177	45	137	62	64	281	17	39	19	184	238	243
Eg_03_384_1	0	2	0	2	3	0	1	5	4	1	0	0	0	0	0	1	4	0	0	0	0	5	0	0	1	3	1	1
Eg_03_385_0	3	4	0	0	0	0	6	4	17	17	1	4	0	9	0	1	2	0	5	1	0	6	0	0	0	20	13	15
Eg_03_386_1	833	1885	257	7850	301	758	7723	2704	6304	6177	7954	5803	136	6133	678	447	3105	2861	4291	258	499	10313	304	150	360	490	267	395
Eg_03_387_1	0	0	0	0	0	0	0	1	0	0	0	0	0	0	0	0	0	0	0	0	0	0	0	0	0	0	0	0
Eg_03_388_0	0	0	0	0	0	0	0	2	0	2	0	0	0	0	0	0	0	0	0	0	0	1	0	0	0	4	0	1
Eg_03_389_1	791	547	745	603	331	447	887	926	976	990	949	754	310	807	235	647	924	682	814	534	594	853	266	292	339	793	910	785
Eg_03_390_1	4	2	0	3	4	0	11	15	6	36	0	1	1	13	0	13	4	1	18	4	0	31	5	0	0	32	9	9
Eg_03_391_0	0	0	0	0	0	0	0	0	0	0	0	0	0	0	0	0	0	0	0	0	0	0	0	0	0	0	1	0
Eg_03_392_0	0	0	0	0	0	0	0	0	0	0	0	0	0	0	0	0	0	0	0	0	0	0	0	0	0	0	0	0
Eg_03_393_0	1	2	0	2	0	0	1	4	1	5	3	2	2	3	2	5	2	0	6	3	0	0	0	0	0	0	4	4
Eg_03_394_1	6	10	0	4	0	0	6	9	4	10	8	1	1	8	1	7	3	0	3	0	0	6	0	0	0	15	4	9
Eg_03_395_0	381	292	740	294	103	240	811	438	1165	736	1588	1215	139	195	469	201	577	429	981	349	551	430	124	250	113	262	1018	465
Eg_03_396_1	0	0	2	1	0	0	1	0	0	0	0	0	0	3	0	0	0	0	0	1	0	0	0	0	0	0	1	0
Eg_03_397_1	0	3	0	1	0	0	0	0	3	2	2	0	0	1	0	1	0	3	1	0	2	7	0	3	0	2	1	4
Eg_03_398_1	25	26	12	13	11	0	62	77	222	284	176	130	46	268	8	162	27	54	46	16	13	192	43	3	40	188	208	183
Eg_03_399_0	33	87	16	34	28	22	41	35	36	16	24	36	17	119	9	98	47	32	49	19	20	60	12	28	11	72	30	76
Eg_03_400_1	1077	1083	1092	1559	823	1012	1335	1449	1638	1725	1585	1493	760	1804	593	1357	1223	1113	1361	600	563	1536	569	531	1219	1111	1388	1168
Eg_03_401_0	670	322	358	389	788	610	196	423	87	118	145	187	402	405	776	354	448	151	205	222	524	122	500	541	161	319	485	457
Eg_03_402_0	12	20	10	29	25	41	38	23	8	11	9	12	8	27	1	5	28	7	5	4	12	10	0	4	0	4	5	3
Eg_03_403_0	10	3	1	2	4	0	7	5	5	2	4	0	3	8	5	3	14	3	7	1	0	1	2	0	0	0	1	3
Eg_03_404_1	102	207	111	260	139	163	159	230	120	196	135	103	163	178	105	80	251	163	151	75	116	206	131	103	133	73	98	82
Eg_03_405_1	17	50	9	66	7	22	29	89	20	24	32	16	6	51	4	49	103	2	74	4	31	45	5	7	0	35	22	35
Eg_03_406_1	278	330	389	350	408	559	413	445	385	471	333	366	586	265	1856	217	421	826	328	239	426	258	1157	375	525	275	565	195
Eg_03_407_0	0	0	0	0	0	0	0	0	0	0	2	3	0	0	0	0	0	0	1	0	0	0	0	0	0	0	2	0
Eg_03_408_1	0	49	1	0	118	0	55	115	72	309	71	77	5	22	142	0	0	64	0	0	58	27	0	71	0	630	646	270
Eg_03_409_0	5	12	33	12	21	0	4	7	0	0	0	3	10	7	84	10	28	1	11	5	11	2	5	120	3	29	30	11
Eg_03_410_1	0	4	1	2	0	0	0	2	6	1	4	0	0	5	1	0	6	0	1	0	0	4	0	0	0	3	5	5
Eg_03_411_0	1388	1404	771	1477	1059	1265	1196	1524	1278	1277	1207	1004	513	1806	825	1822	1062	1003	1389	1208	1253	1382	525	902	553	1719	1444	1600
Eg_03_412_1	6	29	12	12	4	0	37	48	63	57	59	27	5	30	2	17	40	21	33	19	13	27	12	4	7	32	53	40
Eg_03_413_0	159	388	244	392	147	302	772	482	622	788	558	686	102	273	129	203	1034	554	754	212	264	365	50	150	273	254	406	360
Eg_03_414_0	4057	3191	5273	2317	3699	3675	2646	3307	2866	3258	2351	2356	5595	2787	4939	3740	2437	4148	2921	5072	3198	2713	6288	3488	2983	3476	3479	3135
Eg_03_415_1	11609	12693	9141	13814	11652	11214	9177	10092	6395	8043	5702	7862	8113	11369	9615	9684	12365	6793	8200	7603	10230	6571	5082	8012	5737	7326	9513	8168
Eg_03_416_0	133	236	48	148	15	49	161	232	274	172	300	316	44	273	7	203	282	49	214	91	98	355	33	13	29	256	259	404
Eg_03_417_0	163	229	97	190	97	0	273	264	366	444	320	346	95	364	32	290	242	163	273	81	109	362	108	49	146	252	367	350
Eg_03_418_1	461	514	382	333	300	309	543	533	487	470	395	411	315	485	304	328	512	662	558	404	386	530	162	264	186	366	384	391
Eg_03_419_0	29418	24541	32084	21843	30847	26867	14947	20586	13580	13001	13317	10849	26392	22042	21474	26397	16217	17841	18829	32351	18914	15940	26367	22491	16441	18948	18765	18110
Eg_03_420_1	6	8	5	7	3	0	24	9	46	22	29	20	3	19	8	19	0	37	7	5	15	30	3	3	23	5	9	4
Eg_03_421_0	7	20	2	12	3	11	11	35	56	79	47	48	20	68	14	39	21	9	11	3	7	40	11	6	4	46	100	44
Eg_03_422_0	8	4	1	2	6	0	14	15	56	82	36	37	18	53	1	23	9	8	9	2	2	19	4	0	5	46	81	57
Eg_03_423_0	205	295	193	213	201	135	171	256	166	184	149	254	94	252	179	334	227	157	222	529	199	119	43	281	41	309	317	287
Eg_03_424_1	7	7	1	9	4	0	14	22	20	7	21	7	0	16	0	0	5	0	12	0	0	14	1	0	0	6	7	7
Eg_03_425_0	697	679	616	672	283	262	1303	928	1655	1567	1480	1324	472	969	449	640	918	1232	1179	644	593	1539	513	272	410	734	1203	878
Eg_03_426_1	108	133	91	79	21	227	132	208	247	286	274	240	68	113	9	74	179	165	138	80	100	184	31	13	63	106	221	119
Eg_03_427_0	236	119	367	208	235	84	134	61	141	160	110	411	207	128	800	185	54	140	129	138	221	141	351	396	145	131	341	153
Eg_03_428_0	118	40	53	43	36	34	125	200	189	285	101	70	43	63	3	35	51	56	65	36	73	54	37	12	18	101	178	52
Eg_03_429_0	196	128	151	56	41	61	115	168	262	288	297	225	113	108	6	77	230	266	159	144	156	202	57	17	56	126	261	181
Eg_03_430_1	285	222	137	126	27	71	289	420	498	362	437	359	48	233	20	179	366	189	430	215	240	416	27	10	29	208	413	328
Eg_03_431_0	16	14	25	31	12	0	41	28	20	10	19	7	15	8	10	11	17	58	73	20	5	21	0	5	7	16	13	31
Eg_03_432_1	45	32	18	15	9	0	36	37	73	47	42	33	16	18	1	10	45	29	44	26	25	42	2	12	1	21	48	42
Eg_03_433_0	502	1080	468	2320	224	381	3610	1202	3110	3569	3186	2424	237	1170	80	378	1570	1561	2786	539	506	1850	122	199	677	573	641	878
Eg_03_434_0	22	2	7	6	2	0	20	16	19	13	31	16	5	93	0	7	11	8	5	1	4	17	4	0	0	9	17	18
Eg_03_435_0	6	39	14	34	13	0	100	55	221	289	154	208	23	119	3	49	64	34	80	29	21	116	11	1	52	105	147	136
Eg_03_436_1	476	299	208	299	128	146	1346	359	1645	2458	1062	1216	158	324	101	329	359	708	456	119	228	398	122	66	262	383	609	419
Eg_03_437_0	0	14	9	5	23	104	24	17	28	52	17	16	5	8	7	4	0	15	11	2	2	31	0	5	1	117	63	73
Eg_03_438_1	1075	821	151	914	167	458	648	1075	826	854	565	558	83	1652	37	1311	518	127	736	196	407	960	36	108	54	822	722	953
Eg_03_439_0	9	15	15	21	4	23	52	21	58	35	46	28	5	30	4	14	18	19	34	7	4	65	4	12	12	8	10	10
Eg_03_440_0	25	55	11	39	4	31	69	64	100	84	90	69	9	88	5	53	51	18	44	20	32	89	3	6	10	90	111	92
Eg_03_441_1	137	129	49	101	54	48	247	284	427	495	379	329	34	149	19	92	271	210	298	75	133	259	39	14	54	333	437	263
Eg_03_442_0	1	7	3	11	0	0	51	6	41	19	56	22	0	19	0	1	4	7	5	1	7	2	2	0	0	0	5	3
Eg_03_443_0	0	0	0	0	0	0	0	0	0	0	0	0	0	0	0	0	0	0	0	0	0	0	0	0	0	0	0	0
Eg_03_444_1	48	46	24	90	36	0	108	70	37	79	78	66	23	76	19	19	50	71	88	25	37	97	11	35	10	47	79	94
Eg_03_445_1	21	4	50	8	227	0	0	3	2	0	0	0	37	2	266	64	1	0	3	291	137	0	633	213	9	193	143	51
Eg_03_446_0	25	21	23	7	6	0	12	22	20	24	20	34	9	26	4	12	48	25	22	23	10	18	5	3	5	17	14	18
Eg_03_447_1	0	0	0	0	0	0	0	0	0	0	0	0	0	0	0	0	0	0	0	0	0	0	0	0	0	2	0	0
Eg_03_448_0	0	0	0	0	0	0	0	0	0	0	0	0	0	0	0	0	0	0	0	0	0	0	0	0	0	0	0	0
Eg_03_449_0	0	0	0	0	0	0	0	0	0	0	0	0	0	0	0	0	0	0	0	0	0	0	0	0	0	0	0	0
Eg_03_450_0	0	0	0	0	0	0	0	0	0	0	0	0	0	0	0	0	0	0	0	0	0	0	0	0	0	0	0	0
Eg_03_451_0	0	0	0	0	0	0	0	0	0	0	0	0	0	0	0	0	0	0	0	0	0	0	0	0	0	0	0	0
Eg_03_452_0	1	0	0	0	0	0	0	0	0	0	0	0	0	1	0	0	0	0	0	0	0	0	0	0	0	0	0	0
Eg_03_453_1	0	2	2	0	1	0	3	2	6	0	1	0	1	4	1	1	6	0	2	0	2	0	0	0	1	6	8	3
Eg_03_454_0	71	78	9	57	11	38	81	70	104	150	97	97	27	77	1	112	32	14	38	12	29	30	30	6	19	123	111	90
Eg_03_455_1	106	74	7	44	31	0	81	95	132	283	82	99	49	85	9	157	50	12	41	34	58	20	41	13	38	174	214	84
Eg_03_456_0	2	1	1	0	0	0	4	2	10	17	8	24	1	5	0	5	4	6	3	0	0	0	1	0	0	3	2	4
Eg_03_457_1	19	40	0	54	0	0	18	32	38	30	45	33	2	79	6	12	32	5	13	6	16	30	5	4	4	17	25	14
Eg_03_458_0	2	0	0	0	0	0	0	5	0	0	0	0	0	0	0	0	0	0	0	0	0	0	0	0	0	0	0	0
Eg_03_459_0	0	0	0	0	0	0	0	0	0	0	0	0	0	0	0	0	0	0	0	0	0	0	0	0	0	0	0	0
Eg_03_460_1	5	0	0	8	1	45	5	13	7	6	5	2	0	7	0	10	1	0	13	3	0	7	0	0	0	21	8	17
Eg_03_461_0	0	0	0	1	1	0	6	13	14	5	8	9	0	8	0	0	1	1	0	0	0	3	0	0	0	5	4	6
Eg_03_462_1	165	289	72	266	137	112	283	351	260	257	284	173	50	343	94	265	289	156	303	126	154	328	58	92	62	227	258	292
Eg_03_463_0	34	14	5	0	0	0	6	43	21	32	19	20	1	12	1	20	29	2	23	11	7	47	3	0	0	21	17	16
Eg_03_464_1	633	528	408	437	403	529	186	226	165	176	80	90	146	803	116	898	230	64	572	313	134	417	145	369	44	840	193	1150
Eg_03_465_1	1318	1338	1599	742	718	1361	320	1341	348	301	363	288	604	862	463	1426	1183	288	1538	1548	553	597	422	697	101	1274	416	1489
Eg_03_466_0	18	44	14	35	16	0	39	60	52	35	76	58	6	54	2	41	28	23	49	18	14	82	4	9	5	51	31	49
Eg_03_467_1	46	50	6	17	10	0	90	122	262	166	199	125	10	53	2	45	109	48	76	26	38	121	13	0	7	89	201	141
Eg_03_468_0	59	51	10	40	2	0	138	123	219	257	183	241	13	125	4	63	97	24	99	27	36	220	9	1	6	126	228	116
Eg_03_469_1	596	529	619	144	133	290	436	811	692	930	610	941	223	215	189	474	647	793	766	935	599	480	198	183	55	579	817	620
Eg_03_470_0	118	124	35	125	102	89	121	189	114	199	134	163	48	170	89	147	140	73	118	100	88	128	24	45	57	225	286	179
Eg_03_471_1	66	60	16	13	9	0	11	61	16	43	30	35	5	21	0	47	32	2	76	32	21	35	0	1	0	42	46	54
Eg_03_472_0	7	1	14	9	20	0	17	4	10	7	9	13	19	2	54	0	5	28	15	3	6	0	43	21	41	2	4	6
Eg_03_473_1	3151	3812	4471	4419	4830	4839	2349	2548	1091	2111	1870	2264	3723	2038	5548	2572	5071	2615	2914	2243	7908	2338	4458	3929	1321	9167	4468	6899
Eg_03_474_0	154	230	169	197	120	255	227	236	318	379	300	326	95	197	96	141	249	196	250	108	153	282	71	52	47	233	206	216
Eg_03_475_1	0	4	0	0	2	0	0	6	3	13	6	5	0	3	6	0	0	6	0	0	0	0	0	0	0	27	32	13
Eg_03_476_0	10	6	4	5	6	33	4	1	8	4	11	4	0	10	0	5	11	2	3	1	1	13	0	0	0	11	2	8
Eg_03_477_1	747	766	634	524	627	563	722	528	739	693	659	608	267	616	280	819	366	486	919	553	340	726	231	417	213	539	371	607
Eg_03_478_0	19	5	22	47	10	62	43	62	68	51	47	53	11	158	7	64	38	16	26	25	26	71	6	1	11	76	59	74
Eg_03_479_0	6	22	6	1	0	0	17	30	36	28	46	26	6	27	0	6	20	2	32	9	15	51	3	1	1	20	26	42
Eg_03_480_1	1168	1609	1291	1634	966	980	3403	1865	3323	3111	3534	2815	3603	1486	6749	930	2322	2381	2307	1085	1535	2153	6374	1427	1497	1516	2625	1460
Eg_03_481_1	0	0	0	0	0	0	0	0	0	0	0	0	0	0	0	0	0	0	0	0	0	0	0	0	0	0	0	0
Eg_03_482_0	67	50	17	37	13	0	52	107	76	109	55	71	7	69	2	73	87	21	70	54	43	63	1	2	4	111	112	96
Eg_03_483_1	147	313	27	325	64	175	210	214	244	213	216	211	26	386	38	296	308	58	279	61	103	291	20	53	23	271	155	308
Eg_03_484_1	1266	1077	1009	899	1061	1223	431	1205	333	444	271	301	570	1133	634	1528	947	402	859	1162	1087	455	382	1021	202	914	972	953
Eg_03_485_1	38	49	25	29	6	17	253	98	221	212	237	234	14	68	36	47	147	72	123	54	59	193	22	6	22	50	195	98
Eg_03_486_1	13	38	19	17	5	20	95	44	86	87	83	45	4	28	13	12	42	38	40	10	8	57	1	9	2	18	47	33
Eg_03_487_0	1	1	1	0	30	0	8	15	9	22	10	5	0	11	2	0	0	9	0	3	1	8	2	7	0	98	32	24
Eg_03_488_1	26	17	6	3	5	0	14	24	47	28	47	45	3	16	3	10	14	3	9	5	7	24	5	2	10	27	35	17
Eg_03_489_1	263	179	99	216	129	113	117	276	113	188	103	128	51	450	32	290	169	38	184	66	75	80	22	87	24	248	264	268
Eg_03_490_0	10344	7144	7684	4698	7722	6340	1710	9345	1543	1195	881	783	4227	4980	2720	8679	8171	788	7430	11211	7464	2435	1761	5852	415	6158	9188	6910
Eg_03_491_0	18	49	18	57	14	13	66	45	67	62	48	50	12	82	5	61	65	38	64	13	23	68	7	20	4	41	63	63
Eg_03_492_1	257	178	174	94	49	57	91	239	99	87	97	65	27	103	21	137	144	65	199	271	82	101	9	65	32	142	153	180
Eg_03_493_1	0	5	0	0	4	0	2	11	7	23	3	7	0	3	1	0	2	7	0	0	2	3	0	1	0	42	32	25
Eg_03_494_1	0	20	0	0	43	0	24	56	27	107	25	30	2	5	32	0	0	13	0	0	11	22	0	30	0	352	295	173
Eg_03_495_1	1	6	1	0	2	0	2	3	3	7	3	10	2	2	18	0	0	6	0	0	0	5	0	7	0	28	13	21
Eg_03_496_0	380	266	121	52	22	58	141	297	167	218	95	121	43	130	14	104	170	29	252	97	100	105	16	18	21	117	150	195
Eg_03_497_1	95	73	50	49	25	45	95	169	118	170	106	105	21	45	28	40	95	57	80	50	65	139	24	10	17	52	123	71
Eg_03_498_1	39	53	16	24	11	0	63	63	80	85	85	69	9	27	9	33	82	52	70	24	25	84	4	4	21	32	55	59
Eg_03_499_0	11834	12669	14263	11873	11179	13430	12224	12943	9674	12366	9635	9098	12870	10435	5639	10324	6512	13104	12909	15513	6105	15011	4359	6177	10727	6219	6853	5963
Eg_03_500_1	0	120	0	0	129	0	216	353	399	1016	373	301	13	125	27	0	0	101	0	0	35	264	0	21	0	1773	2022	1075
Eg_03_501_1	244	203	117	142	29	208	181	333	226	209	254	212	8	219	19	131	267	120	233	119	136	251	26	46	19	114	234	181
Eg_03_502_0	7658	11551	9410	6911	7057	5310	5779	9658	4757	4701	4855	4149	4377	4920	8795	4497	20505	6521	11757	7763	11127	5553	3987	6057	2189	13395	18223	12042
Eg_03_503_0	0	0	0	0	0	0	3	0	6	0	0	0	0	0	0	0	0	0	0	0	0	0	0	0	0	0	0	5
Eg_03_504_0	11	2	12	24	5	0	6	3	7	12	9	5	7	10	20	9	30	8	29	3	6	9	9	17	7	9	6	49
Eg_03_505_1	98	95	57	65	62	68	62	50	56	43	79	48	23	93	104	92	29	44	57	34	31	39	25	56	8	96	68	37
Eg_03_506_1	6	6	7	5	6	0	1	2	0	0	1	1	0	2	0	0	0	0	1	1	0	2	4	0	0	0	1	0
Eg_03_507_1	0	0	0	0	1	0	2	1	0	1	5	0	0	1	0	0	0	0	0	0	0	0	0	0	0	7	4	5
Eg_03_508_1	0	7	0	0	7	0	5	7	7	25	8	13	0	4	3	0	0	0	0	0	2	3	0	1	0	71	73	33
Eg_03_509_1	0	1	0	0	4	0	2	13	2	16	16	8	1	3	3	0	0	3	0	0	1	2	0	0	0	43	37	23
Eg_03_510_1	2211	1645	2739	2477	1845	2177	941	1565	701	351	795	338	479	1937	723	1791	879	159	2031	1003	200	1464	183	951	36	2136	531	1995
Eg_03_511_0	329	327	326	123	77	114	178	193	237	294	240	254	29	104	48	324	154	156	187	143	160	358	70	83	33	313	231	297
Eg_03_512_0	67	43	83	11	9	38	22	21	34	51	22	36	8	28	2	52	42	15	23	8	24	70	12	20	1	41	30	58
Eg_03_513_1	96	88	94	173	127	172	71	123	228	211	171	185	85	237	73	293	65	81	67	54	10	179	64	100	162	222	180	246
Eg_03_514_1	55	32	22	30	14	53	42	79	58	65	43	42	14	47	14	19	45	42	54	10	14	41	9	1	11	11	36	31
Eg_03_515_0	218	189	150	232	89	148	177	231	195	247	152	153	82	198	93	206	228	154	262	166	122	225	50	94	62	135	122	189
Eg_03_516_0	0	0	0	2	0	0	0	0	0	0	0	0	0	0	0	0	0	0	0	2	0	0	0	0	0	0	0	0
Eg_03_517_0	22	20	13	279	46	48	486	8	365	535	358	659	507	72	662	8	23	611	336	58	46	173	254	55	552	19	58	22
Eg_03_518_0	342	290	172	143	70	39	407	507	461	587	551	436	139	253	46	312	439	229	400	261	266	500	102	45	95	360	649	481
Eg_03_519_1	2	1	0	1	2	0	11	12	21	21	11	16	2	23	0	15	4	4	17	5	3	33	3	0	4	11	12	18
Eg_03_520_0	1	2	2	2	0	0	1	3	1	3	5	0	1	3	1	1	2	2	3	0	6	1	1	0	1	1	9	4
Eg_03_521_0	0	0	0	0	0	0	0	0	0	0	0	0	0	0	0	0	0	0	0	0	0	0	0	0	0	0	0	0
Eg_03_522_0	0	0	0	0	0	0	0	0	0	0	0	0	0	0	0	0	0	0	0	0	0	0	0	0	0	0	0	0
Eg_03_523_0	0	0	0	0	0	0	0	0	0	0	0	0	0	0	0	0	0	0	0	0	0	0	0	0	0	0	0	0
Eg_03_524_1	0	0	0	0	0	0	0	0	0	0	0	0	0	0	1	0	0	0	0	0	0	0	0	0	0	0	0	0
Eg_03_525_1	0	1	0	1	0	0	0	0	1	0	0	0	0	0	0	0	0	0	0	0	0	0	0	0	0	0	0	0
Eg_03_526_0	191	138	248	116	376	154	32	78	24	19	13	25	481	121	604	234	52	35	59	192	191	55	629	378	154	156	125	206
Eg_03_527_1	0	0	0	0	0	0	0	0	0	0	0	0	0	0	0	0	0	0	0	0	0	0	0	0	0	0	0	0
Eg_03_528_1	0	1	0	4	1	0	0	1	0	7	2	0	0	3	2	0	0	0	2	0	1	2	0	0	0	1	3	7
Eg_03_529_0	0	0	4	1	0	0	0	4	5	2	11	2	1	0	0	1	1	0	0	0	0	4	0	2	0	0	8	2
Eg_03_530_1	1	0	1	0	2	0	1	0	1	0	1	1	0	0	0	1	0	2	3	1	0	1	0	0	0	2	0	1
Eg_03_531_1	0	0	0	0	1	0	0	0	0	0	0	0	0	0	0	2	0	0	0	0	0	3	0	0	0	0	0	0
Eg_03_532_0	0	0	0	0	0	0	0	0	0	0	0	0	0	0	0	0	0	0	0	0	0	0	0	0	0	0	0	0
Eg_03_533_1	12	1	0	2	1	0	10	9	12	22	11	24	0	14	4	3	4	3	5	6	4	4	2	0	0	13	33	9
Eg_03_534_1	20	0	6	4	13	0	0	6	0	0	0	0	2	5	0	18	0	0	8	3	8	0	2	0	0	6	6	4
Eg_03_535_1	0	1	0	0	0	0	0	0	0	0	1	0	0	0	0	0	0	0	0	0	0	0	0	0	0	0	0	0
Eg_03_536_0	59	157	37	75	61	35	16	70	8	10	13	10	55	206	14	136	76	6	68	60	33	38	19	32	20	61	16	62
Eg_03_537_0	5	9	9	6	10	37	2	16	0	3	3	4	6	11	10	8	12	8	8	16	6	6	3	8	14	6	6	6
Eg_03_538_0	12	13	4	68	14	37	7	47	12	9	4	6	30	44	16	6	78	38	127	32	35	18	13	9	5	12	38	26
Eg_03_539_0	0	0	0	0	0	0	0	0	0	0	0	0	0	0	0	0	0	0	0	0	0	0	0	0	0	0	0	0
Eg_03_540_1	0	3	0	3	3	0	3	11	0	0	0	5	0	4	3	4	22	8	5	16	2	0	4	0	8	7	6	1
Eg_03_541_1	0	0	0	0	0	0	0	4	0	0	0	0	0	0	1	0	0	0	0	1	2	0	0	0	0	0	1	0
Eg_03_542_0	0	0	0	8	1	0	2	24	0	1	0	3	18	0	11	0	9	7	0	26	12	0	0	0	4	0	5	0
Eg_03_543_0	199	155	57	462	230	346	127	668	62	73	31	118	339	399	255	83	713	321	411	366	322	88	58	67	208	279	278	214
Eg_03_544_1	294	274	153	155	129	289	74	501	54	44	17	33	77	91	116	68	367	41	194	140	269	43	99	62	1	110	276	78
Eg_03_545_0	104	211	60	95	78	120	82	36	23	26	63	41	16	143	9	153	129	8	51	59	22	81	20	49	3	112	39	183
Eg_03_546_1	51	16	5	77	35	63	32	84	6	5	6	3	36	38	23	5	28	38	45	43	39	3	2	7	18	47	36	41
Eg_03_547_1	0	0	1	0	0	0	3	4	3	1	3	3	1	1	0	0	2	0	3	1	0	2	1	0	1	0	4	2
Eg_03_548_1	9	0	1	29	2	24	14	9	36	24	15	17	3	23	8	10	21	6	10	4	5	6	4	21	11	0	24	39
Eg_03_549_0	393	264	106	161	254	186	52	358	56	30	57	37	77	319	67	526	81	22	307	331	232	179	57	130	2	303	282	231
Eg_03_550_0	7	7	3	71	0	0	179	16	106	66	135	76	5	25	2	8	19	76	114	1	11	37	1	8	11	2	10	4
Eg_03_551_0	112	120	99	70	28	68	205	229	319	323	336	314	72	128	5	54	211	263	227	168	100	196	31	15	55	120	190	181
Eg_03_552_1	0	0	0	0	0	0	0	0	0	0	0	0	0	0	0	0	2	0	1	0	0	0	0	0	0	0	0	0
Eg_03_553_1	28	36	35	8	1	0	47	51	53	72	70	81	11	26	10	18	70	36	42	74	54	39	13	4	19	29	176	42
Eg_03_554_1	60	78	73	19	8	30	61	98	88	137	90	100	16	31	6	29	141	77	71	87	60	54	19	11	22	66	204	131
Eg_03_555_0	70	112	19	66	17	15	183	219	288	302	349	185	27	183	3	118	148	59	133	33	22	261	17	2	16	121	156	180
Eg_03_556_0	22	55	20	8	1	0	52	111	80	111	96	102	11	62	0	36	66	27	50	72	22	98	13	3	18	49	119	82
Eg_03_557_1	334	369	462	333	352	218	173	294	230	254	231	292	362	344	423	468	292	427	219	376	263	171	308	365	424	362	357	306
Eg_03_558_1	106	79	160	167	164	51	49	94	46	70	40	54	254	165	177	216	96	122	71	137	97	50	200	128	181	168	150	106
Eg_03_559_1	58	83	30	104	12	30	117	125	82	46	83	53	9	192	12	87	106	10	154	42	43	100	2	23	1	227	285	239
Eg_03_560_1	5	23	1	75	5	0	1172	37	1550	1078	1695	1140	5	130	0	10	40	172	343	8	7	360	1	0	43	19	29	18
Eg_03_561_0	28	39	15	41	17	21	57	37	30	30	37	42	5	34	21	30	43	12	31	13	13	46	15	19	11	30	33	45
Eg_03_562_1	32	35	8	9	8	21	29	49	26	38	43	34	2	17	1	30	53	12	31	11	9	46	0	0	0	24	23	22
Eg_03_563_1	110	109	104	89	164	0	666	369	801	1236	666	655	196	253	39	121	186	547	299	155	121	289	107	45	185	583	888	417
Eg_03_564_0	0	41	3	0	41	54	22	62	34	88	22	23	16	5	84	0	0	26	1	0	44	24	5	68	2	230	239	137
Eg_03_565_0	4	0	0	0	0	0	0	0	0	0	0	1	0	0	0	0	0	0	0	0	0	0	0	0	0	0	0	0
Eg_03_566_1	0	0	0	0	0	0	0	0	0	0	0	0	0	0	0	0	0	0	0	0	0	0	0	0	0	0	0	0
Eg_03_567_1	41	7	30	12	88	0	0	4	3	1	0	1	17	4	127	8	7	0	6	10	77	0	126	78	0	75	109	18
Eg_03_568_0	2	9	0	0	11	0	17	10	27	35	14	13	0	25	4	0	1	16	6	0	1	17	0	19	1	53	50	14
Eg_03_569_1	542	555	424	254	119	206	545	882	806	727	605	565	250	325	54	322	405	509	569	459	337	690	148	44	87	356	489	369
Eg_03_570_0	6185	3593	7875	6512	10413	7711	4194	7626	1385	719	1329	1579	6028	5383	1300	7853	2990	3121	9434	13204	4872	2724	2090	9951	4455	5212	2433	6594
Eg_03_571_0	0	0	0	0	0	0	0	0	0	0	0	0	0	0	0	0	2	0	0	0	0	0	0	0	0	0	0	0
Eg_03_572_0	345	176	182	661	214	110	11	611	0	4	1	4	234	898	13	1884	23	2	222	246	96	89	4	160	0	66	58	32
Eg_03_573_0	258	107	232	255	745	160	84	466	71	86	42	136	113	132	610	121	668	145	201	613	1190	60	371	720	111	895	1172	216
Eg_03_574_1	0	0	0	0	0	0	0	0	0	0	0	0	0	0	0	0	0	0	0	0	0	0	0	0	0	0	0	0
Eg_03_575_1	0	0	0	0	0	0	0	0	0	0	0	0	0	0	0	0	0	0	0	0	0	0	0	0	0	0	0	0
Eg_03_576_0	0	0	0	0	1	0	4	4	4	0	2	4	0	0	0	1	0	0	2	2	0	1	0	0	0	3	0	0
Eg_03_577_1	0	0	0	0	0	0	3	0	3	1	3	1	0	6	0	1	1	0	0	1	0	0	0	0	0	1	3	0
Eg_03_578_1	0	0	0	0	0	0	0	0	0	0	0	0	0	0	0	0	0	0	0	0	0	0	0	0	0	0	0	0
Eg_03_579_1	104	162	61	153	92	14	95	133	75	99	51	107	20	195	34	172	81	65	154	56	58	178	21	32	43	88	53	142
Eg_03_580_1	1286	993	905	590	358	1250	37	1304	115	30	39	39	571	369	156	906	136	22	856	180	220	344	367	309	7	114	121	119
Eg_03_581_0	74	58	81	51	86	145	7	29	14	1	5	6	194	87	14	65	10	9	44	43	9	38	23	42	9	19	8	13
Eg_03_582_0	16	9	7	0	1	0	5	5	2	1	1	1	2	2	0	5	2	0	4	0	4	0	0	1	1	0	4	5
Eg_03_583_0	0	0	0	0	0	0	0	0	0	0	0	0	0	0	0	0	0	0	0	0	0	0	0	0	0	0	0	0
Eg_03_584_1	0	0	0	0	0	0	0	0	0	0	0	0	0	0	0	0	0	0	0	0	0	0	0	0	0	0	0	0
Eg_03_585_1	0	0	0	0	0	0	0	0	0	0	0	0	0	0	0	0	0	0	0	0	0	0	0	0	0	0	0	0
Eg_03_586_0	1159	1685	2234	437	922	1107	564	787	361	337	307	244	1421	340	952	575	410	563	599	850	742	531	1427	759	520	631	723	862
Eg_03_587_1	73	206	139	10	24	117	0	85	0	0	1	0	73	21	18	53	0	5	25	23	0	32	32	13	1	5	0	29
Eg_03_588_1	2587	5817	2835	1299	1765	4979	30	2587	46	12	41	7	1581	1000	565	1138	41	33	522	601	235	1000	737	1798	52	317	43	328
Eg_03_589_0	8195	9230	16770	5898	12263	13724	85	3800	68	58	97	47	13051	3181	20485	6431	1831	59	4696	8660	5259	1025	18988	10419	42	2337	4243	3946
Eg_03_590_0	7450	8336	8714	1301	5274	7402	480	2838	592	473	433	66	6201	2769	473	6676	123	1287	3557	2509	1751	2635	2943	4943	900	2959	1488	1275
Eg_03_591_1	3019	5737	3115	1026	1229	4730	55	2691	39	22	35	6	1617	606	445	1212	18	44	509	504	275	872	796	1174	26	378	61	332
Eg_03_592_0	5771	3847	6829	2969	6707	6510	82	3065	88	35	38	57	6217	948	8402	4456	787	31	3499	3918	4051	428	11844	4155	3	1754	3307	1624
Eg_03_593_0	8046	6841	6768	2307	7115	7853	742	3258	577	430	396	45	5358	4633	528	7494	81	1022	3727	1994	2176	2102	2970	5766	1076	3342	1914	1001
Eg_04_001_1	5	7	6	14	6	32	8	11	3	9	4	3	9	1	13	1	5	9	9	3	1	4	15	0	3	3	3	3
Eg_04_002_1	28	18	12	26	27	33	13	14	4	8	0	7	21	16	16	2	11	10	11	2	0	7	22	2	0	23	6	9
Eg_04_003_1	0	0	0	0	0	0	0	0	0	0	0	0	0	0	3	0	2	0	0	0	0	0	0	0	0	1	0	0
Eg_04_004_1	41	59	34	101	85	90	54	56	64	74	39	108	60	38	19	19	119	272	146	46	76	106	76	83	96	117	40	168
Eg_04_005_0	13	7	6	7	9	0	10	13	13	22	22	37	11	7	2	0	22	23	22	13	27	15	11	2	4	25	22	46
Eg_04_006_0	0	0	0	0	0	0	0	0	0	0	0	0	0	0	1	0	1	0	0	0	0	0	1	0	0	0	0	0
Eg_04_007_0	0	0	0	0	0	0	0	0	0	0	1	0	0	0	0	0	0	0	0	0	0	0	0	0	0	0	0	0
Eg_04_008_0	0	0	0	0	0	0	0	0	0	0	0	0	0	0	0	0	0	0	0	0	0	0	0	0	0	0	0	0
Eg_04_009_1	0	0	0	0	0	0	0	1	0	0	0	0	0	0	0	0	0	0	0	0	0	0	0	0	0	0	0	0
Eg_04_010_0	895	5894	3647	3100	1267	1815	1801	10194	1209	1410	1357	898	2239	643	1844	256	13096	671	4245	11434	1777	1357	926	997	323	3526	2484	5385
Eg_04_011_0	0	0	0	2	0	0	0	0	0	0	0	0	0	0	0	0	0	0	0	0	0	0	3	0	0	0	0	0
Eg_04_012_1	3308	2391	3200	2645	4504	3068	2458	2292	1116	1070	1331	905	3494	2864	3504	2879	2732	3432	2032	2443	1094	1515	3310	1981	1503	2103	2613	2777
Eg_04_013_0	1	1	0	0	0	0	3	0	2	0	0	4	0	0	0	0	0	1	0	0	0	0	0	2	0	1	2	3
Eg_04_014_0	449	2594	979	1985	611	1393	822	5695	538	643	623	418	814	251	544	46	5944	104	1278	4453	477	200	286	291	93	1461	683	2488
Eg_04_015_1	0	0	0	0	0	0	0	0	0	0	0	0	0	0	0	0	0	0	0	0	0	0	0	0	0	0	0	0
Eg_04_016_1	3	1	0	1	0	0	1	0	1	3	4	1	0	18	0	0	0	0	0	0	0	1	0	0	0	0	0	0
Eg_04_017_0	0	0	0	0	0	0	0	0	0	0	0	0	0	0	0	0	0	0	0	0	0	0	0	0	0	0	0	0
Eg_04_018_0	0	0	0	0	0	0	0	0	0	0	0	0	0	0	0	0	0	0	0	0	0	0	0	0	0	0	0	0
Eg_04_019_0	6	9	5	7	2	0	11	4	5	9	8	4	6	5	1	6	8	6	10	10	6	4	4	0	2	7	9	7
Eg_04_020_0	2	0	2	0	0	0	0	5	3	6	3	0	0	0	2	1	0	4	1	1	1	5	0	0	0	6	7	1
Eg_04_021_1	0	0	0	0	0	0	0	0	0	0	0	0	0	0	0	0	0	0	0	0	0	0	0	0	0	0	0	0
Eg_04_022_0	0	0	0	0	0	0	1	3	6	1	4	0	0	0	0	0	0	0	0	0	0	0	0	0	0	2	1	2
Eg_04_023_0	3	4	0	0	1	0	0	6	3	5	3	0	2	5	0	0	1	1	0	1	0	1	3	1	0	7	5	1
Eg_04_024_1	0	0	0	0	0	0	0	0	0	0	0	0	0	0	0	0	0	0	0	0	0	0	0	0	0	0	0	0
Eg_04_025_1	0	0	0	1	0	0	0	0	0	0	0	0	0	0	0	0	0	1	1	0	0	2	0	0	0	1	0	0
Eg_04_026_0	2366	1278	1891	1451	884	1290	1217	1591	1744	1845	1304	1220	994	1637	479	1902	1258	1541	1559	721	1070	1362	694	754	694	1019	1677	1252
Eg_04_027_0	0	0	0	0	0	0	0	1	0	0	0	0	0	0	0	0	0	0	0	0	0	0	0	0	0	0	0	0
Eg_04_028_1	0	13	0	0	18	0	18	32	50	83	44	44	1	12	7	0	0	28	0	0	1	31	0	4	0	213	210	143
Eg_04_029_1	9	5	5	16	3	0	52	21	61	49	47	42	3	18	2	5	14	33	18	5	19	11	1	3	6	25	28	20
Eg_04_030_0	0	3	0	8	3	0	15	4	1	7	7	14	0	5	2	0	2	6	5	0	1	7	1	1	0	7	27	11
Eg_04_031_0	0	0	0	15	3	0	6	1	8	11	7	14	0	1	0	0	2	8	10	0	0	15	0	0	7	14	16	3
Eg_04_032_0	0	16	0	0	13	0	9	14	6	23	14	3	3	0	47	0	0	5	0	0	3	2	0	11	0	110	55	54
Eg_04_033_0	8	2	17	1	0	0	4	11	7	5	18	20	5	2	0	5	16	20	22	15	11	6	0	0	0	12	19	8
Eg_04_034_0	0	0	0	0	3	0	0	7	0	2	0	0	0	0	0	0	0	4	0	0	0	1	0	0	0	10	9	3
Eg_04_035_0	2	0	1	0	0	0	0	0	2	1	0	0	0	2	1	0	3	0	4	2	0	1	0	0	0	0	0	0
Eg_04_036_1	0	0	0	0	0	0	0	3	0	1	4	0	0	0	0	0	0	0	0	0	0	0	0	0	0	0	1	0
Eg_04_037_1	0	0	0	0	0	0	0	0	0	0	0	0	0	0	0	0	0	0	0	0	0	0	0	0	0	0	0	0
Eg_04_038_0	8	5	16	8	1	0	12	14	20	20	15	11	5	7	0	4	18	0	2	13	2	1	0	0	6	5	28	18
Eg_04_039_1	21	9	3	6	4	31	42	45	22	37	18	27	3	15	1	17	31	22	22	14	10	11	4	3	1	30	55	24
Eg_04_040_0	166	253	220	254	180	293	184	154	126	174	125	124	212	227	145	132	176	208	180	107	84	196	109	85	88	123	116	137
Eg_04_041_1	799	1479	1273	1278	1079	1035	1245	876	880	1116	731	995	1888	1408	1576	738	711	1478	1014	542	888	1256	1195	1018	2408	811	1027	690
Eg_04_042_0	0	0	0	0	0	0	0	0	0	0	0	0	0	0	0	0	0	0	0	0	0	0	0	0	0	0	0	0
Eg_04_043_0	1	1	2	2	0	0	1	1	2	2	0	5	0	7	0	1	0	0	2	0	1	7	0	0	3	0	3	2
Eg_04_044_0	0	5	0	2	11	0	34	5	54	152	26	68	6	4	35	6	25	86	17	7	24	12	37	21	5	18	9	3
Eg_04_045_0	1681	2319	2933	1044	3312	2446	933	2157	425	1602	657	885	10386	809	9880	2186	2440	1788	1672	6852	3274	468	12545	2674	3419	3757	5811	3485
Eg_04_046_0	3	3	5	0	3	0	2	2	0	0	0	3	4	3	3	0	0	3	2	7	0	0	13	0	0	2	1	10
Eg_04_047_1	52	110	85	40	18	0	29	130	61	64	46	69	41	48	23	35	90	87	72	50	32	27	20	21	11	17	27	28
Eg_04_048_1	0	5	1	0	1	47	9	6	0	3	4	0	1	14	0	5	8	0	1	0	10	1	1	3	9	3	17	0
Eg_04_049_1	1	4	4	2	0	0	40	5	24	19	23	16	8	7	0	1	5	4	4	2	6	9	3	0	2	5	0	1
Eg_04_050_1	0	1	0	0	0	0	2	0	0	0	0	0	0	0	0	0	0	1	0	0	0	0	0	0	0	0	0	0
Eg_04_051_0	4	9	14	2	3	0	2	5	7	4	3	1	6	3	1	1	11	8	12	14	2	7	1	1	0	3	2	9
Eg_04_052_0	169	182	188	60	64	75	135	339	171	216	219	131	164	92	107	75	424	332	254	230	193	178	143	56	32	107	223	160
Eg_04_053_0	69	254	86	375	213	434	213	735	161	104	253	165	51	366	74	217	1453	244	805	122	695	542	39	117	65	897	251	931
Eg_04_054_0	238	244	349	244	282	400	267	181	228	256	251	235	440	364	535	234	220	334	171	89	231	264	644	282	372	192	239	138
Eg_04_055_0	0	1	0	11	0	0	98	0	42	14	49	8	0	48	0	0	0	0	16	2	0	22	0	0	4	0	3	0
Eg_04_056_1	215	123	168	144	101	157	98	112	82	108	63	66	61	153	205	156	71	25	61	63	123	66	113	136	22	120	237	93
Eg_04_057_0	124	90	115	48	85	124	62	79	79	76	62	78	53	92	103	138	41	64	73	49	58	60	19	94	35	92	104	59
Eg_04_058_0	54	119	48	53	17	0	49	122	41	19	49	41	16	109	8	65	116	2	68	26	52	58	2	6	6	23	59	37
Eg_04_059_1	52	103	33	84	37	31	84	97	58	57	64	40	10	87	9	74	69	41	66	35	25	68	10	10	2	57	79	59
Eg_04_060_0	2526	1358	1971	1280	1317	1372	664	970	425	579	323	792	1119	1195	947	1165	610	615	737	362	960	480	449	1333	599	707	971	961
Eg_04_061_1	47	41	29	36	11	0	77	77	80	73	99	69	18	66	3	46	75	59	86	27	21	91	11	2	24	52	69	65
Eg_04_062_1	0	0	0	0	0	0	0	0	0	0	0	0	0	0	0	0	0	0	0	0	0	0	0	0	0	0	0	0
Eg_04_063_0	39	68	22	28	2	0	61	124	45	27	56	41	5	92	10	82	104	7	102	70	30	73	3	8	2	76	145	89
Eg_04_064_1	50	24	21	69	37	19	53	52	25	20	10	25	30	47	35	57	35	27	53	51	14	38	14	10	10	75	51	48
Eg_04_065_0	106	43	108	52	61	58	115	101	140	316	110	177	192	30	223	56	116	344	97	97	79	28	109	108	1400	78	165	102
Eg_04_066_0	2	1	0	1	0	0	2	3	0	2	2	0	3	2	0	3	3	3	2	2	1	1	0	0	2	1	8	4
Eg_04_067_1	23	32	26	35	26	40	30	19	22	28	13	22	22	35	32	30	28	27	20	22	18	16	7	8	9	11	22	14
Eg_04_068_0	24	12	6	7	0	0	20	20	26	15	15	23	0	14	3	17	22	4	8	9	10	11	2	1	0	11	23	15
Eg_04_069_1	19	42	45	23	18	44	12	82	76	48	29	30	23	20	18	10	28	12	29	27	11	25	7	8	7	35	29	11
Eg_04_070_0	0	0	0	0	0	0	0	0	0	0	0	0	0	0	0	0	0	0	0	0	0	0	0	0	0	0	0	0
Eg_04_071_1	69	76	61	42	16	70	48	94	103	106	100	54	22	44	7	38	79	39	73	60	41	65	4	6	5	56	41	43
Eg_04_072_1	253	287	214	263	127	201	307	371	277	342	261	244	101	268	80	256	334	141	293	246	204	289	43	45	35	258	330	287
Eg_04_073_0	548	432	391	185	63	191	738	595	791	779	685	839	94	282	100	263	692	367	586	354	421	721	46	50	41	328	703	434
Eg_04_074_1	0	0	0	0	0	0	0	1	0	0	0	2	0	0	0	3	0	0	0	0	0	1	0	0	0	0	6	0
Eg_04_075_1	26	60	5	37	16	28	84	97	122	106	115	113	12	134	19	94	87	10	84	14	18	129	12	15	25	92	130	84
Eg_04_076_0	93	90	71	64	122	54	148	227	339	376	321	236	53	394	79	217	85	113	186	68	34	362	59	32	138	256	330	248
Eg_04_077_0	27	24	12	9	7	22	27	46	79	79	78	82	22	103	1	55	15	34	45	17	10	77	28	0	20	44	60	51
Eg_04_078_0	189	272	258	189	89	322	548	362	476	395	567	425	170	289	206	144	213	731	390	85	187	421	158	126	223	107	121	70
Eg_04_079_0	67	133	28	98	13	20	253	198	422	370	447	339	19	235	4	144	124	60	177	65	74	441	15	4	28	135	164	154
Eg_04_080_1	1005	1345	1252	1126	1160	1152	874	859	838	761	651	757	850	1253	840	936	345	989	960	576	541	894	906	793	674	552	513	562
Eg_04_081_0	183	127	76	140	39	80	613	360	478	718	476	594	51	120	52	86	442	221	231	167	167	318	21	43	29	167	540	328
Eg_04_082_1	284	430	43	241	61	134	565	739	696	599	673	572	30	736	8	445	521	82	709	172	155	939	22	13	10	420	559	566
Eg_04_083_0	102	199	104	192	80	190	251	251	261	314	237	219	114	226	99	141	225	292	175	56	102	155	73	51	85	151	185	139
Eg_04_084_0	92	221	142	157	78	114	346	286	338	390	351	328	170	200	125	127	235	292	196	88	142	212	79	63	108	163	242	138
Eg_04_085_1	0	3	0	0	0	0	0	2	0	11	7	4	0	2	0	3	0	3	5	0	0	1	0	1	0	0	4	0
Eg_04_086_1	0	0	0	0	0	0	0	0	0	0	0	0	0	0	0	0	0	0	0	0	0	0	0	0	0	0	0	0
Eg_04_087_0	0	0	0	1	2	0	0	0	0	0	0	0	0	2	0	4	0	0	0	0	0	2	0	0	0	0	0	0
Eg_04_088_1	2	0	5	767	11	0	16731	7	23667	27361	21372	22890	132	53	13	3	3	22765	3130	17	0	64	20	2	3971	3	18	6
Eg_04_089_0	366	479	241	448	179	69	692	623	811	879	955	800	97	576	98	382	647	344	570	293	373	896	107	104	117	531	858	576
Eg_04_090_1	660	629	738	802	617	740	677	550	637	757	601	630	465	596	638	602	858	848	698	564	575	602	326	635	648	831	1363	762
Eg_04_091_0	150	109	64	150	37	65	323	303	438	418	469	367	31	215	5	128	244	122	239	112	128	492	37	20	55	191	373	238
Eg_04_092_0	45	31	26	22	10	0	94	91	164	114	118	103	29	61	6	26	85	33	66	26	24	143	9	1	10	83	117	85
Eg_04_093_0	3	0	0	0	0	0	5	2	3	7	1	1	5	2	0	1	3	0	1	0	0	5	0	0	0	7	5	1
Eg_04_094_1	400	614	434	598	495	577	424	641	326	230	299	255	408	674	182	594	378	347	607	557	354	600	227	269	247	354	231	470
Eg_04_095_0	11	29	1	26	5	0	26	35	34	24	36	36	2	46	6	24	26	19	34	16	20	28	4	21	3	36	27	28
Eg_04_096_1	17	49	27	30	300	79	49	65	39	122	34	121	80	34	373	0	42	114	63	8	126	33	358	203	32	217	233	155
Eg_04_097_1	0	15	0	0	43	0	19	46	25	47	24	30	7	20	53	0	0	33	0	0	23	18	1	30	0	168	139	88
Eg_04_098_0	1640	1364	2667	1227	3131	1830	266	735	257	388	332	331	1654	903	1937	1714	638	476	728	2449	1877	544	3229	2890	746	2088	1520	1293
Eg_04_099_0	0	0	0	0	0	0	0	0	4	4	1	5	0	2	3	0	2	1	0	0	2	2	0	0	0	1	3	5
Eg_04_100_1	0	0	0	0	0	0	0	0	0	0	0	0	0	0	0	0	0	0	0	0	0	0	0	0	0	0	0	0
Eg_04_101_0	5	13	4	1	0	0	20	14	29	50	44	59	0	8	0	3	23	13	14	3	6	27	0	0	0	3	23	26
Eg_04_102_1	0	0	0	10	4	0	3	3	0	1	0	2	2	0	7	0	0	7	1	0	0	0	6	2	0	0	0	2
Eg_04_103_0	0	0	0	0	0	0	3	0	3	2	0	0	0	0	0	0	0	0	0	0	0	0	0	0	0	0	0	0
Eg_04_104_1	26	23	11	16	29	0	33	8	16	31	11	45	16	7	67	3	6	17	20	14	17	21	60	21	4	37	12	29
Eg_04_105_0	123	199	120	181	70	104	291	255	292	393	311	342	49	191	78	104	461	207	251	96	158	304	76	44	76	164	405	250
Eg_04_106_1	72	84	21	96	37	43	119	127	114	198	116	124	18	184	23	103	221	45	121	46	84	105	8	16	18	192	200	159
Eg_04_107_0	60	73	35	24	8	30	65	119	80	114	84	88	8	25	18	33	88	67	119	27	43	63	8	6	2	34	84	56
Eg_04_108_1	328	525	590	769	527	527	549	621	365	313	455	275	627	284	1132	244	575	546	356	257	384	250	554	376	440	247	294	410
Eg_04_109_0	138	175	177	162	92	0	379	286	281	344	340	238	95	166	158	86	388	243	277	139	195	227	86	92	60	223	321	210
Eg_04_110_1	120	61	46	27	20	0	72	31	137	68	129	121	13	78	14	79	83	62	155	50	60	193	3	9	17	73	223	115
Eg_04_111_1	5	12	0	36	16	0	39	38	88	110	50	63	2	16	13	11	84	62	26	35	34	55	3	0	7	101	50	66
Eg_04_112_1	3	14	4	8	2	0	4	10	4	0	2	1	0	3	0	1	6	4	12	7	7	8	1	1	0	9	5	16
Eg_04_113_1	76	85	25	31	18	95	46	97	31	50	36	59	10	40	23	41	48	13	62	32	63	103	13	2	0	86	64	60
Eg_04_114_1	0	0	0	0	0	0	0	0	0	0	0	0	0	0	0	0	0	0	0	0	0	0	0	0	0	0	0	0
Eg_04_115_1	0	0	0	0	5	0	0	9	4	4	3	0	0	3	9	0	0	1	0	0	0	2	0	0	0	43	33	10
Eg_04_116_0	18	15	15	3	1	0	29	13	27	13	47	28	6	23	1	15	22	27	44	9	8	48	3	0	4	20	66	51
Eg_04_117_0	2	0	0	2	0	0	10	4	10	1	2	3	0	2	0	1	9	5	11	0	0	8	0	0	2	1	14	7
Eg_04_118_0	144	133	55	35	8	103	171	135	271	201	294	341	44	154	10	116	250	171	267	127	97	306	35	2	45	128	321	267
Eg_04_119_1	309	300	332	244	157	310	313	353	345	392	394	285	171	359	243	189	435	374	371	270	363	339	129	228	141	337	556	374
Eg_04_120_0	25	75	2	58	3	74	74	78	87	94	69	69	2	94	5	55	78	21	73	20	27	63	0	1	8	66	59	90
Eg_04_121_0	1120	1112	308	776	307	733	951	2115	1769	1630	1415	1495	443	2289	117	2277	840	342	1060	423	421	1420	357	158	324	1661	1734	1820
Eg_04_122_1	28	44	0	43	7	12	70	59	68	131	74	73	2	71	2	42	68	12	40	11	25	38	2	3	4	82	72	75
Eg_04_123_0	373	344	182	343	378	421	19	264	29	81	28	17	80	413	19	211	38	17	152	607	41	72	11	214	53	106	11	32
Eg_04_124_0	29	83	1	83	17	0	140	148	105	143	122	195	9	36	22	16	113	28	102	21	48	163	20	5	3	134	84	198
Eg_04_125_1	22	30	2	12	2	0	40	29	41	45	29	45	2	44	2	25	42	10	45	0	20	60	6	2	6	50	81	75
Eg_04_126_0	78	23	31	0	28	83	2	0	0	0	0	3	6	30	1	38	2	8	50	34	0	13	0	28	3	1	10	7
Eg_04_127_0	8	8	10	13	4	0	28	21	16	19	16	26	12	18	10	4	10	18	23	5	18	12	7	10	8	12	33	26
Eg_04_128_0	2	5	3	0	0	0	0	4	0	1	0	2	2	3	1	3	3	1	0	3	2	3	0	0	0	7	18	0
Eg_04_129_1	2	0	0	0	2	0	1	1	4	0	0	0	0	2	3	1	10	2	5	3	0	2	0	1	0	1	10	2
Eg_04_130_0	232	217	259	150	229	341	362	319	308	489	377	276	124	268	140	366	354	290	304	422	339	502	105	83	93	414	483	412
Eg_04_131_0	173	80	76	81	35	60	212	184	307	340	206	249	49	104	27	131	127	56	140	101	99	162	29	21	33	178	252	171
Eg_04_132_1	0	0	0	0	0	0	0	0	0	0	0	0	0	0	0	0	0	0	0	0	0	0	0	0	0	0	0	0
Eg_04_133_1	0	0	0	0	0	0	0	0	0	0	0	0	0	0	0	0	0	0	0	0	0	0	0	0	0	0	2	0
Eg_04_134_0	17	6	10	5	3	0	3	18	9	6	15	6	10	3	2	16	17	9	4	4	4	3	2	2	9	12	18	18
Eg_04_135_0	0	0	0	0	0	0	0	0	0	0	0	0	0	0	0	0	0	0	0	0	0	0	0	0	0	0	0	0
Eg_04_136_0	0	0	0	0	0	0	0	0	0	0	0	0	0	0	0	0	0	0	0	0	0	0	0	0	0	0	0	0
Eg_04_137_0	0	0	0	0	0	0	0	0	1	0	0	0	0	0	0	1	0	1	0	0	0	0	0	0	0	0	0	0
Eg_04_138_1	24	28	7	32	7	0	41	94	53	48	52	35	12	87	6	52	18	28	17	15	14	38	5	0	1	43	47	12
Eg_04_139_0	0	0	0	0	0	0	0	0	0	0	0	0	0	0	0	0	0	0	0	0	0	0	0	0	0	0	0	0
Eg_04_140_1	0	0	0	0	0	0	0	0	0	0	0	0	0	0	0	0	1	0	1	0	0	0	0	0	0	1	0	0
Eg_04_141_0	13	28	3	5	16	34	38	0	0	62	0	66	0	0	0	0	53	21	34	0	43	63	0	10	4	0	0	70
Eg_04_142_0	0	0	0	0	0	0	0	0	0	0	0	0	0	0	0	0	0	0	0	0	0	0	0	0	0	0	0	0
Eg_04_143_0	0	0	0	0	0	0	0	0	0	0	0	0	0	0	0	0	0	0	0	0	0	0	0	0	0	0	0	0
Eg_04_144_1	0	0	0	0	0	0	0	0	0	0	0	0	0	0	0	0	0	0	0	0	0	0	0	0	0	0	0	0
Eg_04_145_1	0	0	0	0	0	0	0	0	0	0	0	0	0	0	0	0	0	0	0	0	0	0	0	0	0	0	0	0
Eg_04_146_0	8	27	1	45	12	86	34	52	28	27	37	50	4	103	20	14	65	0	0	5	3	0	0	7	8	75	82	0
Eg_04_147_0	28	37	3	22	3	27	35	64	58	36	42	24	24	40	18	18	48	11	36	13	36	35	5	4	0	20	63	24
Eg_04_148_1	7	0	1	3	0	0	0	6	5	4	15	2	0	11	0	9	6	0	0	0	1	0	0	0	0	8	8	0
Eg_04_149_1	12	15	2	7	0	0	9	12	28	31	17	20	1	11	0	21	14	0	6	2	0	28	0	1	2	17	29	31
Eg_04_150_1	78	74	10	46	33	80	102	130	235	237	174	120	12	249	2	192	84	20	74	24	25	197	14	16	28	150	220	195
Eg_04_151_1	0	0	0	0	0	0	0	0	0	0	0	0	0	0	0	0	0	0	0	0	0	0	0	0	0	0	0	0
Eg_04_152_1	45	24	19	99	50	8	34	41	40	52	49	30	2	100	22	90	21	0	25	7	7	27	11	65	8	39	48	87
Eg_04_153_0	0	0	0	0	0	0	0	0	0	0	0	0	0	0	0	0	0	0	0	0	0	0	0	0	0	0	0	0
Eg_04_154_1	15	31	1	2	1	0	26	38	40	35	36	25	1	24	0	25	20	8	13	6	2	40	0	0	4	18	44	48
Eg_04_155_1	15	14	6	36	8	38	26	23	42	45	28	33	6	21	0	37	25	4	20	2	13	31	2	2	7	20	42	40
Eg_04_156_1	147	88	33	243	111	123	130	175	246	218	152	154	30	327	52	344	95	27	94	19	33	174	8	66	104	206	307	264
Eg_04_157_0	0	0	0	0	0	0	2	0	0	0	0	0	0	0	0	0	0	0	0	0	0	0	0	0	0	0	0	0
Eg_04_158_0	1	0	0	0	0	0	21	0	0	0	56	0	0	6	0	2	1	10	4	0	1	14	1	0	0	0	0	1
Eg_04_159_0	0	0	0	2	0	0	4	0	0	0	11	0	0	2	0	0	0	4	0	0	0	0	0	0	0	1	0	0
Eg_04_160_0	28	33	2	16	5	0	22	55	31	38	27	28	11	22	1	25	41	12	37	27	4	17	0	2	8	16	45	33
Eg_04_161_0	0	0	0	0	0	0	0	0	0	0	0	0	0	0	0	0	0	0	0	0	0	0	0	0	0	0	0	0
Eg_04_162_1	843	687	668	537	444	459	201	304	126	164	87	177	197	140	170	306	155	158	416	213	85	116	0	696	102	171	148	185
Eg_04_163_1	0	0	0	1	0	0	0	0	0	0	0	0	0	0	0	0	1	0	0	0	0	0	0	0	0	0	0	0
Eg_04_164_0	3	0	0	4	0	0	1	3	10	9	8	11	0	1	0	2	4	7	3	3	4	5	0	6	2	0	4	1
Eg_04_165_0	77	66	11	44	8	139	119	115	145	152	140	146	2	72	5	66	105	31	104	32	31	98	7	6	10	83	156	119
Eg_04_166_1	105	80	84	68	63	86	409	200	208	268	330	279	113	97	124	70	471	207	262	162	321	213	79	105	82	285	651	268
Eg_04_167_0	3817	2905	4337	2360	3088	2532	2590	2929	2236	2817	1975	2239	3457	2403	3132	2829	2549	2689	2516	3534	3464	2070	3068	2745	2351	2929	3477	2968
Eg_04_168_1	245	257	112	69	81	61	165	194	149	234	192	163	56	104	18	228	175	94	169	131	105	177	20	33	29	186	240	200
Eg_04_169_0	39	22	20	8	7	0	32	28	46	31	42	23	25	5	3	25	39	30	10	4	9	17	10	8	17	30	37	56
Eg_04_170_0	61	76	64	22	16	0	77	76	86	107	81	119	40	29	30	37	98	29	56	44	59	97	31	11	33	58	145	64
Eg_04_171_1	40	39	16	8	2	0	45	58	84	109	79	71	1	40	7	26	35	37	34	24	17	44	0	0	0	25	57	48
Eg_04_172_0	13	10	3	9	0	0	22	29	36	65	26	37	3	23	0	6	21	18	14	3	6	34	5	0	7	35	42	22
Eg_04_173_1	7132	7789	8934	7483	8435	6368	6276	5964	5167	6026	5077	5604	8390	6096	8930	5074	8509	8753	6436	4656	6388	4931	7230	7223	6254	4504	6520	5524
Eg_04_174_0	1	5	3	1	0	0	4	14	12	9	8	6	1	15	0	10	3	1	7	1	4	13	0	2	1	5	30	2
Eg_04_175_0	132	115	166	81	53	140	117	198	212	326	306	310	81	100	34	76	184	140	129	120	135	184	72	41	50	129	223	167
Eg_04_176_1	9	8	4	0	0	0	3	4	6	7	1	4	0	7	0	1	12	1	6	3	1	1	0	1	0	4	16	4
Eg_04_177_1	15	16	12	14	2	0	24	28	37	55	44	36	2	10	0	9	33	16	37	10	7	19	8	0	1	22	28	34
Eg_04_178_0	30	21	12	9	7	0	45	77	63	76	50	84	8	48	2	28	51	36	53	19	12	56	4	1	0	38	84	67
Eg_04_179_1	0	1	3	0	0	0	1	0	0	0	0	0	0	1	2	0	0	0	0	0	0	2	0	0	0	0	0	0
Eg_04_180_1	6	0	0	1	0	0	0	0	0	0	0	0	0	0	3	3	0	0	0	0	1	0	0	0	0	4	0	3
Eg_04_181_0	5	4	1	0	0	0	8	19	8	9	14	1	0	4	0	9	7	6	0	3	8	8	4	0	0	9	16	10
Eg_04_182_0	0	0	0	0	0	0	0	0	0	0	0	0	0	0	0	0	0	0	0	0	0	0	0	0	0	0	0	0
Eg_04_183_0	6	23	7	29	3	0	4	18	16	20	15	17	0	26	15	11	12	18	13	3	9	11	10	2	9	5	14	7
Eg_04_184_0	0	0	0	0	0	0	0	1	0	0	0	0	0	0	0	0	0	0	0	0	0	0	0	0	0	0	0	0
Eg_04_185_1	0	0	0	0	0	0	0	0	0	0	0	0	0	0	0	0	0	0	0	0	0	0	0	0	0	0	0	0
Eg_04_186_0	13	23	7	21	5	0	98	67	223	113	185	124	6	37	3	25	41	35	56	9	9	69	7	0	17	27	57	36
Eg_04_187_1	3	12	3	15	7	53	7	20	5	13	10	16	2	11	0	9	2	1	14	0	5	13	1	3	4	4	5	3
Eg_04_188_1	1661	1002	605	1036	836	1175	730	930	1074	1034	747	677	239	1383	280	1990	496	421	682	520	585	873	236	656	314	1289	1065	1144
Eg_04_189_0	1	8	0	5	8	0	10	19	15	39	33	19	1	23	3	4	2	3	5	1	2	23	3	4	0	68	69	24
Eg_04_190_0	0	0	0	0	2	0	1	2	2	6	3	3	0	1	0	0	0	0	0	0	0	1	0	0	0	9	5	7
Eg_04_191_1	1	0	0	3	0	0	1	2	0	0	1	0	0	2	0	2	2	0	0	0	2	3	1	0	0	0	1	1
Eg_04_192_1	6	14	18	20	5	0	4	10	15	22	12	4	4	13	5	2	9	5	9	0	4	10	1	0	0	6	5	11
Eg_04_193_0	25	59	35	85	34	71	45	56	24	45	46	42	16	75	36	55	35	26	51	11	28	71	17	21	37	40	54	21
Eg_04_194_1	1	3	0	9	0	0	0	11	2	11	5	9	0	19	0	7	5	0	2	1	4	3	0	0	8	5	5	8
Eg_04_195_1	0	6	4	3	1	0	1	3	2	10	10	1	6	8	0	1	2	0	1	0	4	3	0	0	0	1	4	7
Eg_04_196_0	1	11	0	3	0	0	23	29	47	44	37	44	1	23	1	10	21	7	20	2	2	22	1	0	0	12	33	18
Eg_04_197_1	0	0	0	0	0	0	0	0	0	1	1	1	0	1	0	0	0	0	0	0	0	0	0	0	0	1	0	0
Eg_04_198_0	0	9	0	0	7	0	9	19	17	41	25	25	1	23	0	0	0	11	0	0	7	21	0	7	0	98	96	45
Eg_04_199_1	0	5	0	0	11	0	17	32	104	174	123	41	0	29	1	0	0	29	0	0	0	50	0	0	0	293	292	177
Eg_04_200_0	2	22	1	10	0	39	16	28	30	32	34	35	3	39	0	13	27	2	27	5	0	24	3	0	0	15	33	44
Eg_04_201_1	118	187	19	77	37	0	110	249	142	107	208	144	19	174	12	111	231	42	278	59	94	177	11	7	8	149	114	154
Eg_04_202_1	21	53	21	39	9	0	160	95	102	108	89	155	10	94	5	13	150	53	98	16	72	123	10	8	15	34	157	58
Eg_04_203_0	0	0	0	0	0	0	0	0	0	0	0	0	0	0	0	0	0	0	0	0	0	0	0	0	0	0	1	0
Eg_04_204_0	0	0	0	0	0	0	0	0	0	0	0	0	0	0	0	0	0	0	0	0	0	0	0	0	0	0	0	0
Eg_04_205_0	522	380	576	286	281	311	443	570	612	882	594	659	412	375	459	329	563	1035	550	569	592	652	492	263	275	450	704	415
Eg_04_206_1	0	9	0	0	7	0	22	38	25	84	39	16	1	9	1	0	0	10	2	0	7	22	0	0	0	141	161	78
Eg_04_207_1	0	16	0	0	3	0	17	52	57	80	69	37	5	30	2	0	0	4	0	0	1	40	0	0	0	170	190	121
Eg_04_208_1	70	84	22	70	14	28	93	146	156	129	103	98	27	147	1	147	82	40	78	49	28	174	5	5	46	89	135	146
Eg_04_209_1	581	813	155	860	476	337	808	794	743	722	715	706	106	1116	198	696	459	321	640	306	366	946	97	200	125	480	393	568
Eg_04_210_0	1578	1409	1305	1769	901	1112	1842	1991	2301	2593	1913	1668	920	2799	347	2205	1598	1412	2153	961	848	2194	548	331	923	2111	2233	2143
Eg_04_211_0	45	30	44	35	24	134	60	74	49	59	45	43	22	18	12	35	123	45	59	63	44	46	6	14	3	50	105	68
Eg_04_212_0	10	0	2	4	2	0	12	2	7	12	9	6	0	5	2	0	0	0	8	0	5	7	1	0	6	4	0	5
Eg_04_213_0	2	0	0	0	0	0	0	0	0	0	0	0	0	1	0	0	0	0	1	0	0	0	0	0	0	0	0	0
Eg_04_214_1	45	50	25	43	34	0	56	40	65	81	64	59	58	84	89	25	20	107	18	31	43	65	59	41	59	28	44	27
Eg_04_215_0	10	13	5	13	13	12	2	17	0	2	2	0	3	16	6	12	12	7	2	10	10	9	15	3	7	5	1	7
Eg_04_216_1	2956	2143	2005	2042	2654	2105	1714	2379	2002	1939	1574	1664	1088	2694	1566	3410	1439	1846	1866	2374	1851	1886	1199	2120	793	2110	1764	1949
Eg_04_217_0	7	12	5	2	0	0	14	19	20	24	26	14	0	6	1	11	15	6	6	9	3	26	0	1	0	8	12	14
Eg_04_218_0	17	31	5	24	2	31	40	39	61	87	83	38	5	32	1	22	33	4	34	10	19	42	2	0	0	25	37	50
Eg_04_219_0	304	395	86	214	87	52	492	795	832	1131	1005	647	166	510	39	892	517	186	486	330	175	769	257	34	125	1207	1229	1304
Eg_04_220_0	659	1013	192	1341	295	412	1539	1353	1632	1444	1434	1140	253	2320	123	1285	608	326	1209	442	381	1694	115	168	178	1002	838	1149
Eg_04_221_1	106	98	47	94	78	147	103	79	99	94	45	58	35	171	94	128	77	46	85	61	82	101	36	83	29	84	116	80
Eg_04_222_0	1	7	0	2	2	0	20	0	31	61	23	21	0	2	0	3	4	11	8	0	0	3	0	0	8	7	14	2
Eg_04_223_1	233	224	139	78	96	43	30	211	50	84	64	68	87	96	209	338	287	47	268	245	511	50	122	134	30	396	743	461
Eg_04_224_0	3	2	0	1	7	0	2	12	6	6	8	5	5	3	0	3	2	0	4	3	0	9	2	0	0	4	12	4
Eg_04_225_1	287	457	97	321	98	173	642	825	991	961	963	710	89	1032	7	676	705	171	812	240	196	1192	45	47	60	684	959	759
Eg_04_226_0	22	62	13	64	1	0	76	115	101	108	106	97	15	156	0	112	48	15	64	17	22	113	2	1	0	56	70	67
Eg_04_227_1	714	500	279	220	114	362	386	698	535	556	570	392	93	439	21	458	362	275	550	277	255	757	49	42	21	421	635	421
Eg_04_228_0	8	3	19	0	38	0	0	0	2	3	0	0	7	5	1	4	2	0	0	0	4	0	0	2	3	1	21	1
Eg_04_229_0	13	17	7	11	5	0	33	34	30	23	22	26	5	21	0	30	33	7	12	1	14	24	0	0	0	9	26	27
Eg_04_230_1	0	0	0	0	0	0	0	0	0	0	0	0	0	0	0	0	0	0	0	0	0	0	0	0	0	0	0	0
Eg_04_231_0	156	92	104	49	28	49	44	57	76	86	97	75	33	31	40	60	62	45	60	55	39	42	18	14	41	48	118	48
Eg_04_232_1	0	7	0	0	22	0	5	14	4	27	12	6	0	3	2	0	0	8	0	0	1	4	0	3	0	62	53	37
Eg_04_233_1	29	69	31	56	77	69	93	82	57	136	82	106	21	88	122	28	54	69	34	13	81	52	38	95	15	177	253	153
Eg_04_234_0	377	401	277	830	237	172	914	320	587	980	1052	1372	361	275	937	20	394	787	552	369	794	621	366	668	219	728	2449	1335
Eg_04_235_1	162	326	157	230	63	106	342	499	322	307	431	362	50	316	32	173	518	108	385	61	230	395	19	50	33	230	444	250
Eg_04_236_0	3	14	1	4	19	0	6	15	20	41	20	8	2	6	9	0	9	17	0	5	5	14	0	7	0	77	109	32
Eg_04_237_0	1	2	0	0	2	0	1	0	0	0	1	0	1	0	0	0	0	2	0	0	1	1	0	0	0	0	0	0
Eg_04_238_0	101	104	58	150	30	23	97	162	117	151	74	123	26	118	48	92	147	42	76	21	83	89	22	20	10	89	146	144
Eg_04_239_0	1056	1305	392	1236	308	394	940	1291	1305	1282	1111	1030	226	1341	230	1040	1373	465	1137	233	716	1556	167	262	119	983	1384	1183
Eg_04_240_1	25	28	4	10	1	0	24	52	61	80	79	49	5	35	2	15	56	14	39	21	18	58	2	0	10	40	49	29
Eg_04_241_1	40	57	35	24	16	0	72	120	74	78	88	80	4	55	17	40	69	39	106	44	51	56	11	26	8	36	121	64
Eg_04_242_0	79	171	1	105	10	34	181	277	303	314	306	347	4	261	3	109	305	22	201	19	62	367	4	3	10	170	206	374
Eg_04_243_1	37	55	60	29	19	0	94	99	116	126	128	108	48	46	9	27	116	111	61	50	85	85	55	12	39	47	73	83
Eg_04_244_1	16	23	19	14	9	0	33	31	86	64	58	69	23	13	6	20	47	55	33	39	64	54	38	14	8	20	24	48
Eg_04_245_1	392	457	417	273	162	233	629	677	709	932	680	732	313	385	136	291	776	666	532	213	449	594	275	189	210	389	570	507
Eg_04_246_1	98	152	116	134	72	50	174	158	174	203	166	152	62	118	72	112	182	167	142	66	75	158	88	61	58	120	184	184
Eg_04_247_0	871	510	773	424	214	299	324	332	1117	798	934	325	449	434	420	605	329	951	576	590	188	549	240	442	169	161	1026	117
Eg_04_248_1	0	0	0	0	0	0	0	0	0	0	0	0	0	0	0	0	0	0	0	0	0	0	0	0	0	0	0	0
Eg_04_249_1	1	1	6	1	2	0	5	3	6	3	4	4	0	1	5	0	6	4	7	9	1	4	1	0	0	1	9	0
Eg_04_250_1	676	979	988	518	413	607	1318	1340	1431	1652	1114	1092	654	654	699	310	1109	1645	1269	781	671	829	512	284	330	746	1629	621
Eg_04_251_0	1	6	0	7	0	0	6	8	0	4	8	3	0	1	0	1	5	0	2	0	1	5	0	0	0	8	6	2
[truncated: 16,477 more rows]
