# Supplementary material for: Larval-Transcriptome Dynamics of Ectropis grisescens Reveals Differences in Virulence Mechanism between Two EcobNPV Strains
Source: Insects. 2022 Nov 26;13(12):1088. doi: 10.3390/insects13121088 (PMC9781159; doi:10.3390/insects13121088)
Supplement: Supplementary file 1 [file insects-13-01088-s001.zip › Table S4.xlsx]

## Sheet: Table S4
Table S4-1. EcobNPV-QV infected Ectropis grisescens with up-expressed genes at various times post infection							Table S4-2 EcobNPV-QV infected Ectropis grisescens with down-expressed genes at various times post infection
0hpi	2hpi	6hpi	12hpi	36hpi	48hpi		0hpi	2hpi	6hpi	12hpi	24hpi	48hpi
Eg_22_416_0	Eg_01_433_0	Eg_10_567_1	Eg_22_432_1	Eg_05_597_1	Eg_11_518_0		Eg_03_398_1	Eg_22_597_1	Eg_30_027_1	Eg_22_583_0	Eg_13_535_0	Eg_16_469_0
Eg_13_535_0	Eg_07_392_1	Eg_10_045_0	Eg_22_428_0	Eg_10_446_0	Eg_13_178_1		Eg_10_124_1	Eg_01_454_1	Eg_19_303_0	Eg_18_150_1		Eg_08_017_0
Eg_22_418_0	Eg_09_528_0	Eg_30_025_1	Eg_22_441_1	Eg_23_450_0	Eg_18_558_0		Eg_09_311_0	Eg_11_355_0	Eg_17_057_0	Eg_26_154_0		Eg_16_470_0
Eg_14_245_0	Eg_13_535_0	Eg_16_168_0	Eg_07_322_0	Eg_05_497_1	Eg_05_598_1		Eg_19_285_0	Eg_13_132_0	Eg_21_359_1	Eg_04_292_1		Eg_10_653_0
Eg_16_346_1	Eg_03_336_0	Eg_09_198_0	Eg_18_651_1	Eg_07_319_1	Eg_08_255_1		Eg_17_304_0	Eg_16_349_0	Eg_19_440_1	Eg_27_072_1		Eg_26_373_1
Eg_04_162_1	Eg_25_032_1	Eg_01_585_1	Eg_18_649_1	Eg_16_199_0	Eg_08_251_0		Eg_10_508_0	Eg_07_642_0	Eg_19_169_0	Eg_26_153_0		Eg_17_269_1
Eg_10_578_0	Eg_04_774_0	Eg_12_365_0	Eg_22_278_1	Eg_10_380_1	Eg_18_286_1		Eg_10_226_1	Eg_29_356_1	Eg_20_091_1	Eg_26_241_1		Eg_03_580_1
Eg_07_392_1	Eg_01_375_0	Eg_29_151_1	Eg_07_324_0	Eg_17_078_0	Eg_09_394_1		Eg_21_414_0	Eg_09_311_0	Eg_22_698_0	Eg_10_576_1		Eg_04_655_0
Eg_16_427_0	Eg_14_429_1	Eg_30_154_1	Eg_22_413_0	Eg_16_198_0	Eg_27_172_1		Eg_06_354_1	Eg_19_125_1	Eg_23_472_0			Eg_16_468_0
Eg_12_111_1	Eg_26_333_0	Eg_28_196_1	Eg_06_020_1	Eg_07_493_0	Eg_16_574_1		Eg_10_502_1	Eg_07_429_0	Eg_12_619_0			Eg_16_459_0
Eg_11_398_0	Eg_07_316_0	Eg_12_366_0	Eg_19_568_0	Eg_18_341_0	Eg_09_436_1		Eg_07_448_1	Eg_29_216_0	Eg_03_004_0			Eg_01_104_1
Eg_11_424_0	Eg_14_623_1	Eg_09_278_0	Eg_21_131_1	Eg_05_228_0	Eg_10_692_0		Eg_04_403_1	Eg_29_165_1	Eg_11_705_0			Eg_28_061_0
Eg_11_393_0	Eg_01_090_0	Eg_20_137_1	Eg_07_316_0	Eg_25_459_0	Eg_19_347_0		Eg_21_188_1	Eg_25_167_1	Eg_06_107_0			Eg_09_009_1
Eg_03_276_1	Eg_20_379_0	Eg_18_642_1	Eg_23_448_1	Eg_22_415_1	Eg_08_268_1		Eg_26_198_1	Eg_22_522_0	Eg_17_060_1			Eg_06_558_0
Eg_23_412_0	Eg_13_097_0	Eg_10_056_1	Eg_07_318_1		Eg_19_285_0		Eg_17_305_0	Eg_21_212_1	Eg_28_167_0			Eg_05_024_0
Eg_18_275_1	Eg_25_196_1	Eg_20_157_0	Eg_19_569_0		Eg_23_039_1		Eg_27_254_0	Eg_16_486_1	Eg_11_711_0			Eg_03_572_0
Eg_22_421_0	Eg_22_293_0	Eg_28_065_0	Eg_07_323_1		Eg_21_162_1		Eg_27_172_1	Eg_28_333_0	Eg_16_194_0			Eg_14_545_0
Eg_11_421_1	Eg_09_527_0	Eg_30_088_0	Eg_23_450_0		Eg_13_493_0		Eg_11_489_1	Eg_20_248_1	Eg_19_126_1			Eg_11_519_1
Eg_20_047_0	Eg_21_313_0	Eg_22_345_0	Eg_30_187_1		Eg_28_246_1		Eg_13_406_0	Eg_22_467_1	Eg_17_637_1			Eg_21_543_1
Eg_07_316_0	Eg_04_516_1	Eg_18_253_1	Eg_04_723_0		Eg_10_315_1		Eg_22_514_0	Eg_09_038_1	Eg_27_089_1			Eg_28_063_1
Eg_05_590_1	Eg_15_0389_1	Eg_22_059_1	Eg_23_186_0		Eg_23_226_1		Eg_11_492_0	Eg_02_044_0	Eg_19_292_0			Eg_05_530_0
Eg_15_0389_1	Eg_01_033_1	Eg_17_062_1	Eg_19_570_0		Eg_21_343_1		Eg_31_204_1	Eg_19_283_0	Eg_19_331_0			Eg_17_268_1
Eg_06_297_0	Eg_02_229_0	Eg_24_222_1	Eg_01_572_0		Eg_24_217_1		Eg_26_034_0	Eg_20_082_1	Eg_03_365_1			Eg_09_083_1
Eg_23_238_0	Eg_03_437_0	Eg_13_374_0	Eg_02_178_0		Eg_17_100_1		Eg_19_347_0	Eg_10_502_1	Eg_18_010_1			Eg_21_045_1
Eg_19_570_0	Eg_17_619_0	Eg_23_186_0	Eg_11_401_0		Eg_29_157_0		Eg_22_467_1	Eg_17_205_0	Eg_06_231_0			Eg_16_115_1
Eg_04_578_0	Eg_21_301_0	Eg_18_639_1	Eg_21_112_0		Eg_08_391_0		Eg_08_189_1	Eg_05_719_0	Eg_02_187_0			Eg_19_191_1
Eg_05_051_0	Eg_04_108_1	Eg_08_387_1	Eg_22_429_1		Eg_28_122_1		Eg_09_082_1	Eg_07_633_1	Eg_20_062_1			Eg_29_127_0
Eg_04_173_1	Eg_01_074_0		Eg_07_513_1		Eg_11_248_0		Eg_07_389_0	Eg_08_574_0	Eg_22_696_0			Eg_05_171_1
Eg_19_225_0	Eg_04_781_0		Eg_19_562_1		Eg_08_261_1		Eg_21_398_1	Eg_04_305_0	Eg_15_0119_0			Eg_28_062_0
Eg_22_277_0	Eg_30_046_0		Eg_11_427_0		Eg_04_507_1		Eg_08_194_0	Eg_27_196_0	Eg_13_418_0			Eg_28_231_0
Eg_18_191_0	Eg_01_099_1		Eg_19_563_1		Eg_05_247_0		Eg_25_042_0	Eg_11_614_0	Eg_05_498_1			Eg_05_033_0
Eg_21_176_1	Eg_16_621_1		Eg_07_512_0		Eg_06_130_1		Eg_18_514_1	Eg_12_091_1	Eg_10_425_0			Eg_16_465_0
Eg_05_035_0	Eg_13_360_1		Eg_18_646_0		Eg_27_128_1		Eg_19_500_1	Eg_24_321_0	Eg_15_0453_0			Eg_01_368_0
Eg_23_037_1	Eg_27_152_1		Eg_12_477_1		Eg_10_028_0		Eg_20_289_0	Eg_23_191_1	Eg_06_652_1			Eg_09_124_1
Eg_11_391_1	Eg_25_568_1		Eg_22_293_0		Eg_20_095_1		Eg_04_605_0	Eg_04_481_0	Eg_03_001_0			Eg_18_341_0
Eg_01_273_0	Eg_29_366_0		Eg_17_458_0		Eg_26_127_0		Eg_08_268_1	Eg_16_269_1	Eg_14_655_1			Eg_11_126_0
Eg_23_186_0	Eg_11_442_0		Eg_04_254_0		Eg_08_429_1		Eg_22_313_1	Eg_25_384_0	Eg_09_423_0			Eg_13_283_0
Eg_04_721_0	Eg_10_583_0		Eg_11_412_0		Eg_21_143_1		Eg_17_336_1	Eg_03_334_0	Eg_05_021_1			Eg_07_516_0
Eg_01_193_1	Eg_06_300_1		Eg_19_566_0		Eg_16_170_1		Eg_10_227_0	Eg_13_382_1	Eg_28_215_1			Eg_09_029_1
Eg_21_415_1	Eg_10_495_0		Eg_05_393_1		Eg_05_368_0		Eg_10_028_0	Eg_10_028_0	Eg_10_676_1			Eg_16_482_1
Eg_21_091_0	Eg_05_702_1		Eg_11_057_0		Eg_03_435_0		Eg_21_191_1	Eg_26_233_1	Eg_15_0117_0			Eg_29_283_1
Eg_19_150_0	Eg_30_056_0		Eg_23_185_1		Eg_04_604_0		Eg_10_509_0	Eg_11_021_0	Eg_06_232_1			Eg_16_467_1
Eg_30_062_0	Eg_08_556_1		Eg_05_497_1		Eg_12_337_0		Eg_23_039_1	Eg_24_298_1	Eg_03_058_0			Eg_16_548_1
Eg_05_518_0	Eg_12_511_0		Eg_12_111_1		Eg_12_302_0		Eg_12_337_0	Eg_02_285_1	Eg_03_311_1			Eg_19_630_0
Eg_25_173_1	Eg_02_057_0		Eg_16_607_0		Eg_16_490_0		Eg_16_349_0	Eg_14_249_1	Eg_05_192_0			Eg_16_569_0
Eg_29_225_0	Eg_20_151_0		Eg_22_425_0		Eg_08_219_0		Eg_12_302_0	Eg_08_144_0	Eg_12_092_1			Eg_11_500_0
Eg_07_324_0	Eg_27_035_0		Eg_22_414_0		Eg_18_157_1		Eg_08_260_1	Eg_18_379_0	Eg_24_372_1			Eg_23_489_1
Eg_11_397_0	Eg_19_157_1		Eg_22_418_0		Eg_24_343_0		Eg_27_195_1	Eg_08_189_1	Eg_22_472_0			Eg_03_588_1
Eg_02_183_1	Eg_08_307_1		Eg_22_277_0		Eg_04_403_1		Eg_29_157_0	Eg_20_260_0	Eg_11_685_0			Eg_04_279_1
Eg_05_088_0	Eg_12_455_0		Eg_06_019_1		Eg_05_228_0		Eg_29_165_1	Eg_26_376_0	Eg_06_624_1			Eg_25_432_1
Eg_06_152_0	Eg_17_170_1		Eg_16_427_0		Eg_25_096_1		Eg_24_217_1	Eg_21_519_1	Eg_21_317_1			Eg_27_034_1
Eg_18_264_1	Eg_04_365_1		Eg_12_203_0		Eg_12_340_0		Eg_08_251_0	Eg_01_316_1	Eg_19_598_0			Eg_21_349_0
Eg_28_399_0	Eg_03_517_0		Eg_28_371_1		Eg_18_094_0		Eg_02_051_0	Eg_03_218_1	Eg_22_664_1			Eg_07_089_1
Eg_24_066_0	Eg_25_523_0		Eg_06_624_1		Eg_13_383_1		Eg_13_124_1	Eg_19_245_1	Eg_01_722_0			Eg_24_105_0
Eg_05_711_0	Eg_10_649_1		Eg_19_571_0		Eg_10_427_0		Eg_09_099_1	Eg_17_311_0	Eg_14_544_1			Eg_03_591_1
Eg_10_421_1	Eg_01_499_1		Eg_05_516_1		Eg_11_533_0		Eg_18_157_1	Eg_28_359_0	Eg_03_526_0			Eg_09_030_1
Eg_08_017_0	Eg_13_611_1		Eg_11_400_1		Eg_07_296_1		Eg_10_329_0	Eg_25_325_1	Eg_19_453_0			Eg_29_227_1
Eg_19_229_0	Eg_28_399_0		Eg_21_116_0		Eg_19_136_1		Eg_28_241_0	Eg_18_438_0	Eg_10_561_0			Eg_16_013_0
Eg_24_453_0	Eg_16_560_1		Eg_18_275_1		Eg_21_096_0		Eg_17_141_0	Eg_17_622_1	Eg_11_712_0			Eg_19_365_1
Eg_19_227_1	Eg_13_168_0		Eg_22_449_1		Eg_11_520_0		Eg_11_518_0	Eg_11_335_1	Eg_19_658_0			Eg_12_456_0
Eg_01_572_0	Eg_05_155_1		Eg_10_380_1		Eg_04_584_0		Eg_26_076_1	Eg_13_189_0	Eg_19_344_1			Eg_26_360_1
Eg_19_148_0	Eg_18_191_0		Eg_11_175_0		Eg_04_502_0		Eg_05_220_1	Eg_27_254_0	Eg_19_277_0			Eg_07_524_0
Eg_12_420_1	Eg_10_531_1		Eg_22_421_0		Eg_05_484_0		Eg_08_271_0	Eg_23_359_1	Eg_03_536_0			Eg_25_370_0
Eg_28_371_1	Eg_24_084_1		Eg_17_457_1		Eg_26_336_1		Eg_03_422_0	Eg_10_570_1	Eg_15_0769_0			Eg_18_330_1
Eg_06_421_1	Eg_22_328_1		Eg_31_086_1		Eg_07_309_1		Eg_01_455_1	Eg_10_724_0	Eg_23_505_0			Eg_03_484_1
Eg_02_150_0	Eg_22_173_1		Eg_07_328_0		Eg_04_605_0		Eg_11_287_0	Eg_20_285_0	Eg_13_113_1			Eg_25_464_0
Eg_28_409_0	Eg_01_273_0		Eg_07_320_1		Eg_09_099_1		Eg_29_216_0	Eg_09_333_1	Eg_05_054_0			Eg_17_548_1
Eg_04_722_1	Eg_06_432_0		Eg_09_394_1		Eg_28_241_0		Eg_11_538_0	Eg_10_329_0	Eg_24_046_0			Eg_03_492_1
Eg_21_057_0	Eg_04_364_1		Eg_12_217_0		Eg_31_206_1		Eg_04_584_0		Eg_13_348_0			Eg_20_357_1
Eg_18_061_1	Eg_24_038_0		Eg_03_513_1		Eg_05_186_1		Eg_06_566_1		Eg_09_201_0			Eg_01_621_0
Eg_13_180_0	Eg_07_513_1		Eg_01_063_0		Eg_16_483_0		Eg_12_593_0		Eg_11_002_0			Eg_25_340_0
Eg_19_017_1	Eg_07_325_1		Eg_25_566_1		Eg_05_587_0		Eg_16_217_1		Eg_21_055_0			Eg_29_231_1
Eg_05_372_0	Eg_03_138_0		Eg_17_424_1		Eg_20_205_1		Eg_23_349_1		Eg_10_003_0			Eg_24_237_1
Eg_17_458_0	Eg_10_506_0		Eg_05_164_0		Eg_17_057_0		Eg_07_429_0		Eg_12_384_1			Eg_24_112_1
Eg_14_194_0	Eg_19_415_1		Eg_16_346_1		Eg_11_449_0		Eg_07_633_1		Eg_03_157_0			Eg_06_106_0
Eg_10_630_0	Eg_12_574_1		Eg_24_053_0		Eg_10_779_1		Eg_20_346_0		Eg_20_149_0			Eg_11_473_1
Eg_17_272_0	Eg_04_096_1		Eg_22_525_0		Eg_25_494_0		Eg_28_331_0		Eg_10_269_0			Eg_31_176_1
Eg_12_147_0	Eg_16_113_1		Eg_23_495_0		Eg_21_188_1		Eg_14_445_1		Eg_07_152_1			Eg_25_498_0
Eg_16_655_0	Eg_04_668_1		Eg_09_594_1		Eg_02_348_0		Eg_08_255_1		Eg_19_315_0			Eg_08_474_1
Eg_18_630_1	Eg_09_091_1		Eg_08_478_1		Eg_26_345_0		Eg_20_082_1		Eg_14_653_1			Eg_06_182_1
Eg_09_568_0	Eg_16_399_1		Eg_30_023_1		Eg_17_304_0		Eg_11_246_0		Eg_15_0508_1			Eg_05_016_1
Eg_07_513_1	Eg_21_465_1		Eg_02_223_0		Eg_15_0929_0		Eg_13_383_1		Eg_26_001_1			Eg_26_369_0
Eg_19_230_0	Eg_08_279_0		Eg_22_431_0		Eg_19_469_0		Eg_12_134_0		Eg_09_567_0			Eg_31_279_0
Eg_16_271_1	Eg_08_245_1		Eg_11_413_1		Eg_02_298_1		Eg_14_414_1		Eg_19_593_0			Eg_05_217_0
Eg_08_375_0	Eg_05_675_1		Eg_25_002_0		Eg_18_242_0		Eg_22_152_0		Eg_09_320_1			Eg_09_615_1
Eg_19_233_0	Eg_01_638_0		Eg_18_647_1		Eg_05_075_1		Eg_19_474_0		Eg_03_002_0			Eg_21_042_1
Eg_25_543_0	Eg_21_300_0		Eg_16_655_0		Eg_10_530_0		Eg_25_167_1		Eg_08_586_0			Eg_09_626_1
Eg_08_148_1			Eg_08_484_1		Eg_18_505_1		Eg_22_295_1		Eg_03_009_0			Eg_25_487_1
Eg_12_146_0			Eg_03_526_0		Eg_17_141_0		Eg_22_048_0		Eg_21_318_1			Eg_05_197_0
Eg_03_336_0			Eg_29_009_0		Eg_02_265_0		Eg_10_427_0		Eg_22_366_1			Eg_12_578_1
Eg_06_426_0			Eg_19_313_1		Eg_19_246_1		Eg_11_279_0		Eg_08_243_0			Eg_16_458_0
Eg_03_158_1			Eg_22_548_1		Eg_06_315_0		Eg_23_226_1		Eg_16_193_1			Eg_29_062_0
Eg_03_473_1			Eg_11_381_1		Eg_29_294_1		Eg_28_325_0		Eg_19_043_1			Eg_09_459_1
Eg_11_400_1			Eg_11_409_1		Eg_27_195_1		Eg_03_371_0		Eg_03_263_1			Eg_13_099_0
Eg_24_455_0			Eg_17_459_0		Eg_23_156_1		Eg_10_560_1		Eg_17_040_1			Eg_14_546_1
Eg_19_352_0			Eg_05_229_0		Eg_07_359_1		Eg_14_303_0		Eg_09_038_1			Eg_02_122_1
Eg_17_220_0			Eg_29_032_1		Eg_31_204_1		Eg_12_247_1		Eg_30_028_0			Eg_30_160_1
Eg_16_039_1			Eg_11_380_0		Eg_13_462_1		Eg_22_335_0		Eg_18_397_1			Eg_18_304_1
Eg_17_527_1			Eg_26_295_0		Eg_22_467_1		Eg_19_125_1		Eg_03_478_0			Eg_16_278_1
Eg_16_115_1			Eg_07_327_0		Eg_29_139_0		Eg_26_345_0		Eg_14_345_1			Eg_08_472_1
Eg_11_392_0			Eg_05_248_0		Eg_06_250_1		Eg_08_295_1		Eg_01_133_0			Eg_05_032_0
Eg_10_749_0			Eg_10_143_0		Eg_28_093_1		Eg_23_096_1		Eg_08_426_1			Eg_22_584_1
Eg_19_228_0			Eg_05_223_1		Eg_08_189_1		Eg_06_180_0		Eg_19_660_1			Eg_21_317_1
Eg_03_141_1			Eg_11_376_1		Eg_02_194_0		Eg_26_376_0		Eg_12_479_0			Eg_05_612_0
Eg_04_364_1			Eg_14_416_1		Eg_07_103_0		Eg_04_580_1		Eg_22_307_0			Eg_09_063_1
Eg_23_489_1			Eg_16_656_0		Eg_11_214_1		Eg_22_072_1		Eg_24_314_1			Eg_10_423_1
Eg_04_365_1			Eg_08_575_0		Eg_04_648_0		Eg_04_367_0		Eg_25_188_1			Eg_23_470_1
Eg_26_074_1			Eg_31_101_0		Eg_04_075_1		Eg_11_487_1		Eg_06_650_0			Eg_18_363_1
Eg_14_037_1					Eg_22_136_0		Eg_24_052_1		Eg_11_376_1			Eg_09_150_1
Eg_23_488_1					Eg_28_215_1		Eg_16_170_1		Eg_06_553_1			Eg_22_268_1
Eg_08_146_0					Eg_26_135_1		Eg_14_249_1		Eg_14_430_0			Eg_05_051_0
Eg_22_293_0					Eg_08_103_0		Eg_21_203_1		Eg_19_262_0			Eg_11_696_1
Eg_03_593_0					Eg_25_374_0		Eg_23_083_0		Eg_16_278_1			Eg_10_193_1
Eg_05_594_1					Eg_25_082_0		Eg_03_421_0		Eg_18_671_0			Eg_06_569_0
Eg_20_333_0					Eg_04_688_1		Eg_09_199_1		Eg_15_0814_0			Eg_27_043_1
Eg_13_392_1					Eg_18_287_0		Eg_25_326_0		Eg_19_662_1			Eg_04_784_0
Eg_01_062_1					Eg_10_124_1		Eg_25_185_0		Eg_22_694_0			Eg_19_250_1
Eg_04_254_0					Eg_30_026_0		Eg_23_172_1		Eg_09_075_0			Eg_31_233_1
Eg_12_077_0					Eg_23_016_1		Eg_23_016_1		Eg_05_619_0			Eg_17_603_1
Eg_07_088_0					Eg_31_225_1		Eg_01_035_1		Eg_06_396_0			Eg_06_156_0
Eg_23_027_0					Eg_19_124_1		Eg_30_129_0		Eg_06_222_1			Eg_22_552_1
Eg_10_211_0					Eg_10_093_0		Eg_01_723_0		Eg_15_0407_0			Eg_25_471_0
Eg_04_450_1					Eg_13_125_0		Eg_18_286_1		Eg_04_357_1			Eg_12_503_1
Eg_16_657_0					Eg_29_216_0		Eg_12_356_0		Eg_25_112_0			Eg_23_487_0
Eg_16_547_0					Eg_11_240_1		Eg_13_462_1		Eg_15_0549_1			Eg_11_150_1
Eg_11_437_1					Eg_29_061_0		Eg_17_301_1		Eg_22_201_0			Eg_10_217_0
Eg_16_560_1					Eg_06_131_1		Eg_31_094_0		Eg_22_697_1			Eg_19_151_0
Eg_10_241_0					Eg_22_198_0		Eg_03_107_0		Eg_11_171_0			Eg_21_356_0
Eg_07_388_0					Eg_07_448_1		Eg_08_103_0		Eg_10_396_0			Eg_24_208_0
Eg_03_038_0					Eg_26_198_1		Eg_18_242_0		Eg_16_092_0			Eg_17_579_1
Eg_09_491_0					Eg_14_312_1		Eg_02_265_0		Eg_12_361_1			Eg_12_469_1
Eg_19_171_0					Eg_28_127_1		Eg_14_302_0		Eg_15_0262_1			Eg_27_169_0
Eg_22_046_0					Eg_31_167_1		Eg_17_362_1		Eg_04_126_0			Eg_03_182_1
Eg_10_326_1					Eg_31_102_0		Eg_11_270_1		Eg_06_560_0			Eg_03_077_1
Eg_21_460_1					Eg_23_034_0		Eg_11_335_1		Eg_01_035_1			Eg_26_236_0
Eg_29_246_0					Eg_02_195_0		Eg_11_608_1		Eg_17_214_0			Eg_29_226_1
Eg_06_660_1					Eg_09_311_0		Eg_11_322_1		Eg_03_088_0			Eg_26_188_1
Eg_31_052_1					Eg_16_500_0		Eg_27_196_0		Eg_03_049_1			Eg_21_365_1
Eg_11_390_1					Eg_29_009_0		Eg_10_315_1		Eg_01_132_0			Eg_11_340_1
Eg_20_091_1					Eg_10_442_0		Eg_29_161_0		Eg_08_002_0			Eg_23_040_0
Eg_30_220_1					Eg_19_125_1		Eg_02_034_1		Eg_19_661_0			Eg_13_403_0
Eg_21_142_0					Eg_24_036_0		Eg_24_236_0		Eg_10_141_1			Eg_19_228_0
Eg_17_323_0					Eg_05_706_1		Eg_29_356_1		Eg_12_624_1			Eg_09_585_0
Eg_26_350_1					Eg_31_140_1		Eg_30_040_0		Eg_22_212_1			Eg_16_027_0
Eg_12_303_1					Eg_28_343_0		Eg_26_036_0		Eg_11_406_1			Eg_22_493_0
Eg_04_733_1					Eg_28_137_1		Eg_29_248_1		Eg_03_543_0			Eg_09_085_1
Eg_19_231_0					Eg_29_161_0		Eg_22_464_1		Eg_27_030_1			Eg_06_545_1
Eg_11_401_0					Eg_10_244_1		Eg_08_429_1		Eg_17_095_0			Eg_24_034_1
Eg_22_487_1					Eg_17_145_0		Eg_06_250_1		Eg_10_743_1			Eg_02_118_1
Eg_14_629_1					Eg_05_483_0		Eg_06_179_1		Eg_03_399_0			Eg_04_126_0
Eg_19_631_0					Eg_24_174_1		Eg_25_563_0		Eg_28_431_1			Eg_09_492_1
Eg_31_022_1					Eg_10_560_1		Eg_09_224_1		Eg_03_356_1			Eg_11_351_0
Eg_25_557_0					Eg_27_261_1		Eg_06_274_0					Eg_09_169_1
Eg_21_361_1					Eg_22_514_0		Eg_28_246_1					Eg_04_268_1
Eg_04_774_0					Eg_24_319_0		Eg_10_591_1					Eg_23_031_0
Eg_10_125_0					Eg_03_312_0		Eg_14_537_0					Eg_07_441_1
Eg_16_235_1					Eg_19_474_0		Eg_21_343_1					Eg_31_038_1
Eg_06_313_0					Eg_13_288_0		Eg_24_042_1					Eg_25_341_1
Eg_10_566_0					Eg_08_262_0		Eg_28_244_1					Eg_03_589_0
Eg_16_047_1					Eg_17_017_1		Eg_07_313_0					Eg_19_227_1
Eg_19_153_0					Eg_27_254_0		Eg_07_576_0					Eg_23_269_0
Eg_17_631_1					Eg_08_194_0		Eg_10_680_0					Eg_13_061_1
Eg_08_583_1					Eg_26_204_0		Eg_23_017_1					Eg_25_460_0
Eg_20_495_1					Eg_22_522_0		Eg_19_408_1					Eg_20_107_0
Eg_24_038_0					Eg_08_506_0		Eg_17_307_0					Eg_16_488_1
Eg_21_160_1					Eg_27_167_0		Eg_24_321_0					Eg_16_274_1
Eg_04_726_0					Eg_24_301_1		Eg_26_195_1					Eg_03_288_0
Eg_17_397_1					Eg_19_500_1		Eg_06_218_1					Eg_16_127_1
Eg_11_427_0					Eg_25_353_0		Eg_04_502_0					Eg_09_136_1
Eg_22_559_0					Eg_21_331_0		Eg_31_255_1					Eg_03_590_0
Eg_11_376_1					Eg_13_583_0		Eg_11_483_1					Eg_27_267_0
Eg_09_567_0					Eg_08_416_1		Eg_04_604_0					Eg_19_373_0
Eg_18_205_1					Eg_20_420_1		Eg_04_688_1					Eg_23_358_0
Eg_22_568_1					Eg_11_319_1		Eg_23_171_0					Eg_30_054_1
Eg_16_374_1					Eg_26_036_0		Eg_25_161_1					Eg_10_150_0
Eg_28_053_1					Eg_12_308_0		Eg_18_378_1					Eg_12_210_0
Eg_23_429_1					Eg_11_279_0		Eg_25_104_0					Eg_20_134_0
Eg_29_368_1					Eg_10_574_1		Eg_24_269_1					Eg_05_144_0
Eg_10_637_1					Eg_04_588_0		Eg_25_306_0					Eg_30_161_1
Eg_19_216_1					Eg_09_345_1		Eg_08_422_0					Eg_24_451_1
Eg_18_155_1					Eg_05_132_0		Eg_05_368_0					Eg_29_381_0
Eg_10_709_1					Eg_26_195_1		Eg_10_587_1					Eg_09_023_1
Eg_03_043_1					Eg_07_465_0		Eg_03_272_0					Eg_05_136_1
Eg_08_245_1					Eg_23_246_1		Eg_13_329_1					Eg_19_526_1
Eg_06_593_0					Eg_03_478_0		Eg_10_358_0					Eg_19_113_0
Eg_05_056_0					Eg_24_442_0		Eg_12_538_1					Eg_13_574_0
Eg_03_427_0					Eg_08_547_1		Eg_11_021_0					Eg_03_446_0
Eg_17_526_1					Eg_11_666_0		Eg_19_477_0					Eg_16_277_1
Eg_22_334_1					Eg_10_587_1		Eg_18_215_1					Eg_13_426_1
Eg_24_173_1					Eg_12_248_0		Eg_11_215_1					Eg_19_190_1
Eg_20_335_0					Eg_10_323_0		Eg_17_100_1					Eg_16_534_1
Eg_11_031_1					Eg_11_287_0		Eg_11_326_1					Eg_11_075_0
Eg_08_476_0					Eg_24_052_1		Eg_04_480_1					Eg_24_072_0
Eg_26_099_0					Eg_24_345_0		Eg_11_447_0					Eg_12_142_0
Eg_04_524_0					Eg_16_265_0		Eg_19_067_0					Eg_13_353_1
Eg_16_399_1					Eg_02_193_1		Eg_04_473_1					Eg_28_316_0
Eg_17_005_0					Eg_10_015_0		Eg_26_024_0					Eg_18_162_1
Eg_02_132_0					Eg_10_083_1		Eg_19_124_1					Eg_04_384_0
Eg_22_286_1					Eg_21_161_0		Eg_22_465_0					Eg_04_697_0
Eg_01_014_0					Eg_12_085_1		Eg_26_135_1					Eg_22_255_0
Eg_19_565_0					Eg_11_215_1		Eg_04_315_0					Eg_16_015_1
Eg_06_623_0					Eg_19_174_0		Eg_28_194_0					Eg_17_624_0
Eg_11_007_1					Eg_25_094_0		Eg_13_350_0					Eg_10_036_0
Eg_11_426_1					Eg_20_080_1		Eg_20_285_0					Eg_25_270_1
Eg_17_215_1					Eg_27_107_1		Eg_25_216_0					Eg_31_077_1
Eg_22_412_0					Eg_03_034_0		Eg_30_039_0					Eg_16_253_0
Eg_29_296_1					Eg_22_387_1		Eg_11_214_1					Eg_08_016_0
Eg_03_419_0					Eg_20_082_1		Eg_28_022_1					Eg_09_451_1
Eg_11_422_1					Eg_04_661_1		Eg_27_193_1					Eg_20_094_1
Eg_22_362_0					Eg_12_081_0		Eg_28_215_1					Eg_01_250_0
Eg_03_209_1					Eg_12_373_1		Eg_13_578_0					Eg_21_525_0
Eg_14_263_1					Eg_20_085_1		Eg_06_326_0					Eg_12_440_1
Eg_06_427_1					Eg_24_344_0		Eg_31_225_1					Eg_11_251_0
Eg_20_172_1					Eg_02_152_0		Eg_27_194_1					Eg_23_302_1
Eg_20_327_0					Eg_29_032_1		Eg_04_311_0					Eg_26_058_1
Eg_16_607_0					Eg_19_303_0		Eg_25_554_0					Eg_22_084_1
Eg_17_424_1					Eg_22_068_0		Eg_06_396_0					Eg_28_357_1
Eg_09_451_1					Eg_28_365_0		Eg_05_523_0					Eg_21_521_0
Eg_22_297_0					Eg_19_253_0		Eg_13_349_1					Eg_13_408_1
Eg_18_624_1					Eg_16_350_0		Eg_27_236_0					Eg_08_199_1
Eg_04_234_0					Eg_22_196_0		Eg_13_199_0					Eg_03_110_1
Eg_17_258_1					Eg_04_166_1		Eg_05_476_1					Eg_16_541_1
Eg_17_169_1					Eg_11_538_0		Eg_05_569_1					Eg_25_339_0
Eg_04_725_1					Eg_31_172_0		Eg_08_101_1					Eg_19_034_1
Eg_14_223_1					Eg_09_542_1		Eg_11_142_0					Eg_25_461_0
Eg_13_475_0					Eg_20_271_0		Eg_19_246_1
Eg_28_423_0					Eg_23_450_0		Eg_25_486_0
Eg_13_286_1					Eg_11_334_1		Eg_22_233_1
Eg_07_327_0					Eg_10_262_1		Eg_25_184_0
Eg_08_279_0					Eg_17_552_0		Eg_29_247_1
Eg_04_040_0					Eg_17_178_1		Eg_09_534_1
Eg_08_505_1					Eg_01_414_0		Eg_29_061_0
Eg_26_373_1					Eg_18_095_0		Eg_12_034_0
Eg_21_146_0					Eg_31_065_1		Eg_18_436_0
Eg_17_209_1					Eg_29_107_1		Eg_21_096_0
Eg_06_535_0					Eg_26_131_1		Eg_13_093_0
Eg_08_512_0					Eg_29_177_1		Eg_08_370_0
Eg_03_047_1					Eg_18_662_1		Eg_04_256_0
Eg_05_628_0					Eg_13_321_1		Eg_24_403_0
Eg_06_419_1					Eg_12_134_0		Eg_04_459_1
Eg_23_492_0					Eg_01_200_0		Eg_16_238_1
Eg_10_058_1					Eg_25_156_1		Eg_18_160_1
Eg_08_046_1					Eg_17_340_1		Eg_27_118_1
Eg_18_018_0					Eg_16_351_1		Eg_25_105_1
Eg_25_533_0					Eg_21_414_0		Eg_09_249_1
Eg_17_573_1					Eg_06_354_1		Eg_22_206_1
Eg_02_061_1					Eg_14_591_1		Eg_03_170_1
Eg_04_056_1					Eg_14_233_1		Eg_22_244_0
Eg_05_466_1					Eg_18_105_1		Eg_21_167_1
Eg_01_063_0					Eg_28_408_0		Eg_18_287_0
Eg_19_071_1					Eg_07_429_0		Eg_20_373_1
Eg_10_141_1					Eg_22_249_0		Eg_10_557_1
Eg_23_306_0					Eg_30_092_0		Eg_16_367_0
Eg_09_594_1					Eg_11_380_0		Eg_24_053_0
Eg_22_307_0					Eg_19_505_1		Eg_06_499_0
Eg_23_059_1					Eg_08_320_0		Eg_04_383_1
Eg_22_168_0					Eg_13_385_1		Eg_04_219_0
Eg_16_224_0					Eg_16_161_0		Eg_22_075_1
Eg_05_516_1					Eg_12_352_0		Eg_04_588_0
Eg_07_536_1					Eg_01_114_1		Eg_31_215_1
Eg_09_595_1					Eg_09_082_1		Eg_19_266_1
Eg_19_220_1					Eg_25_167_1		Eg_02_264_0
Eg_16_112_1					Eg_28_283_1		Eg_26_205_0
Eg_02_202_1					Eg_16_081_0		Eg_17_306_1
Eg_12_110_1					Eg_09_388_1		Eg_29_139_0
Eg_11_361_1					Eg_26_205_0		Eg_05_199_1
Eg_03_590_0					Eg_07_293_0		Eg_11_589_0
Eg_09_010_0					Eg_09_537_0		Eg_05_434_1
Eg_14_323_1					Eg_16_525_1		Eg_02_309_0
Eg_08_365_1					Eg_25_366_1		Eg_10_540_1
Eg_17_594_1					Eg_04_405_0		Eg_03_266_1
Eg_17_255_0					Eg_04_451_1		Eg_18_476_1
Eg_03_079_1					Eg_15_0429_1		Eg_12_429_1
Eg_22_456_0					Eg_20_424_1		Eg_05_417_0
Eg_25_066_1					Eg_26_025_1		Eg_25_478_1
Eg_09_587_1					Eg_12_527_0		Eg_19_277_0
Eg_13_549_1					Eg_09_319_0		Eg_14_253_0
Eg_14_013_1					Eg_31_095_0		Eg_04_507_1
Eg_03_406_1					Eg_11_592_1		Eg_04_481_0
Eg_09_137_1					Eg_18_178_1		Eg_26_127_0
Eg_25_095_0					Eg_11_572_0		Eg_09_345_1
Eg_03_056_0					Eg_07_078_0		Eg_10_320_1
Eg_18_653_0					Eg_21_443_0		Eg_30_125_0
Eg_21_364_1					Eg_20_269_0		Eg_25_127_1
Eg_19_621_0					Eg_29_275_0		Eg_10_284_1
Eg_09_207_1					Eg_08_197_1		Eg_20_427_0
Eg_19_232_1					Eg_29_103_1		Eg_17_217_1
Eg_16_227_0					Eg_06_355_0		Eg_18_500_1
Eg_03_499_0					Eg_13_382_1		Eg_11_319_1
Eg_11_639_0					Eg_23_182_0		Eg_25_374_0
Eg_02_340_1							Eg_11_276_1
Eg_16_476_1							Eg_12_388_0
Eg_12_477_1							Eg_25_477_1
Eg_19_475_0							Eg_23_077_1
Eg_04_012_1							Eg_18_324_0
Eg_22_103_0							Eg_10_132_0
Eg_11_008_0							Eg_13_178_1
Eg_16_147_0							Eg_27_107_1
Eg_23_303_0							Eg_24_174_1
Eg_22_073_0							Eg_26_060_1
Eg_29_358_1							Eg_05_475_1
Eg_14_657_1							Eg_10_592_1
Eg_05_166_1							Eg_14_353_1
Eg_19_068_0							Eg_04_253_1
Eg_19_444_0							Eg_04_648_0
Eg_12_112_0							Eg_17_352_1
Eg_18_277_1							Eg_08_276_0
Eg_24_025_0							Eg_17_295_1
Eg_09_100_0							Eg_03_130_1
Eg_19_159_0							Eg_13_107_0
Eg_22_278_1							Eg_16_345_0
Eg_05_013_0							Eg_13_025_1
Eg_12_233_0							Eg_07_315_0
Eg_21_300_0							Eg_19_245_1
Eg_27_238_0							Eg_25_377_0
Eg_24_048_0							Eg_28_229_0
Eg_09_105_1							Eg_05_587_0
Eg_05_588_1							Eg_08_093_1
Eg_25_221_1							Eg_17_574_0
Eg_10_019_1							Eg_08_253_0
Eg_05_456_1							Eg_27_170_1
Eg_08_210_1							Eg_11_323_0
Eg_02_077_0							Eg_18_229_1
Eg_06_020_1							Eg_20_226_0
Eg_08_145_1							Eg_25_177_0
Eg_11_713_1							Eg_03_334_0
Eg_12_376_1							Eg_18_382_1
Eg_23_491_0							Eg_20_385_0
Eg_05_274_1							Eg_26_233_1
Eg_05_169_1							Eg_22_522_0
Eg_02_306_1							Eg_16_483_0
Eg_07_409_0							Eg_04_225_1
Eg_13_105_0							Eg_21_480_1
Eg_14_043_0							Eg_07_112_0
Eg_19_603_0							Eg_16_066_1
Eg_28_052_0							Eg_08_204_0
Eg_11_537_1							Eg_04_312_0
Eg_05_563_1							Eg_05_429_0
Eg_22_091_0							Eg_29_357_0
Eg_11_374_1							Eg_06_329_0
Eg_14_339_1							Eg_08_391_0
Eg_06_432_0							Eg_16_246_0
Eg_13_283_0							Eg_18_140_1
Eg_10_671_0							Eg_27_215_0
Eg_16_116_1							Eg_25_307_0
Eg_07_556_0							Eg_29_182_0
Eg_25_507_0							Eg_06_252_1
Eg_03_313_1							Eg_31_172_0
Eg_05_149_0							Eg_18_380_0
Eg_01_209_0							Eg_04_460_0
Eg_06_345_0							Eg_29_001_1
Eg_04_680_1							Eg_11_289_1
Eg_09_185_0							Eg_20_232_1
Eg_19_269_0							Eg_12_091_1
Eg_08_243_0							Eg_14_631_0
Eg_08_401_1							Eg_02_074_0
Eg_07_557_0							Eg_18_598_0
Eg_16_196_0							Eg_01_152_1
Eg_12_634_1							Eg_21_162_1
Eg_16_569_0							Eg_13_064_0
Eg_02_229_0							Eg_06_243_0
Eg_07_320_1							Eg_04_431_0
Eg_19_625_1							Eg_23_076_1
Eg_10_003_0							Eg_09_235_0
Eg_05_164_0							Eg_13_339_0
Eg_05_555_1							Eg_19_253_0
Eg_12_527_0							Eg_06_348_1
Eg_11_406_1							Eg_04_523_1
Eg_23_185_1							Eg_29_107_1
Eg_08_158_1							Eg_29_009_0
Eg_18_526_1							Eg_25_496_0
Eg_10_063_1							Eg_02_193_1
Eg_25_383_0							Eg_13_278_0
Eg_07_040_1							Eg_03_180_1
Eg_12_160_0							Eg_07_296_1
Eg_04_723_0							Eg_01_177_1
Eg_07_659_1							Eg_13_502_0
Eg_01_216_1							Eg_13_281_1
Eg_06_551_0							Eg_10_442_0
Eg_25_298_1							Eg_23_137_1
Eg_08_363_0							Eg_29_402_0
Eg_03_302_0							Eg_11_248_0
Eg_23_493_1							Eg_16_295_1
Eg_19_132_1							Eg_19_438_0
Eg_13_487_1							Eg_21_130_1
Eg_22_294_0							Eg_20_343_0
Eg_11_314_1							Eg_02_115_1
Eg_16_550_0							Eg_04_305_0
Eg_14_047_1							Eg_18_440_0
Eg_24_149_0							Eg_26_193_1
Eg_07_422_1							Eg_10_467_1
Eg_25_212_1							Eg_16_344_0
Eg_23_482_0							Eg_29_305_1
Eg_11_416_1							Eg_11_347_0
Eg_12_142_0							Eg_13_316_0
Eg_07_069_1							Eg_18_438_0
Eg_13_552_1							Eg_08_574_0
Eg_16_141_0							Eg_18_437_0
Eg_12_526_0							Eg_09_333_1
Eg_20_036_0							Eg_13_024_1
Eg_17_096_0							Eg_09_329_1
Eg_07_319_1							Eg_10_464_1
Eg_06_391_0							Eg_29_032_1
Eg_09_009_1							Eg_04_121_0
Eg_12_088_0							Eg_09_436_1
Eg_06_428_0							Eg_13_520_0
Eg_04_054_0							Eg_10_573_1
Eg_15_0235_1							Eg_10_675_0
Eg_06_310_1							Eg_11_288_1
Eg_22_385_0							Eg_08_192_1
Eg_11_576_1							Eg_11_610_1
Eg_10_238_1							Eg_23_356_0
Eg_06_030_1							Eg_11_626_0
Eg_07_002_0							Eg_05_313_1
Eg_21_143_1							Eg_25_291_0
Eg_01_099_1							Eg_19_339_0
Eg_09_062_1							Eg_22_248_1
Eg_06_581_1							Eg_14_075_0
Eg_06_111_0							Eg_11_570_1
Eg_13_193_1							Eg_03_379_1
Eg_13_411_1							Eg_05_484_0
Eg_25_341_1							Eg_12_119_1
Eg_20_393_1							Eg_18_531_1
Eg_28_195_0							Eg_12_043_1
Eg_28_431_1							Eg_25_494_0
Eg_06_578_0							Eg_23_299_0
Eg_19_235_0							Eg_04_337_0
Eg_12_251_1							Eg_09_397_1
Eg_22_425_0							Eg_03_519_1
Eg_10_283_0							Eg_26_238_1
Eg_06_661_0							Eg_19_283_0
Eg_10_143_0							Eg_03_468_0
Eg_10_018_1							Eg_01_454_1
Eg_22_161_1							Eg_22_549_0
Eg_16_091_0							Eg_14_251_1
Eg_18_596_0							Eg_02_172_0
Eg_26_289_1							Eg_21_519_1
Eg_26_349_0							Eg_18_383_1
Eg_14_654_1							Eg_24_301_1
Eg_09_030_1							Eg_08_368_1
Eg_01_408_1							Eg_29_162_1
Eg_14_546_1							Eg_18_173_1
Eg_10_304_0							Eg_04_208_1
Eg_15_0828_1							Eg_10_334_1
Eg_23_504_1							Eg_30_149_1
Eg_28_075_1							Eg_13_087_1
Eg_31_015_1							Eg_10_083_1
Eg_26_281_1							Eg_02_094_1
Eg_13_590_1							Eg_09_125_0
Eg_03_082_0							Eg_24_393_1
Eg_24_315_0							Eg_06_357_0
Eg_04_711_1							Eg_11_359_0
Eg_12_628_1							Eg_06_265_0
Eg_02_219_1							Eg_25_332_1
Eg_31_264_0							Eg_12_185_1
Eg_12_616_1							Eg_25_353_0
Eg_05_248_0							Eg_03_098_1
Eg_08_147_1							Eg_21_258_1
Eg_28_201_1							Eg_04_321_1
Eg_04_098_0							Eg_09_212_0
Eg_07_370_1							Eg_05_494_0
Eg_11_375_0							Eg_10_242_1
Eg_07_475_0							Eg_12_321_1
Eg_21_145_0							Eg_11_312_0
Eg_02_151_1							Eg_31_039_1
Eg_03_414_0							Eg_28_343_0
Eg_16_363_1							Eg_28_416_0
Eg_02_271_1							Eg_18_457_0
Eg_19_391_0							Eg_29_310_0
Eg_08_119_0							Eg_07_527_0
Eg_06_424_0							Eg_29_051_1
Eg_13_051_0							Eg_06_586_1
Eg_04_487_0							Eg_31_192_0
Eg_17_638_0							Eg_13_373_0
Eg_02_054_0							Eg_05_505_1
Eg_13_554_0							Eg_05_485_0
Eg_05_144_0							Eg_31_166_1
Eg_16_105_0							Eg_11_334_1
Eg_29_393_1							Eg_04_381_1
Eg_14_548_0							Eg_04_382_1
Eg_31_218_1							Eg_12_232_1
Eg_28_436_1							Eg_10_229_1
Eg_10_217_0							Eg_13_246_0
Eg_22_699_1							Eg_12_537_1
Eg_17_206_0							Eg_11_535_1
Eg_21_337_0							Eg_23_215_1
Eg_21_486_1							Eg_05_213_0
Eg_24_111_0							Eg_30_139_1
Eg_22_388_1							Eg_07_229_1
Eg_03_445_1							Eg_13_459_0
Eg_16_608_0							Eg_06_133_0
Eg_13_147_0							Eg_05_524_1
Eg_28_380_0							Eg_03_370_0
Eg_06_324_0							Eg_10_275_1
Eg_25_270_1							Eg_16_484_0
Eg_16_576_1							Eg_03_050_1
Eg_19_605_1							Eg_04_687_1
Eg_29_249_0							Eg_13_345_1
Eg_05_681_1							Eg_31_024_1
Eg_13_609_1							Eg_17_205_0
Eg_04_812_0							Eg_17_148_0
Eg_11_555_1							Eg_10_323_0
Eg_10_096_0							Eg_10_779_1
Eg_05_351_1							Eg_23_189_0
Eg_20_107_0							Eg_12_373_1
Eg_28_418_1							Eg_01_244_1
Eg_19_213_0							Eg_19_048_0
Eg_02_011_1							Eg_16_350_0
Eg_22_284_0							Eg_21_513_1
Eg_14_121_1							Eg_20_287_0
Eg_01_338_0							Eg_11_501_1
Eg_17_329_0							Eg_31_141_1
Eg_23_230_0							Eg_11_084_1
Eg_19_601_0							Eg_13_382_1
Eg_09_454_1							Eg_11_591_0
Eg_07_369_0							Eg_21_173_0
Eg_18_651_1							Eg_12_325_1
Eg_24_090_0							Eg_13_452_0
Eg_19_376_0							Eg_23_432_0
Eg_22_391_1							Eg_16_521_1
Eg_25_039_1							Eg_17_303_0
Eg_04_372_0							Eg_03_555_0
Eg_11_005_0							Eg_04_587_0
Eg_22_340_1							Eg_11_286_1
Eg_05_229_0							Eg_13_592_0
Eg_11_126_0							Eg_06_233_1
Eg_09_015_0							Eg_31_216_0
Eg_09_600_0							Eg_16_019_1
Eg_06_435_0							Eg_08_261_1
Eg_04_167_0							Eg_16_065_0
Eg_05_119_1							Eg_24_311_0
Eg_12_136_1							Eg_07_093_1
Eg_11_373_1							Eg_17_218_1
Eg_21_045_1							Eg_31_183_1
Eg_22_300_1							Eg_08_326_0
Eg_17_170_1							Eg_21_514_1
Eg_06_436_0							Eg_09_086_1
Eg_03_100_0							Eg_05_104_0
Eg_09_609_0							Eg_07_331_1
Eg_09_420_1							Eg_18_297_1
Eg_28_063_1							Eg_04_302_0
Eg_20_105_1							Eg_01_318_1
Eg_06_563_0							Eg_31_173_0
Eg_03_506_1							Eg_22_359_0
Eg_03_106_1							Eg_05_075_1
Eg_04_789_1							Eg_16_366_1
Eg_25_107_0							Eg_04_075_1
Eg_03_570_0							Eg_05_301_1
Eg_18_122_0							Eg_11_632_1
Eg_26_366_0							Eg_23_404_0
Eg_13_054_0							Eg_13_376_0
Eg_17_037_1							Eg_09_424_0
Eg_28_101_0							Eg_11_175_0
Eg_19_037_1							Eg_10_071_0
Eg_22_698_0							Eg_31_174_1
Eg_10_605_0							Eg_11_453_1
Eg_08_563_1							Eg_08_280_1
Eg_30_161_1							Eg_25_280_1
Eg_11_717_0							Eg_10_415_1
Eg_25_439_0							Eg_30_083_1
Eg_13_045_0							Eg_07_647_0
Eg_05_033_0							Eg_04_510_1
Eg_14_648_1							Eg_31_191_0
Eg_22_025_1							Eg_08_405_1
Eg_25_286_0							Eg_09_537_0
Eg_05_389_0							Eg_22_051_0
Eg_17_639_1							Eg_14_421_0
Eg_19_022_1							Eg_16_496_1
Eg_19_562_1							Eg_09_256_0
Eg_13_044_0							Eg_28_192_1
Eg_04_228_0							Eg_25_237_0
Eg_18_176_0							Eg_07_500_0
Eg_18_649_1							Eg_26_162_0
Eg_25_568_1							Eg_29_207_1
Eg_10_170_0							Eg_31_206_1
Eg_07_443_1							Eg_09_380_1
Eg_22_009_0							Eg_08_573_0
Eg_31_088_1							Eg_10_555_1
Eg_21_248_1							Eg_05_483_0
Eg_05_478_0							Eg_31_167_1
Eg_19_559_0							Eg_31_165_1
Eg_17_611_1							Eg_17_118_0
Eg_03_510_1							Eg_06_268_1
Eg_16_211_0							Eg_26_173_1
Eg_17_087_1							Eg_22_468_1
Eg_22_619_1							Eg_19_122_0
Eg_25_088_0							Eg_10_437_1
Eg_11_352_0							Eg_10_500_1
Eg_17_457_1							Eg_31_095_0
Eg_30_046_0							Eg_18_420_0
Eg_14_556_0							Eg_05_365_1
Eg_22_332_1							Eg_05_445_1
Eg_05_393_1							Eg_08_416_1
Eg_05_050_0							Eg_26_011_0
Eg_23_464_0							Eg_12_223_1
							Eg_11_533_0
							Eg_07_046_0
							Eg_07_054_0
							Eg_05_296_0
							Eg_21_302_1
							Eg_02_033_1
							Eg_23_361_0
							Eg_05_212_0
							Eg_11_353_0
							Eg_03_482_0
							Eg_05_330_0
							Eg_29_328_0
							Eg_09_319_0
							Eg_10_278_0
							Eg_19_406_1
							Eg_17_552_0
							Eg_16_388_1
							Eg_29_228_0
							Eg_12_090_1
							Eg_10_539_0
							Eg_29_294_1
							Eg_13_381_1
							Eg_17_388_1
							Eg_10_420_1
							Eg_04_082_1
							Eg_13_176_0
							Eg_02_041_1
							Eg_20_123_0
							Eg_20_131_0
							Eg_07_258_1
							Eg_11_090_1
							Eg_01_413_1
							Eg_18_230_1
							Eg_28_365_0
							Eg_12_479_0
							Eg_23_385_1
							Eg_26_336_1
							Eg_02_278_1
							Eg_03_231_0
							Eg_25_094_0
							Eg_15_0160_1
							Eg_26_330_0
							Eg_23_182_0
							Eg_23_217_1
							Eg_12_184_1
							Eg_20_466_1
							Eg_29_019_1
							Eg_05_430_0
							Eg_08_290_1
							Eg_10_377_0
							Eg_05_093_0
							Eg_10_449_1
							Eg_18_118_0
							Eg_19_374_1
							Eg_17_349_0
							Eg_03_350_0
							Eg_12_567_1
							Eg_05_311_0
							Eg_12_191_1
							Eg_14_250_1
							Eg_31_096_0
							Eg_12_370_1
							Eg_23_384_0
							Eg_10_719_1
							Eg_30_145_1
							Eg_20_420_1
							Eg_30_078_1
							Eg_21_462_1
							Eg_08_033_0
							Eg_22_365_1
							Eg_11_520_0
							Eg_09_316_0
							Eg_30_128_0
							Eg_05_461_0
							Eg_04_150_1
							Eg_18_414_0
							Eg_16_398_1
							Eg_13_125_0
							Eg_28_082_0
							Eg_05_291_1
							Eg_05_074_0
							Eg_22_351_0
							Eg_15_0964_1
							Eg_11_366_1
							Eg_22_036_1
							Eg_07_140_0
							Eg_05_426_0
							Eg_17_234_0
							Eg_08_176_1
							Eg_01_297_0
							Eg_08_378_1
							Eg_09_531_1
							Eg_02_339_0
							Eg_04_419_0
							Eg_18_151_0
							Eg_09_528_0
							Eg_01_414_0
							Eg_16_500_0
							Eg_12_095_0
							Eg_23_173_0
							Eg_24_345_0
							Eg_11_449_0
							Eg_22_677_1
							Eg_02_276_1
							Eg_01_381_1
							Eg_11_585_1
							Eg_29_067_1
							Eg_04_781_0
							Eg_10_530_0
							Eg_10_490_0
							Eg_18_241_0
							Eg_14_320_1
							Eg_04_196_0
							Eg_04_396_1
							Eg_11_183_1
							Eg_29_074_1
							Eg_08_340_0
							Eg_17_297_0
							Eg_05_450_0
							Eg_07_293_0
							Eg_07_427_0
							Eg_01_166_0
							Eg_04_581_0
							Eg_27_146_1
							Eg_09_503_1
							Eg_20_085_1
							Eg_02_233_1
							Eg_24_043_0
							Eg_01_246_1
							Eg_28_134_0
							Eg_12_324_1
							Eg_22_544_0
							Eg_22_353_1
							Eg_19_043_1
							Eg_27_212_0
							Eg_18_178_1
							Eg_10_718_1
							Eg_13_491_0
							Eg_21_095_1
							Eg_26_067_1
							Eg_21_038_0
							Eg_07_365_1
							Eg_03_075_1
							Eg_11_128_0
							Eg_04_626_1
							Eg_25_227_0
							Eg_30_233_1
							Eg_23_485_0
							Eg_23_340_1
