# Supplementary material for: Larval-Transcriptome Dynamics of Ectropis grisescens Reveals Differences in Virulence Mechanism between Two EcobNPV Strains
Source: Insects. 2022 Nov 26;13(12):1088. doi: 10.3390/insects13121088 (PMC9781159; doi:10.3390/insects13121088)
Supplement: Supplementary file 1 [file insects-13-01088-s001.zip › Table S5.xlsx]

## Sheet: Table S5
Table S5.Verification of transcriptome data by qPCR.
Gene_ID	Annotation	Log2FC		STDEV
		QPCR	RNA-seq
Eg_22_416_0	Cuticle protein 19	9.55556	24.8368	0.576631
Eg_22_418_0	Cuticle protein 19	10.3889	23.7671	0.423443
Eg_26_034_0	Putative uncharacterized protein	-3.23111	-3.79849	2.26597
Eg_10_226_1	Putative uncharacterized protein	-4.11	-3.71221	2.90999
Eg_02_229_0	Putative uncharacterized protein	0.685556	7.56152	1.22318
Eg_07_392_1	Putative uncharacterized protein	2.69222	8.28374	3.666
Eg_07_642_0	Putative uncharacterized protein	-4.37444	-6.93797	1.70878
Eg_21_212_1	Putative uncharacterized protein	-0.335556	-6.77695	0.809543
Eg_10_045_0	Putative uncharacterized protein	2.69889	7.02767	0.727258
Eg_29_151_1	Putative uncharacterized protein	4.45444	5.48877	0.724441
Eg_30_027_1	Putative nuclease HARBI1	-3.07778	-7.52639	0.503811
Eg_06_107_0	Transposable element P transposase	-0.5	-6.41022	0.541428
Eg_22_432_1	Cuticle protein 19	0.792222	29.62	2.72074
Eg_22_441_1	Cuticle protein 19	8.55778	24.1732	1.41563
Eg_18_150_1	Putative uncharacterized protein	-0.0186482	-7.73933	2.60148
Eg_22_583_0	Eukaryotic translation initiation factor 4E	-1.32889	-7.11857	1.1012
Eg_05_598_1	Trypsin, alkaline C	7.61111	6.75683	0.403792
Eg_13_493_0	Putative uncharacterized protein	3.70222	5.2047	0.531009
Eg_28_062_0	Juvenile hormone epoxide hydrolase	-2.90556	-4.27787	1.8588
Eg_08_017_0	Putative inorganic phosphate cotransporter	-3.74444	-4.26703	1.37198
